# Supplementary material for: A Comparison of the Chicken and Turkey Proteomes and Phosphoproteomes in the Development of Poultry-Specific Immuno-Metabolism Kinome Peptide Arrays
Source: Front Vet Sci. 2014 Nov 13;1:22. doi: 10.3389/fvets.2014.00022 (PMC4668846; doi:10.3389/fvets.2014.00022)
Supplement: Supplemental Table S1 — Chicken immuno-metabolism design table. The table includes the human proteins and their chicken equivalents, along with the chicken-specific kinase target peptide sequences and the human annotations of the proteins. [file Table_1.XLSX]

## Sheet: Sheet2
Human		Chicken			Human Annotation
Name	Accession #	Accession #	Target Sequence	Target Site	Entry	Entry name	Protein names	Gene names	General annotation (enzyme regulation)	General annotation (function)	Gene ontology (GO)
eEF2K	O00418	E1C172	SSRVRTISGSRPPLL	S366	O00418	EF2K_HUMAN	Eukaryotic elongation factor 2 kinase (eEF-2 kinase) (eEF-2K) (EC 2.7.11.20) (Calcium/calmodulin-dependent eukaryotic elongation factor 2 kinase)	EEF2K	ENZYME REGULATION: Undergoes calcium/calmodulin-dependent intramolecular autophosphorylation, and this results in it becoming partially calcium/calmodulin-independent (By similarity).	FUNCTION: Threonine kinase that regulates protein synthesis by controlling the rate of peptide chain elongation. Upon activation by a variety of upstream kinases including AMPK or TRPM7, phosphorylates the elongation factor EEF2 at a single site, renders it unable to bind ribosomes and thus inactive. In turn, the rate of protein synthesis is reduced.	ATP binding; calcium ion binding; calmodulin binding; cytosol; elongation factor-2 kinase activity; insulin receptor signaling pathway; protein autophosphorylation; regulation of protein autophosphorylation; translation factor activity, nucleic acid binding; translational elongation
eEF2K	O00418	E1C172	DSLPCSPSSATPHSQ	S398
eEF2K	O00418	E1C172	SSGSPANSFHFKEAW	S78
PIK3R2	O00459	E1C2C5	SWEYDLLYEEYTRTS	Y471	O00459	P85B_HUMAN	Phosphatidylinositol 3-kinase regulatory subunit beta (PI3-kinase regulatory subunit beta) (PI3K regulatory subunit beta) (PtdIns-3-kinase regulatory subunit beta) (Phosphatidylinositol 3-kinase 85 kDa regulatory subunit beta) (PI3-kinase subunit p85-beta) (PtdIns-3-kinase regulatory subunit p85-beta)	PIK3R2		FUNCTION: Binds to activated (phosphorylated) protein-tyrosine kinases, through its SH2 domain, and acts as an adapter, mediating the association of the p110 catalytic unit to the plasma membrane.	Fc-epsilon receptor signaling pathway; Fc-gamma receptor signaling pathway involved in phagocytosis; T cell receptor signaling pathway; blood coagulation; cytosol; epidermal growth factor receptor signaling pathway; fibroblast growth factor receptor signaling pathway; innate immune response; insulin receptor signaling pathway; leukocyte migration; neurotrophin TRK receptor signaling pathway; phos…
PIK3R2	O00459	E1C2C5	KNETEDQYSMMDDEE	Y612
SOCS3	O14543	F1NBA9	VNGHLDSYEKMTQLP	Y188	O14543	SOCS3_HUMAN	Suppressor of cytokine signaling 3 (SOCS-3) (Cytokine-inducible SH2 protein 3) (CIS-3) (STAT-induced STAT inhibitor 3) (SSI-3)	SOCS3 CIS3 SSI3		FUNCTION: SOCS family proteins form part of a classical negative feedback system that regulates cytokine signal transduction. SOCS3 is involved in negative regulation of cytokines that signal through the JAK/STAT pathway. Inhibits cytokine signal transduction by binding to tyrosine kinase receptors including gp130, LIF, erythropoietin, insulin, IL12, GCSF and leptin receptors. Binding to JAK2 inh…	JAK-STAT cascade involved in growth hormone signaling pathway; branching involved in labyrinthine layer morphogenesis; cytosol; interferon-gamma-mediated signaling pathway; negative regulation of apoptotic process; negative regulation of insulin receptor signaling pathway; placenta blood vessel development; positive regulation of cell differentiation; protein kinase inhibitor activity; protein ub…
SOCS3	O14543	F1NBA9	PAPIKEFLDQYDAPL	Y205
MYPT1	O14974	F1NA72	ARQSRRSTQGVTLTD	T695	O14974	MYPT1_HUMAN	Protein phosphatase 1 regulatory subunit 12A (Myosin phosphatase-targeting subunit 1) (Myosin phosphatase target subunit 1) (Protein phosphatase myosin-binding subunit)	PPP1R12A MBS MYPT1		FUNCTION: Key regulator of protein phosphatase 1C (PPP1C). Mediates binding to myosin. As part of the PPP1C complex, involved in dephosphorylation of PLK1. Capable of inhibiting HIF1AN-dependent suppression of HIF1A activity.	14-3-3 protein binding; G2/M transition of mitotic cell cycle; PTW/PP1 phosphatase complex; centrosome; centrosome organization; contractile fiber; enzyme inhibitor activity; kinetochore; mitosis; nucleoplasm; phosphatase regulator activity; positive regulation of transcription from RNA polymerase II promoter; protein dephosphorylation; regulation of cell adhesion; regulation of myosin-light-chai…
MYPT1	O14974	F1NA72	PREKRRSTGVSFWTQ	T850
IKK-alpha	O15111	F1NLD4	DQGSLCTSFVGTLQY	S194	O15111	IKKA_HUMAN	Inhibitor of nuclear factor kappa-B kinase subunit alpha (I-kappa-B kinase alpha) (IKK-A) (IKK-alpha) (IkBKA) (IkappaB kinase) (EC 2.7.11.10) (Conserved helix-loop-helix ubiquitous kinase) (I-kappa-B kinase 1) (IKK1) (Nuclear factor NF-kappa-B inhibitor kinase alpha) (NFKBIKA) (Transcription factor 16) (TCF-16)	CHUK IKKA TCF16	ENZYME REGULATION: Activated when phosphorylated and inactivated when dephosphorylated.	FUNCTION: Serine kinase that plays an essential role in the NF-kappa-B signaling pathway which is activated by multiple stimuli such as inflammatory cytokines, bacterial or viral products, DNA damages or other cellular stresses. Acts as part of the canonical IKK complex in the conventional pathway of NF-kappa-B activation and phosphorylates inhibitors of NF-kappa-B on serine residues. These modif…	ATP binding; CD40 receptor complex; Fc-epsilon receptor signaling pathway; IkappaB kinase activity; IkappaB kinase complex; MyD88-dependent toll-like receptor signaling pathway; Rho protein signal transduction; T cell receptor signaling pathway; TRIF-dependent toll-like receptor signaling pathway; anatomical structure morphogenesis; cellular response to tumor necrosis factor; cytoplasmic side of …
IKK-alpha	O15111	F1NLD4	EMRDRLGTGGFGNVC	T37
CFLAR	O15519	E1C4U6	LEETFRGLDYEVHCH	Y283	O15519	CFLAR_HUMAN	CASP8 and FADD-like apoptosis regulator (Caspase homolog) (CASH) (Caspase-eight-related protein) (Casper) (Caspase-like apoptosis regulatory protein) (CLARP) (Cellular FLICE-like inhibitory protein) (c-FLIP) (FADD-like antiapoptotic molecule 1) (FLAME-1) (Inhibitor of FLICE) (I-FLICE) (MACH-related inducer of toxicity) (MRIT) (Usurpin) [Cleaved into: CASP8 and FADD-like apoptosis regulator subuni…	CFLAR CASH CASP8AP1 CLARP MRIT		FUNCTION: Apoptosis regulator protein which may function as a crucial link between cell survival and cell death pathways in mammalian cells. Acts as an inhibitor of TNFRSF6 mediated apoptosis. A proteolytic fragment (p43) is likely retained in the death-inducing signaling complex (DISC) thereby blocking further recruitment and processing of caspase-8 at the complex. Full length and shorter isofor…	CD95 death-inducing signaling complex; apoptotic signaling pathway; cysteine-type endopeptidase activity; cytosol; death-inducing signaling complex; enzyme activator activity; negative regulation of apoptotic process; negative regulation of extrinsic apoptotic signaling pathway via death domain receptors; negative regulation of myoblast fusion; positive regulation of I-kappaB kinase/NF-kappaB sig…
PDK1	O15530	E1BSA6	SRQARANSFVGTAQY	S244	O15530	PDPK1_HUMAN	3-phosphoinositide-dependent protein kinase 1 (hPDK1) (EC 2.7.11.1)	PDPK1 PDK1	ENZYME REGULATION: Homodimerization regulates its activity by maintaining the kinase in an autoinhibitory conformation. NPRL2 down-regulates its activity by interfering with tyrosine phosphorylation at the Tyr-9, Tyr-373 and Tyr-376 residues. The 14-3-3 protein YWHAQ acts as a negative regulator by association with the residues surrounding the Ser-241 residue. STRAP positively regulates its activ…	FUNCTION: Serine/threonine kinase which acts as a master kinase, phosphorylating and activating a subgroup of the AGC family of protein kinases. Its targets include: protein kinase B (PKB/AKT1, PKB/AKT2, PKB/AKT3), p70 ribosomal protein S6 kinase (RPS6KB1), p90 ribosomal protein S6 kinase (RPS6KA1, RPS6KA2 and RPS6KA3), cyclic AMP-dependent protein kinase (PRKACA), protein kinase C (PRKCD and PRK…	3-phosphoinositide-dependent protein kinase activity; ATP binding; Fc-epsilon receptor signaling pathway; T cell costimulation; T cell receptor signaling pathway; actin cytoskeleton organization; activation of protein kinase B activity; cytoplasmic membrane-bounded vesicle; cytosol; epidermal growth factor receptor signaling pathway; extrinsic apoptotic signaling pathway; fibroblast growth factor…
PDK1	O15530	E1BSA6	DEDCYGNYDNLLSQF	Y379
ARHGAP6	O43182	F1NBP4	KLSLNPIYRQVPRLV	Y391	O43182	RHG06_HUMAN	Rho GTPase-activating protein 6 (Rho-type GTPase-activating protein 6) (Rho-type GTPase-activating protein RhoGAPX-1)	ARHGAP6 RHOGAP6		FUNCTION: GTPase activator for the Rho-type GTPases by converting them to an inactive GDP-bound state. Could regulate the interactions of signaling molecules with the actin cytoskeleton. Promotes continuous elongation of cytoplasmic processes during cell motility and simultaneous retraction of the cell body changing the cell morphology.	Rho GTPase activator activity; Rho protein signal transduction; SH3/SH2 adaptor activity; actin filament; actin filament polymerization; activation of phospholipase C activity; cytosol; focal adhesion assembly; negative regulation of focal adhesion assembly; negative regulation of stress fiber assembly; phospholipase activator activity
TAK1	O43318	E1C063	NGQQRRRSIQDLTVA	S446	O43318	M3K7_HUMAN	Mitogen-activated protein kinase kinase kinase 7 (EC 2.7.11.25) (Transforming growth factor-beta-activated kinase 1) (TGF-beta-activated kinase 1)	MAP3K7 TAK1	ENZYME REGULATION: Activated by proinflammatory cytokines and in response to physical and chemical stresses, including osmotic stress, oxidative stress, arsenic and ultraviolet light irradiation. Activated by 'Lys-63'-linked polyubiquitination and by autophosphorylation. Association with TAB1/MAP3K7IP1 and TAB2/MAP3K7IP2 promotes activation through autophosphorylation, whereas PPM1B/PP2CB, PP2A a…	FUNCTION: Serine/threonine kinase which acts as an essential component of the MAP kinase signal transduction pathway. Plays an important role in the cascades of cellular responses evoked by changes in the environment. Mediates signal transduction of TRAF6, various cytokines including interleukin-1 (IL-1), transforming growth factor-beta (TGFB), TGFB-related factors like BMP2 and BMP4, toll-like r…	ATP binding; Ada2/Gcn5/Ada3 transcription activator complex; Fc-epsilon receptor signaling pathway; I-kappaB phosphorylation; JNK cascade; MAP kinase kinase activity; MAP kinase kinase kinase activity; MyD88-dependent toll-like receptor signaling pathway; T cell receptor signaling pathway; TRIF-dependent toll-like receptor signaling pathway; activation of MAPK activity; activation of NF-kappaB-in…
TAK1	O43318	E1C063	CDIQTHMTNNKGSAA	T177
AMPKB2	O43741	F1NV45	TKIPLIKSHNDFVAI	S110	O43741	AAKB2_HUMAN	5'-AMP-activated protein kinase subunit beta-2 (AMPK subunit beta-2)	PRKAB2		FUNCTION: Non-catalytic subunit of AMP-activated protein kinase (AMPK), an energy sensor protein kinase that plays a key role in regulating cellular energy metabolism. In response to reduction of intracellular ATP levels, AMPK activates energy-producing pathways and inhibits energy-consuming processes: inhibits protein, carbohydrate and lipid biosynthesis, as well as cell growth and proliferation…	AMP-activated protein kinase complex; carnitine shuttle; cell cycle arrest; cellular lipid metabolic process; cytosol; energy reserve metabolic process; fatty acid biosynthetic process; insulin receptor signaling pathway; nucleoplasm; protein phosphorylation; regulation of fatty acid biosynthetic process; small molecule metabolic process
AMPKB2	O43741	F1NV45	SGRDLSSSPPGPYGQ	S186
Nuak1	O60285	F1P356	PNRQRIRSCVSAENF	S614	O60285	NUAK1_HUMAN	NUAK family SNF1-like kinase 1 (EC 2.7.11.1) (AMPK-related protein kinase 5) (ARK5) (Omphalocele kinase 1)	NUAK1 ARK5 KIAA0537 OMPHK1	ENZYME REGULATION: Activated by phosphorylation on Thr-211. Activated by phosphorylation at Ser-600 AKT1 during glucose starvation; the relevance of such activation in normal cells is however unsure.	FUNCTION: Serine/threonine-protein kinase involved in various processes such as cell adhesion, regulation of cell ploidy and senescence, cell proliferation and tumor progression. Phosphorylates ATM, CASP6, LATS1, PPP1R12A and p53/TP53. Acts as a regulator of cellular senescence and cellular ploidy by mediating phosphorylation of 'Ser-464' of LATS1, thereby controlling its stability. Controls cell…	ATP binding; cell adhesion; cellular response to DNA damage stimulus; cytoplasm; metal ion binding; nucleus; protein serine/threonine kinase activity; regulation of cell adhesion; regulation of cell proliferation; regulation of cellular senescence; regulation of myosin-light-chain-phosphatase activity
Nuak1	O60285	F1P356	HKDKFLQTFCGSPLY	T225
Jak2	O60674	F1NX11	VLPQDKEYYKVKEPG	Y1004	O60674	JAK2_HUMAN	Tyrosine-protein kinase JAK2 (EC 2.7.10.2) (Janus kinase 2) (JAK-2)	JAK2	ENZYME REGULATION: Regulated by autophosphorylation, can both activate or decrease activity (By similarity). Heme regulates its activity by enhancing the phosphorylation on Tyr-1007 and Tyr-1008.	FUNCTION: Non-receptor tyrosine kinase involved in various processes such as cell growth, development, differentiation or histone modifications. Mediates essential signaling events in both innate and adaptive immunity. In the cytoplasm, plays a pivotal role in signal transduction via its association with type I receptors such as growth hormone (GHR), prolactin (PRLR), leptin (LEPR), erythropoieti…	ATP binding; G-protein coupled receptor signaling pathway; JAK-STAT cascade involved in growth hormone signaling pathway; STAT protein import into nucleus; actin filament polymerization; activation of JAK2 kinase activity; activation of MAPKK activity; activation of cysteine-type endopeptidase activity involved in apoptotic signaling pathway; axon regeneration; blood coagulation; caveola; cellula…
Jak2	O60674	F1NX11	VRAKIQEYHILTRKR	Y219
PFKFB2	O60825	E1BXR3	PGRMRRSSLTPLAST	S467	O60825	F262_HUMAN	6-phosphofructo-2-kinase/fructose-2,6-bisphosphatase 2 (6PF-2-K/Fru-2,6-P2ase 2) (PFK/FBPase 2) (6PF-2-K/Fru-2,6-P2ase heart-type isozyme) [Includes: 6-phosphofructo-2-kinase (EC 2.7.1.105); Fructose-2,6-bisphosphatase (EC 3.1.3.46)]	PFKFB2	ENZYME REGULATION: Phosphorylation results in the activation of the kinase activity.	FUNCTION: Synthesis and degradation of fructose 2,6-bisphosphate.	6-phosphofructo-2-kinase activity; ATP binding; cytosol; dephosphorylation; fructose 2,6-bisphosphate metabolic process; fructose metabolic process; fructose-2,6-bisphosphate 2-phosphatase activity; glycolysis; lactate metabolic process; positive regulation of glucokinase activity; positive regulation of insulin secretion; pyruvate metabolic process; response to glucose; small molecule metabolic …
PFKFB2	O60825	E1BXR3	EQRPRHHSVGSGPTD	S484
PFKFB2	O60825	E1BXR3	RYPGGESYQDLVQRL	Y364
ROCK2	O75116	F1NEG4	LADKNKIYESIEEAK	Y500	O75116	ROCK2_HUMAN	Rho-associated protein kinase 2 (EC 2.7.11.1) (Rho kinase 2) (Rho-associated, coiled-coil-containing protein kinase 2) (Rho-associated, coiled-coil-containing protein kinase II) (ROCK-II) (p164 ROCK-2)	ROCK2 KIAA0619	ENZYME REGULATION: Activated by RHOA binding. Inhibited by Y-27632 (By similarity).	FUNCTION: Protein kinase which is a key regulator of actin cytoskeleton and cell polarity. Involved in regulation of smooth muscle contraction, actin cytoskeleton organization, stress fiber and focal adhesion formation, neurite retraction, cell adhesion and motility via phosphorylation of ADD1, BRCA2, CNN1, EZR, DPYSL2, EP300, MSN, MYL9/MLC2, NPM1, RDX, PPP1R12A and VIM. Phosphorylates SORL1 and …	ATP binding; actin cytoskeleton organization; axon guidance; centrosome; centrosome duplication; cytokinesis; cytosol; extrinsic apoptotic signaling pathway via death domain receptors; intracellular signal transduction; metal ion binding; negative regulation of angiogenesis; neural tube closure; nucleus; plasma membrane; positive regulation of centrosome duplication; protein serine/threonine kina…
DAB1	O75553	Q6XBN6	PETEENIYQVPTSQK	Y220	O75553	DAB1_HUMAN	Disabled homolog 1	DAB1		FUNCTION: Adapter molecule functioning in neural development. May regulate SIAH1 activity (By similarity).	Golgi localization; adult walking behavior; apical part of cell; brush border; cell-cell adhesion involved in neuronal-glial interactions involved in cerebral cortex radial glia guided migration; cerebellum structural organization; cytosol; dendrite development; lateral motor column neuron migration; membrane; midgut development; negative regulation of JAK-STAT cascade; negative regulation of ast…
DAB1	O75553	Q6XBN6	SQKKEGVYDVPKSQP	Y232
MSK1	O75582	Q5F3L1	EKIFQGYSFVAPSIL	S366	O75582	KS6A5_HUMAN	Ribosomal protein S6 kinase alpha-5 (S6K-alpha-5) (EC 2.7.11.1) (90 kDa ribosomal protein S6 kinase 5) (Nuclear mitogen- and stress-activated protein kinase 1) (RSK-like protein kinase) (RSKL)	RPS6KA5 MSK1	ENZYME REGULATION: Activated by phosphorylation at Ser-360, Thr-581 and Thr-700 by MAPK1/ERK2, MAPK3/ERK1 and MAPK14/p38-alpha, and by further autophosphorylation of Ser-212, Ser-376 and Ser-381 by the activated C-terminal kinase domain. The active N-terminal kinase domain finally phosphorylates downstream substrates, as well as Ser-750, Ser-752 and Ser-758 in its own C-terminal region.	FUNCTION: Serine/threonine-protein kinase that is required for the mitogen or stress-induced phosphorylation of the transcription factors CREB1 and ATF1 and for the regulation of the transcription factors RELA, STAT3 and ETV1/ER81, and that contributes to gene activation by histone phosphorylation and functions in the regulation of inflammatory genes. Phosphorylates CREB1 and ATF1 in response to …	ATP binding; MyD88-dependent toll-like receptor signaling pathway; TRIF-dependent toll-like receptor signaling pathway; axon guidance; cytoplasm; epidermal growth factor receptor signaling pathway; histone H2A-S1 phosphorylation; histone H3-S10 phosphorylation; histone H3-S28 phosphorylation; inflammatory response; innate immune response; interleukin-1-mediated signaling pathway; magnesium ion bi…
MSK1	O75582	Q5F3L1	PDNQPLKTPCFTLHY	T571
SOLH	O75808	E1BTA8	EWSCTRCTFLNPVGQ	T13	O75808	CAN15_HUMAN	Calpain-15 (EC 3.4.22.-) (Small optic lobes homolog)	CAPN15 SOLH			calcium-dependent cysteine-type endopeptidase activity; intracellular; proteolysis; sequence-specific DNA binding transcription factor activity; zinc ion binding
PKD3	O94806	F1NHL1	ARIIGEKSFRRSVVG	S734	O94806	KPCD3_HUMAN	Serine/threonine-protein kinase D3 (EC 2.7.11.13) (Protein kinase C nu type) (Protein kinase EPK2) (nPKC-nu)	PRKD3 EPK2 PRKCN	ENZYME REGULATION: Activated by DAG and phorbol esters. Phorbol-ester/DAG-type domains 1 and 2 bind both DAG and phorbol ester with high affinity and mediate translocation to the cell membrane. Autophosphorylation of Ser-735 and phosphorylation of Ser-731 by PKC relieves auto-inhibition by the PH domain.	FUNCTION: Converts transient diacylglycerol (DAG) signals into prolonged physiological effects, downstream of PKC. Involved in resistance to oxidative stress (By similarity).	ATP binding; cytoplasm; intracellular signal transduction; membrane; metal ion binding; nucleus; protein kinase C activity; protein kinase C-activating G-protein coupled receptor signaling pathway
PGM3	O95394	E1BQU2	IGVMVTASHNPEEDN	S64	O95394	AGM1_HUMAN	Phosphoacetylglucosamine mutase (PAGM) (EC 5.4.2.3) (Acetylglucosamine phosphomutase) (N-acetylglucosamine-phosphate mutase) (Phosphoglucomutase-3) (PGM 3)	PGM3 AGM1		FUNCTION: Interconverts GlcNAc-6-P and GlcNAc-1-P.	UDP-N-acetylglucosamine biosynthetic process; cytosol; dolichol-linked oligosaccharide biosynthetic process; embryo development; glucosamine metabolic process; glucose 1-phosphate metabolic process; hemopoiesis; magnesium ion binding; phosphoacetylglucosamine mutase activity; phosphoglucomutase activity; post-translational protein modification; protein N-linked glycosylation via asparagine; sperm…
NFAT2	O95644	F1P378	PSTSPRTSVTEENWL	S203	O95644	NFAC1_HUMAN	Nuclear factor of activated T-cells, cytoplasmic 1 (NF-ATc1) (NFATc1) (NFAT transcription complex cytosolic component) (NF-ATc) (NFATc)	NFATC1 NFAT2 NFATC		FUNCTION: Plays a role in the inducible expression of cytokine genes in T-cells, especially in the induction of the IL-2 or IL-4 gene transcription. Also controls gene expression in embryonic cardiac cells. Could regulate not only the activation and proliferation but also the differentiation and programmed death of T-lymphocytes as well as lymphoid and non-lymphoid cells.	FK506 binding; Fc-epsilon receptor signaling pathway; G1/S transition of mitotic cell cycle; RNA polymerase II distal enhancer sequence-specific DNA binding; RNA polymerase II distal enhancer sequence-specific DNA binding transcription factor activity involved in positive regulation of transcription; RNA polymerase II transcription factor binding; calcium ion transport; cytosol; epithelial to mes…
NFAT2	O95644	F1P378	PCNKRKYSLNGRQTS	S326
NFAT2	O95644	F1P378	PQNSPRVSVTDETWL	S351
HSPA4L	O95757	F1NC26	AQNKLSLTQDPVVKV	T764	O95757	HS74L_HUMAN	Heat shock 70 kDa protein 4L (Heat shock 70-related protein APG-1) (Osmotic stress protein 94)	HSPA4L APG1 OSP94		FUNCTION: Possesses chaperone activity in vitro where it inhibits aggregation of citrate synthase (By similarity).	ATP binding; cytoplasm; nucleus; protein folding; response to unfolded protein
HSPA4L	O95757	F1NC26	AKNAVEEYVYDFRDK	Y630
PAK4	O96013	H9L0H2	KEVPRRKSLVGTPYW	S441	O96013	PAK4_HUMAN	Serine/threonine-protein kinase PAK 4 (EC 2.7.11.1) (p21-activated kinase 4) (PAK-4)	PAK4 KIAA1142		FUNCTION: Serine/threonine protein kinase that plays a role in a variety of different signaling pathways including cytoskeleton regulation, cell migration, growth, proliferation or cell survival. Activation by various effectors including growth factor receptors or active CDC42 and RAC1 results in a conformational change and a subsequent autophosphorylation on several serine and/or threonine resid…	ATP binding; Golgi apparatus; apoptotic process; cell cycle; cell growth; cell migration; cell proliferation; cytoskeleton organization; receptor signaling protein serine/threonine kinase activity
Chk2	O96017	F1N864	LMKTLCGTPTYLAPE	T364	O96017	CHK2_HUMAN	Serine/threonine-protein kinase Chk2 (EC 2.7.11.1) (CHK2 checkpoint homolog) (Cds1 homolog) (Hucds1) (hCds1) (Checkpoint kinase 2)	CHEK2 CDS1 CHK2 RAD53	ENZYME REGULATION: Activated through phosphorylation at Thr-68 by ATM in response to DNA double-strand breaks. Activation is modulated by several mediators including MDC1 and TP53BP1. Induces homodimerization with exchange of the T-loop/activation segment between protomers and transphosphorylation of the protomers. The autophosphorylated kinase dimer is fully active. Negatively regulated by PPM1D…	FUNCTION: Serine/threonine-protein kinase which is required for checkpoint-mediated cell cycle arrest, activation of DNA repair and apoptosis in response to the presence of DNA double-strand breaks. May also negatively regulate cell cycle progression during unperturbed cell cycles. Following activation, phosphorylates numerous effectors preferentially at the consensus sequence [L-X-R-X-X-S/T]. Re…	ATP binding; DNA damage induced protein phosphorylation; G2/M transition of mitotic cell cycle; PML body; cellular protein catabolic process; double-strand break repair; intrinsic apoptotic signaling pathway in response to DNA damage; metal ion binding; positive regulation of transcription, DNA-templated; protein autophosphorylation; protein homodimerization activity; protein serine/threonine kin…
LDH-A	P00338	P00340	KQVVESAYEVIRLKG	Y239	P00338	LDHA_HUMAN	L-lactate dehydrogenase A chain (LDH-A) (EC 1.1.1.27) (Cell proliferation-inducing gene 19 protein) (LDH muscle subunit) (LDH-M) (Renal carcinoma antigen NY-REN-59)	LDHA PIG19			L-lactate dehydrogenase activity; cellular carbohydrate metabolic process; cellular response to extracellular stimulus; cilium; cytosol; extracellular vesicular exosome; glycolysis; mitochondrion; pyruvate metabolic process; substantia nigra development
Abl	P00519	F1NCD9	KRNKPTIYGVSPNYD	Y245	P00519	ABL1_HUMAN	Tyrosine-protein kinase ABL1 (EC 2.7.10.2) (Abelson murine leukemia viral oncogene homolog 1) (Abelson tyrosine-protein kinase 1) (Proto-oncogene c-Abl) (p150)	ABL1 ABL JTK7	ENZYME REGULATION: Stabilized in the inactive form by an association between the SH3 domain and the SH2-TK linker region, interactions of the N-terminal cap, and contributions from an N-terminal myristoyl group and phospholipids. Activated by autophosphorylation as well as by SRC-family kinase-mediated phosphorylation. Activated by RIN1 binding to the SH2 and SH3 domains. Also stimulated by cell …	FUNCTION: Non-receptor tyrosine-protein kinase that plays a role in many key processes linked to cell growth and survival such as cytoskeleton remodeling in response to extracellular stimuli, cell motility and adhesion, receptor endocytosis, autophagy, DNA damage response and apoptosis. Coordinates actin remodeling through tyrosine phosphorylation of proteins controlling cytoskeleton dynamics lik…	ATP binding; DNA binding; DNA damage induced protein phosphorylation; Fc-gamma receptor signaling pathway involved in phagocytosis; actin cytoskeleton; actin cytoskeleton organization; actin monomer binding; autophagy; axon guidance; blood coagulation; cell adhesion; cell leading edge; cytosol; innate immune response; intrinsic apoptotic signaling pathway in response to DNA damage; magnesium ion …
Abl/Abl2	P00519	F1NCD9	RLMTGDTYTAHAGAK	Y412
Abl	P00519	F1NCD9	PHLFVALYDFVASGD	Y89
EGFR	P00533	E1C0S3	RELVEPLTPSGEAPN	T705	P00533	EGFR_HUMAN	Epidermal growth factor receptor (EC 2.7.10.1) (Proto-oncogene c-ErbB-1) (Receptor tyrosine-protein kinase erbB-1)	EGFR ERBB ERBB1 HER1	ENZYME REGULATION: Endocytosis and inhibition of the activated EGFR by phosphatases like PTPRJ and PTPRK constitute immediate regulatory mechanisms. Upon EGF-binding phosphorylates EPS15 that regulates EGFR endocytosis and activity. Moreover, inducible feedback inhibitors including LRIG1, SOCS4, SOCS5 and ERRFI1 constitute alternative regulatory mechanisms for the EGFR signaling.	FUNCTION: Receptor tyrosine kinase binding ligands of the EGF family and activating several signaling cascades to convert extracellular cues into appropriate cellular responses. Known ligands include EGF, TGFA/TGF-alpha, amphiregulin, epigen/EPGN, BTC/betacellulin, epiregulin/EREG and HBEGF/heparin-binding EGF. Ligand binding triggers receptor homo- and/or heterodimerization and autophosphorylati…	ATP binding; Fc-epsilon receptor signaling pathway; Golgi membrane; MAP kinase kinase kinase activity; Shc-EGFR complex; actin filament binding; activation of phospholipase A2 activity by calcium-mediated signaling; activation of phospholipase C activity; alkanesulfonate metabolic process; apical plasma membrane; astrocyte activation; axon guidance; basolateral plasma membrane; cell proliferation…
EGFR	P00533	E1C0S3	EDSFVQRYSSDPTGN	Y1080
EGFR	P00533	E1C0S3	AAENPEYLRVAAPKS	Y1212
EGFR	P00533	E1C0S3	LGADEKEYHAEGGKV	Y881
PGK1	P00558	F1NU17	LMKKELDYFAKALES	Y196	P00558	PGK1_HUMAN	Phosphoglycerate kinase 1 (EC 2.7.2.3) (Cell migration-inducing gene 10 protein) (Primer recognition protein 2) (PRP 2)	PGK1 PGKA MIG10 OK/SW-cl.110		FUNCTION: In addition to its role as a glycolytic enzyme, it seems that PGK-1 acts as a polymerase alpha cofactor protein (primer recognition protein).	ATP binding; cytosol; epithelial cell differentiation; extracellular vesicular exosome; gluconeogenesis; glycolysis; phosphoglycerate kinase activity; small molecule metabolic process
Fos	P01100	P11939	AAAHRKGSSSNEPSS	S349	P01100	FOS_HUMAN	Proto-oncogene c-Fos (Cellular oncogene fos) (G0/G1 switch regulatory protein 7)	FOS G0S7		FUNCTION: Nuclear phosphoprotein which forms a tight but non-covalently linked complex with the JUN/AP-1 transcription factor. In the heterodimer, FOS and JUN/AP-1 basic regions each seems to interact with symmetrical DNA half sites. On TGF-beta activation, forms a multimeric SMAD3/SMAD4/JUN/FOS complex at the AP1/SMAD-binding site to regulate TGF-beta-mediated signaling. Has a critical function …	DNA methylation; Fc-epsilon receptor signaling pathway; MyD88-dependent toll-like receptor signaling pathway; SMAD protein signal transduction; TRIF-dependent toll-like receptor signaling pathway; aging; cellular response to calcium ion; cellular response to extracellular stimulus; cellular response to hormone stimulus; cellular response to reactive oxygen species; conditioned taste aversion; cyt…
H-Ras-1	P01112	E1BTS2	FVDEYDPTIEDSYRK	T35	P01112	RASH_HUMAN	GTPase HRas (H-Ras-1) (Ha-Ras) (Transforming protein p21) (c-H-ras) (p21ras) [Cleaved into: GTPase HRas, N-terminally processed]	HRAS HRAS1	ENZYME REGULATION: Alternates between an inactive form bound to GDP and an active form bound to GTP. Activated by a guanine nucleotide-exchange factor (GEF) and inactivated by a GTPase-activating protein (GAP).	FUNCTION: Ras proteins bind GDP/GTP and possess intrinsic GTPase activity.	Fc-epsilon receptor signaling pathway; GTP binding; GTPase activity; Golgi apparatus; Golgi membrane; MAPK cascade; Ras protein signal transduction; actin cytoskeleton organization; activation of MAPKK activity; axon guidance; blood coagulation; cell cycle arrest; cell proliferation; cellular senescence; cytosol; endocytosis; epidermal growth factor receptor signaling pathway; fibroblast growth f…
Catalase	P04040	F1NGJ7	NASGGAVYCKFHVKT	Y231	P04040	CATA_HUMAN	Catalase (EC 1.11.1.6)	CAT		FUNCTION: Occurs in almost all aerobically respiring organisms and serves to protect cells from the toxic effects of hydrogen peroxide. Promotes growth of cells including T-cells, B-cells, myeloid leukemia cells, melanoma cells, mastocytoma cells and normal and transformed fibroblast cells.	Golgi apparatus; NADP binding; UV protection; aerobic respiration; aminoacylase activity; catalase activity; cellular response to growth factor stimulus; cholesterol metabolic process; cytosol; endoplasmic reticulum; heme binding; hemoglobin metabolic process; hydrogen peroxide catabolic process; kidney development; lysosome; menopause; metal ion binding; mitochondrial intermembrane space; negati…
Catalase	P04040	F1NGJ7	YRARVANYQRDGPMC	Y388
Raf1	P04049	P05625	SQRQRSTSTPNVHMV	S259	P04049	RAF1_HUMAN	RAF proto-oncogene serine/threonine-protein kinase (EC 2.7.11.1) (Proto-oncogene c-RAF) (cRaf) (Raf-1)	RAF1 RAF	ENZYME REGULATION: Regulation is a highly complex process involving membrane recruitment, protein-protein interactions, dimerization, and phosphorylation/dephosphorylation events. Ras-GTP recruits RAF1 to the membrane, thereby promoting its activation. The inactive conformation of RAF1 is maintained by autoinhibitory interactions occurring between the N-terminal regulatory and the C-terminal cata…	FUNCTION: Serine/threonine-protein kinase that acts as a regulatory link between the membrane-associated Ras GTPases and the MAPK/ERK cascade, and this critical regulatory link functions as a switch determining cell fate decisions including proliferation, differentiation, apoptosis, survival and oncogenic transformation. RAF1 activation initiates a mitogen-activated protein kinase (MAPK) cascade …	ATP binding; Fc-epsilon receptor signaling pathway; Golgi apparatus; MAP kinase kinase kinase activity; MAPK cascade; Ras protein signal transduction; activation of MAPKK activity; activation of adenylate cyclase activity; axon guidance; cell proliferation; cytosol; death-inducing signaling complex assembly; epidermal growth factor receptor signaling pathway; fibroblast growth factor receptor sig…
Raf1	P04049	P05625	FGYQRRASDDGKISD	S43
ALDOA	P04075	F1NTZ3	HDLKRCQYVTEKVLA	Y204	P04075	ALDOA_HUMAN	Fructose-bisphosphate aldolase A (EC 4.1.2.13) (Lung cancer antigen NY-LU-1) (Muscle-type aldolase)	ALDOA ALDA		FUNCTION: Plays a key role in glycolysis and gluconeogenesis. In addition, may also function as scaffolding protein (By similarity).	ATP biosynthetic process; I band; actin binding; actin cytoskeleton; actin filament organization; cytosol; extracellular space; extracellular vesicular exosome; fructose 1,6-bisphosphate metabolic process; fructose binding; fructose metabolic process; fructose-bisphosphate aldolase activity; gluconeogenesis; glycolysis; identical protein binding; muscle cell cellular homeostasis; platelet activat…
ALDOA	P04075	F1NTZ3	ALSDHHVYLEGTLLK	Y223
Anxa1	P04083	F1N9S7	QEQECIKSSKGGSSV	S29	P04083	ANXA1_HUMAN	Annexin A1 (Annexin I) (Annexin-1) (Calpactin II) (Calpactin-2) (Chromobindin-9) (Lipocortin I) (Phospholipase A2 inhibitory protein) (p35)	ANXA1 ANX1 LPC1		FUNCTION: Calcium/phospholipid-binding protein which promotes membrane fusion and is involved in exocytosis. This protein regulates phospholipase A2 activity. It seems to bind from two to four calcium ions with high affinity.	alpha-beta T cell differentiation; arachidonic acid secretion; basolateral plasma membrane; calcium ion binding; calcium-dependent phospholipid binding; cell surface receptor signaling pathway; cellular component movement; cellular response to glucocorticoid stimulus; cellular response to hydrogen peroxide; cilium; cornified envelope; cytoplasm; endocrine pancreas development; estrous cycle phase…
GADPH	P04406	F1NK14	WYDNEFGYSNRVVDL	Y318	P04406	G3P_HUMAN	Glyceraldehyde-3-phosphate dehydrogenase (GAPDH) (EC 1.2.1.12) (Peptidyl-cysteine S-nitrosylase GAPDH) (EC 2.6.99.-)	GAPDH GAPD CDABP0047 OK/SW-cl.12		FUNCTION: Has both glyceraldehyde-3-phosphate dehydrogenase and nitrosylase activities, thereby playing a role in glycolysis and nuclear functions, respectively. Participates in nuclear events including transcription, RNA transport, DNA replication and apoptosis. Nuclear functions are probably due to the nitrosylase activity that mediates cysteine S-nitrosylation of nuclear target proteins such a…	GAIT complex; NAD binding; NADP binding; cellular response to interferon-gamma; cytosol; extracellular vesicular exosome; gluconeogenesis; glyceraldehyde-3-phosphate dehydrogenase (NAD+) (phosphorylating) activity; glycolysis; lipid particle; microtubule binding; microtubule cytoskeleton; microtubule cytoskeleton organization; negative regulation of translation; neuron apoptotic process; nucleus;…
GADPH	P04406	F1NK14	DPFIDLNYMVYMFKY	Y40
TrKA	P04629	Q91009	NFIENPQYFCNACVH	Y490	P04629	NTRK1_HUMAN	High affinity nerve growth factor receptor (EC 2.7.10.1) (Neurotrophic tyrosine kinase receptor type 1) (TRK1-transforming tyrosine kinase protein) (Tropomyosin-related kinase A) (Tyrosine kinase receptor) (Tyrosine kinase receptor A) (Trk-A) (gp140trk) (p140-TrkA)	NTRK1 MTC TRK TRKA	ENZYME REGULATION: The pro-survival signaling effect of NTRK1 in neurons requires its endocytosis into signaling early endosomes and its retrograde axonal transport. This is regulated by different proteins including CFL1, RAC1 and SORT1. NTF3 is unable to induce this signaling probably due to the lability of the NTF3-NTRK1 complex in endosomes. SH2D1A inhibits the autophosphorylation of the recep…	FUNCTION: Receptor tyrosine kinase involved in the development and the maturation of the central and peripheral nervous systems through regulation of proliferation, differentiation and survival of sympathetic and nervous neurons. High affinity receptor for NGF which is its primary ligand, it can also bind and be activated by NTF3/neurotrophin-3. However, NTF3 only supports axonal extension throug…	ATP binding; B cell differentiation; Ras protein signal transduction; Sertoli cell development; activation of MAPKK activity; activation of adenylate cyclase activity; activation of phospholipase C activity; aging; axon; axon guidance; axonogenesis involved in innervation; cell surface; cellular response to nicotine; cytoplasmic vesicle; dendrite; detection of mechanical stimulus involved in sens…
TrKA	P04629	Q91009	RDIYSTDYYRVGGRT	Y674
TrKA	P04629	Q91009	QALVKTPPIYLDILG	Y785
CAPNS1	P04632	F1NGY3	PPPRSHVSMVDPNES	S34	P04632	CPNS1_HUMAN	Calpain small subunit 1 (CSS1) (Calcium-activated neutral proteinase small subunit) (CANP small subunit) (Calcium-dependent protease small subunit) (CDPS) (Calcium-dependent protease small subunit 1) (Calpain regulatory subunit)	CAPNS1 CAPN4 CAPNS		FUNCTION: Regulatory subunit of the calcium-regulated non-lysosomal thiol-protease which catalyzes limited proteolysis of substrates involved in cytoskeletal remodeling and signal transduction.	calcium ion binding; calcium-dependent cysteine-type endopeptidase activity; cytoplasm; extracellular vesicular exosome; plasma membrane; positive regulation of cell proliferation
HSP27	P04792	F1NQW4	FTFLTSPSWEPFRDW	S15	P04792	HSPB1_HUMAN	Heat shock protein beta-1 (HspB1) (28 kDa heat shock protein) (Estrogen-regulated 24 kDa protein) (Heat shock 27 kDa protein) (HSP 27) (Stress-responsive protein 27) (SRP27)	HSPB1 HSP27 HSP28		FUNCTION: Involved in stress resistance and actin organization.	Z disc; cell death; cellular component movement; cytoskeleton; cytosol; extracellular space; extracellular vesicular exosome; gene expression; intracellular signal transduction; mRNA metabolic process; negative regulation of apoptotic process; negative regulation of intrinsic apoptotic signaling pathway in response to oxidative stress; nucleus; plasma membrane; positive regulation of angiogenesis…
HSP27	P04792	F1NQW4	GSPYGRALSELSSGI	S74
ALDOB	P05062	F1NTZ3	AADESVGTMGNRLQR	T39	P05062	ALDOB_HUMAN	Fructose-bisphosphate aldolase B (EC 4.1.2.13) (Liver-type aldolase)	ALDOB ALDB			ATPase binding; NADH oxidation; centriolar satellite; cytoskeletal protein binding; cytosol; fructose 1,6-bisphosphate metabolic process; fructose binding; fructose catabolic process; fructose-bisphosphate aldolase activity; gluconeogenesis; glycolysis; positive regulation of ATPase activity; vacuolar proton-transporting V-type ATPase complex assembly
APP	P05067	F1NTQ5	VEVDAAVTPEERHLS	T507	P05067	A4_HUMAN	Amyloid beta A4 protein (ABPP) (APPI) (APP) (Alzheimer disease amyloid protein) (Cerebral vascular amyloid peptide) (CVAP) (PreA4) (Protease nexin-II) (PN-II) [Cleaved into: N-APP; Soluble APP-alpha (S-APP-alpha); Soluble APP-beta (S-APP-beta); C99; Beta-amyloid protein 42 (Beta-APP42); Beta-amyloid protein 40 (Beta-APP40); C83; P3(42); P3(40); C80; Gamma-secretase C-terminal fragment 59 (Amyloid…	APP A4 AD1		FUNCTION: Functions as a cell surface receptor and performs physiological functions on the surface of neurons relevant to neurite growth, neuronal adhesion and axonogenesis. Involved in cell mobility and transcription regulation through protein-protein interactions. Can promote transcription activation through binding to APBB1-KAT5 and inhibits Notch signaling through interaction with Numb. Coupl…	DNA binding; Golgi apparatus; Notch signaling pathway; adult locomotory behavior; apical part of cell; axon; axon cargo transport; axon midline choice point recognition; cell adhesion; cell surface; cellular copper ion homeostasis; cholesterol metabolic process; ciliary rootlet; coated pit; collateral sprouting in absence of injury; cytosol; dendrite development; dendritic shaft; dendritic spine;…
APP	P05067	F1NTQ5	SKMQQNGYENPTYKF	Y521
Jun	P05412	E1C766	KNADILTSPDVGLLK	S59	P05412	JUN_HUMAN	Transcription factor AP-1 (Activator protein 1) (AP1) (Proto-oncogene c-Jun) (V-jun avian sarcoma virus 17 oncogene homolog) (p39)	JUN		FUNCTION: Transcription factor that recognizes and binds to the enhancer heptamer motif 5'-TGA[CG]TCA-3'. Promotes activity of NR5A1 when phosphorylated by HIPK3 leading to increased steroidogenic gene expression upon cAMP signaling pathway stimulation.	Fc-epsilon receptor signaling pathway; MyD88-dependent toll-like receptor signaling pathway; RNA polymerase II core promoter proximal region sequence-specific DNA binding transcription factor activity involved in positive regulation of transcription; RNA polymerase II distal enhancer sequence-specific DNA binding; RNA polymerase II distal enhancer sequence-specific DNA binding transcription facto…
Jun	P05412	E1C766	VGLLKLASPELERLI	S69
Lck	P06239	F1NP54	RLIEDNEYTAREGAK	Y393	P06239	LCK_HUMAN	Tyrosine-protein kinase Lck (EC 2.7.10.2) (Leukocyte C-terminal Src kinase) (LSK) (Lymphocyte cell-specific protein-tyrosine kinase) (Protein YT16) (Proto-oncogene Lck) (T cell-specific protein-tyrosine kinase) (p56-LCK)	LCK	ENZYME REGULATION: The relative activities of the inhibitory tyrosine-protein kinase CSK and the activating tyrosine-protein phosphatase PTPRC/CD45 determine the level of LCK activity. These interactions allow rapid and efficient activation of LCK in response to TCR stimulation.	FUNCTION: Non-receptor tyrosine-protein kinase that plays an essential role in the selection and maturation of developing T-cells in the thymus and in the function of mature T-cells. Plays a key role in T-cell antigen receptor (TCR)-linked signal transduction pathways. Constitutively associated with the cytoplasmic portions of the CD4 and CD8 surface receptors. Association of the TCR with a pepti…	ATP binding; B cell receptor signaling pathway; Fc-epsilon receptor signaling pathway; SH2 domain binding; T cell costimulation; T cell differentiation; T cell receptor signaling pathway; activation of cysteine-type endopeptidase activity involved in apoptotic process; aging; antigen binding; cellular zinc ion homeostasis; cytosol; endocytic vesicle; epidermal growth factor receptor signaling pat…
Lck	P06239	F1NP54	EDFFTATEGQYQQQP	Y504
fyn	P06241	F1NHB1	RLIEDNEYTARQGAK	Y417	P06241	FYN_HUMAN	Tyrosine-protein kinase Fyn (EC 2.7.10.2) (Proto-oncogene Syn) (Proto-oncogene c-Fyn) (Src-like kinase) (SLK) (p59-Fyn)	FYN	ENZYME REGULATION: Inhibited by phosphorylation of Tyr-531 by leukocyte common antigen and activated by dephosphorylation of this site.	FUNCTION: Non-receptor tyrosine-protein kinase that plays a role in many biological processes including regulation of cell growth and survival, cell adhesion, integrin-mediated signaling, cytoskeletal remodeling, cell motility, immune response and axon guidance. Inactive FYN is phosphorylated on its C-terminal tail within the catalytic domain. Following activation by PKA, the protein subsequently…	ATP binding; Fc-epsilon receptor signaling pathway; Fc-gamma receptor signaling pathway involved in phagocytosis; T cell costimulation; T cell receptor signaling pathway; activated T cell proliferation; axon guidance; calcium ion transport; cellular response to peptide hormone stimulus; cytosol; dendrite morphogenesis; detection of mechanical stimulus involved in sensory perception of pain; endos…
fyn	P06241	F1NHB1	YFTATEPQYQPGDNL	Y529
CDK1	P06493	F1NBD7	GIPVRVYTHEVVTLW	T161	P06493	CDK1_HUMAN	Cyclin-dependent kinase 1 (CDK1) (EC 2.7.11.22) (EC 2.7.11.23) (Cell division control protein 2 homolog) (Cell division protein kinase 1) (p34 protein kinase)	CDK1 CDC2 CDC28A CDKN1 P34CDC2	ENZYME REGULATION: Phosphorylation at Thr-14 or Tyr-15 inactivates the enzyme, while phosphorylation at Thr-161 activates it. Activated through a multistep process; binding to cyclin-B is required for relocation of cyclin-kinase complexes to the nucleus, activated by CAK/CDK7-mediated phosphorylation on Thr-161, and CDC25-mediated dephosphorylation of inhibitory phosphorylation on Thr-14 and Tyr-…	FUNCTION: Plays a key role in the control of the eukaryotic cell cycle by modulating the centrosome cycle as well as mitotic onset; promotes G2-M transition, and regulates G1 progress and G1-S transition via association with multiple interphase cyclins. Required in higher cells for entry into S-phase and mitosis. Phosphorylates PARVA/actopaxin, APC, AMPH, APC, BARD1, Bcl-xL/BCL2L1, BRCA2, CALD1, …	ATP binding; DNA repair; DNA replication; Fc-epsilon receptor signaling pathway; G2/M transition of mitotic cell cycle; MyD88-dependent toll-like receptor signaling pathway; RNA polymerase II carboxy-terminal domain kinase activity; Ras protein signal transduction; TRIF-dependent toll-like receptor signaling pathway; activation of MAPK activity; activation of MAPKK activity; anaphase-promoting co…
CDK1	P06493	F1NBD7	IEKIGEGTYGVVYKG	Y15
ATP5B	P06576	Q5ZLC5	IDNIFRFTQAGSEVS	T317	P06576	ATPB_HUMAN	ATP synthase subunit beta, mitochondrial (EC 3.6.3.14)	ATP5B ATPMB ATPSB		FUNCTION: Mitochondrial membrane ATP synthase (F(1)F(0) ATP synthase or Complex V) produces ATP from ADP in the presence of a proton gradient across the membrane which is generated by electron transport complexes of the respiratory chain. F-type ATPases consist of two structural domains, F(1) - containing the extramembraneous catalytic core, and F(0) - containing the membrane proton channel, link…	ATP binding; ATP hydrolysis coupled proton transport; MHC class I protein binding; angiogenesis; cell surface; extracellular vesicular exosome; lipid metabolic process; mitochondrial ATP synthesis coupled proton transport; mitochondrial nucleoid; mitochondrial proton-transporting ATP synthase, catalytic core; negative regulation of cell adhesion involved in substrate-bound cell migration; plasma …
ENO1	P06733	F1NZE7	MRIGAEVYHNLKNVI	Y189	P06733	ENOA_HUMAN	Alpha-enolase (EC 4.2.1.11) (2-phospho-D-glycerate hydro-lyase) (C-myc promoter-binding protein) (Enolase 1) (MBP-1) (MPB-1) (Non-neural enolase) (NNE) (Phosphopyruvate hydratase) (Plasminogen-binding protein)	ENO1 ENO1L1 MBPB1 MPB1		FUNCTION: Multifunctional enzyme that, as well as its role in glycolysis, plays a part in various processes such as growth control, hypoxia tolerance and allergic responses. May also function in the intravascular and pericellular fibrinolytic system due to its ability to serve as a receptor and activator of plasminogen on the cell surface of several cell-types such as leukocytes and neurons. Stim…	DNA binding; M band; cytosol; extracellular space; extracellular vesicular exosome; gluconeogenesis; glycolysis; magnesium ion binding; negative regulation of cell growth; negative regulation of transcription from RNA polymerase II promoter; nucleus; phosphopyruvate hydratase activity; phosphopyruvate hydratase complex; plasma membrane; response to virus; sequence-specific DNA binding transcripti…
ENO1	P06733	F1NZE7	SGASTGIYEALELRD	Y44
PYGL	P06737	F1NAD9	EADDWLRYGNPWEKA	Y186	P06737	PYGL_HUMAN	Glycogen phosphorylase, liver form (EC 2.4.1.1)	PYGL	ENZYME REGULATION: Activity of phosphorylase is controlled both by allosteric means (through the noncovalent binding of metabolites) and by covalent modification. Thus AMP allosterically activates, whereas ATP, ADP, and glucose-6-phosphate allosterically inhibit, phosphorylase B.	FUNCTION: Phosphorylase is an important allosteric enzyme in carbohydrate metabolism. Enzymes from different sources differ in their regulatory mechanisms and in their natural substrates. However, all known phosphorylases share catalytic and structural properties.	5-phosphoribose 1-diphosphate biosynthetic process; AMP binding; ATP binding; bile acid binding; cytosol; drug binding; glucose binding; glucose homeostasis; glucose metabolic process; glycogen catabolic process; glycogen phosphorylase activity; plasma membrane; protein homodimerization activity; purine nucleobase binding; pyridoxal phosphate binding; small molecule metabolic process; vitamin bin…
G6PI	P06744	F1NIJ6	GPRVWFVSNIDGTHI	S184	P06744	G6PI_HUMAN	Glucose-6-phosphate isomerase (GPI) (EC 5.3.1.9) (Autocrine motility factor) (AMF) (Neuroleukin) (NLK) (Phosphoglucose isomerase) (PGI) (Phosphohexose isomerase) (PHI) (Sperm antigen 36) (SA-36)	GPI		FUNCTION: Besides it's role as a glycolytic enzyme, mammalian GPI can function as a tumor-secreted cytokine and an angiogenic factor (AMF) that stimulates endothelial cell motility. GPI is also a neurotrophic factor (Neuroleukin) for spinal and sensory neurons.	aldehyde catabolic process; angiogenesis; cytosol; extracellular space; extracellular vesicular exosome; gluconeogenesis; glucose 6-phosphate metabolic process; glucose-6-phosphate isomerase activity; glycolysis; hemostasis; humoral immune response; intramolecular transferase activity; learning or memory; methylglyoxal biosynthetic process; monosaccharide binding; negative regulation of cysteine-…
G6PI	P06744	F1NIJ6	ALRNRSNTPILVDGK	T109
LDH-B	P07195	P00337	VIRLKGYTNWAIGLS	T248	P07195	LDHB_HUMAN	L-lactate dehydrogenase B chain (LDH-B) (EC 1.1.1.27) (LDH heart subunit) (LDH-H) (Renal carcinoma antigen NY-REN-46)	LDHB			L-lactate dehydrogenase activity; NAD binding; NAD metabolic process; cellular carbohydrate metabolic process; cytosol; extracellular vesicular exosome; glycolysis; lactate metabolic process; mitochondrion; pyruvate metabolic process
CSFR	P07333	F1N869	EACEGNNYIFIDPTQ	Y556	P07333	CSF1R_HUMAN	Macrophage colony-stimulating factor 1 receptor (CSF-1 receptor) (CSF-1-R) (CSF-1R) (M-CSF-R) (EC 2.7.10.1) (Proto-oncogene c-Fms) (CD antigen CD115)	CSF1R FMS	ENZYME REGULATION: Present in an inactive conformation in the absence of bound ligand. CSF1 or IL34 binding leads to dimerization and activation by autophosphorylation on tyrosine residues. Inhibited by imatinib/STI-571 (Gleevec), dasatinib, sunitinib/SU11248, lestaurtinib/CEP-701, midostaurin/PKC-412, Ki20227, linifanib/ABT-869, Axitinib/AG013736, sorafenib/BAY 43-9006 and GW2580.	FUNCTION: Tyrosine-protein kinase that acts as cell-surface receptor for CSF1 and IL34 and plays an essential role in the regulation of survival, proliferation and differentiation of hematopoietic precursor cells, especially mononuclear phagocytes, such as macrophages and monocytes. Promotes the release of proinflammatory chemokines in response to IL34 and CSF1, and thereby plays an important rol…	ATP binding; cell proliferation; cell surface; cell-cell junction maintenance; cytokine binding; inflammatory response; innate immune response; integral component of plasma membrane; macrophage colony-stimulating factor receptor activity; macrophage differentiation; mammary gland duct morphogenesis; monocyte differentiation; osteoclast differentiation; phosphatidylinositol metabolic process; phos…
CSFR	P07333	F1N869	DIMNDSNYVVKGNAR	Y813
Lyn	P07948	F1NUU2	DDFYTATEGQYQQQP	Y488	P07948	LYN_HUMAN	Tyrosine-protein kinase Lyn (EC 2.7.10.2) (Lck/Yes-related novel protein tyrosine kinase) (V-yes-1 Yamaguchi sarcoma viral related oncogene homolog) (p53Lyn) (p56Lyn)	LYN JTK8	ENZYME REGULATION: Subject to autoinhibition, mediated by intramolecular interactions between the SH2 domain and the C-terminal phosphotyrosine. Phosphorylation at Tyr-397 is required for optimal activity. Phosphorylated by CSK at Tyr-508; phosphorylation at Tyr-508 inhibits kinase activity. Kinase activity is modulated by dephosphorylation by PTPRC/CD45. Inhibited by Dasatinib, PP2, and SU6656.	FUNCTION: Non-receptor tyrosine-protein kinase that transmits signals from cell surface receptors and plays an important role in the regulation of innate and adaptive immune responses, hematopoiesis, responses to growth factors and cytokines, integrin signaling, but also responses to DNA damage and genotoxic agents. Functions primarily as negative regulator, but can also function as activator, de…	ATP binding; B cell homeostasis; B cell receptor signaling pathway; Fc receptor mediated inhibitory signaling pathway; Fc-epsilon receptor signaling pathway; Fc-gamma receptor signaling pathway involved in phagocytosis; Golgi apparatus; JAK-STAT cascade involved in growth hormone signaling pathway; T cell costimulation; alpha2-beta1 integrin complex; apoptotic nuclear changes; cellular response t…
IGF1R	P08069	F1NG99	RDIYETDYYRKGGKG	Y1166	P08069	IGF1R_HUMAN	Insulin-like growth factor 1 receptor (EC 2.7.10.1) (Insulin-like growth factor I receptor) (IGF-I receptor) (CD antigen CD221) [Cleaved into: Insulin-like growth factor 1 receptor alpha chain; Insulin-like growth factor 1 receptor beta chain]	IGF1R	ENZYME REGULATION: Activated by autophosphorylation at Tyr-1165, Tyr-1161 and Tyr-1166 on the kinase activation loop; phosphorylation at all three tyrosine residues is required for optimal kinase activity. Inhibited by MSC1609119A-1, BMS-754807, PQIP, benzimidazole pyridinone, isoquinolinedione, bis-azaindole, 3-cyanoquinoline, 2,4-bis-arylamino-1,3-pyrimidine, pyrrolopyrimidine, pyrrole-5-carbox…	FUNCTION: Receptor tyrosine kinase which mediates actions of insulin-like growth factor 1 (IGF1). Binds IGF1 with high affinity and IGF2 and insulin (INS) with a lower affinity. The activated IGF1R is involved in cell growth and survival control. IGF1R is crucial for tumor transformation and survival of malignant cell. Ligand binding activates the receptor kinase, leading to receptor autophosphor…	ATP binding; axonogenesis; brain development; caveola; establishment of cell polarity; exocrine pancreas development; immune response; inactivation of MAPKK activity; insulin binding; insulin receptor binding; insulin receptor signaling pathway; insulin-like growth factor binding; insulin-like growth factor-activated receptor activity; integral component of plasma membrane; intracellular membrane…
HSP70	P08107	F1NWP3	MVQEAEKYKAEDEAN	Y528	P08107	HSP71_HUMAN	Heat shock 70 kDa protein 1A/1B (Heat shock 70 kDa protein 1/2) (HSP70-1/HSP70-2) (HSP70.1/HSP70.2)	HSPA1A HSPA1 HSX70; HSPA1B		FUNCTION: In cooperation with other chaperones, Hsp70s stabilize preexistent proteins against aggregation and mediate the folding of newly translated polypeptides in the cytosol as well as within organelles. These chaperones participate in all these processes through their ability to recognize nonnative conformations of other proteins. They bind extended peptide segments with a net hydrophobic ch…	ATP binding; aggresome; blood microparticle; cytosol; double-stranded RNA binding; endoplasmic reticulum; extracellular vesicular exosome; gene expression; mRNA catabolic process; mitochondrion; negative regulation of apoptotic process; negative regulation of cell growth; negative regulation of cell proliferation; negative regulation of extrinsic apoptotic signaling pathway in absence of ligand; …
NGFR	P08138	P18519	PEGEKLHSDSGISVD	S292	P08138	TNR16_HUMAN	Tumor necrosis factor receptor superfamily member 16 (Gp80-LNGFR) (Low affinity neurotrophin receptor p75NTR) (Low-affinity nerve growth factor receptor) (NGF receptor) (p75 ICD) (CD antigen CD271)	NGFR TNFRSF16		FUNCTION: Plays a role in the regulation of the translocation of GLUT4 to the cell surface in adipocytes and skeletal muscle cells in response to insulin, probably by regulating RAB31 activity, and thereby contributes to the regulation of insulin-dependent glucose uptake (By similarity). Low affinity receptor which can bind to NGF, BDNF, NT-3, and NT-4. Can mediate cell survival as well as cell d…	Rab GTPase binding; apoptotic signaling pathway; axon guidance; cell surface; central nervous system development; cytosol; death receptor activity; detection of temperature stimulus; endosome; extracellular region; extrinsic apoptotic signaling pathway via death domain receptors; glucose homeostasis; hair follicle morphogenesis; integral component of plasma membrane; intracellular protein transpo…
NGFR	P08138	P18519	PKGDGSLYASLPPSK	Y325
PFKM	P08237	F1NW16	AVKLRGRSFQNNWNV	S365	P08237	K6PF_HUMAN	6-phosphofructokinase, muscle type (EC 2.7.1.11) (Phosphofructo-1-kinase isozyme A) (PFK-A) (Phosphofructokinase-M) (Phosphofructokinase 1) (Phosphohexokinase)	PFKM PFKX	ENZYME REGULATION: Allosteric enzyme activated by ADP, AMP, or fructose bisphosphate and inhibited by ATP or citrate.	FUNCTION: Catalyzes the third step of glycolysis, the phosphorylation of fructose-6-phosphate (F6P) by ATP to generate fructose-1,6-bisphosphate (FBP) and ADP.	6-phosphofructokinase activity; 6-phosphofructokinase complex; ATP binding; apical plasma membrane; fructose 6-phosphate metabolic process; fructose binding; glucose homeostasis; glycolysis; metal ion binding; muscle cell cellular homeostasis; positive regulation of insulin secretion; protein oligomerization; small molecule metabolic process
HSP90B	P08238	F1NRP6	KEREKEISDDEAEEE	S226	P08238	HS90B_HUMAN	Heat shock protein HSP 90-beta (HSP 90) (Heat shock 84 kDa) (HSP 84) (HSP84)	HSP90AB1 HSP90B HSPC2 HSPCB		FUNCTION: Molecular chaperone that promotes the maturation, structural maintenance and proper regulation of specific target proteins involved for instance in cell cycle control and signal transduction. Undergoes a functional cycle that is linked to its ATPase activity. This cycle probably induces conformational changes in the client proteins, thereby causing their activation. Interacts dynamicall…	ATP binding; CTP binding; Fc-gamma receptor signaling pathway involved in phagocytosis; GTP binding; MHC class II protein complex binding; TPR domain binding; UTP binding; apical plasma membrane; axon guidance; basolateral plasma membrane; brush border membrane; cell surface; cellular response to interleukin-4; cellular response to organic cyclic compound; cytosol; dATP binding; double-stranded R…
CD45	P08575	F1NW61	VVSTFEQYQFLYDTI	Y1152	P08575	PTPRC_HUMAN	Receptor-type tyrosine-protein phosphatase C (EC 3.1.3.48) (Leukocyte common antigen) (L-CA) (T200) (CD antigen CD45)	PTPRC CD45		FUNCTION: Protein tyrosine-protein phosphatase required for T-cell activation through the antigen receptor. Acts as a positive regulator of T-cell coactivation upon binding to DPP4. The first PTPase domain has enzymatic activity, while the second one seems to affect the substrate specificity of the first one. Upon T-cell activation, recruits and dephosphorylates SKAP1 and FYN. Dephosphorylates LY…	B cell proliferation; B cell receptor signaling pathway; T cell differentiation; T cell receptor signaling pathway; axon guidance; bone marrow development; cell cycle phase transition; defense response to virus; external side of plasma membrane; extracellular vesicular exosome; focal adhesion; hematopoietic progenitor cell differentiation; immunoglobulin biosynthetic process; integral component o…
Met	P08581	E1BYP8	RDVYDKEYYSVHNKT	Y1235	P08581	MET_HUMAN	Hepatocyte growth factor receptor (HGF receptor) (EC 2.7.10.1) (HGF/SF receptor) (Proto-oncogene c-Met) (Scatter factor receptor) (SF receptor) (Tyrosine-protein kinase Met)	MET	ENZYME REGULATION: In its inactive state, the C-terminal tail interacts with the catalytic domain and inhibits the kinase activity. Upon ligand binding, the C-terminal tail is displaced and becomes phosphorylated, thus increasing the kinase activity.	FUNCTION: Receptor tyrosine kinase that transduces signals from the extracellular matrix into the cytoplasm by binding to hepatocyte growth factor/HGF ligand. Regulates many physiological processes including proliferation, scattering, morphogenesis and survival. Ligand binding at the cell surface induces autophosphorylation of MET on its intracellular domain that provides docking sites for downst…	ATP binding; activation of MAPK activity; adult behavior; axon guidance; basal plasma membrane; brain development; branching morphogenesis of an epithelial tube; cell proliferation; extracellular region; glucose homeostasis; hepatocyte growth factor-activated receptor activity; integral component of plasma membrane; liver development; muscle cell migration; myoblast proliferation; myotube differe…
Met	P08581	E1BYP8	STFIGEHYVHVNATY	Y1350
Met	P08581	E1BYP8	YVHVNATYVNVKCVA	Y1357
VIM	P08670	F1NXT0	FTSSTRYSLGSALRP	S34	P08670	VIME_HUMAN	Vimentin	VIM		FUNCTION: Vimentins are class-III intermediate filaments found in various non-epithelial cells, especially mesenchymal cells. Vimentin is attached to the nucleus, endoplasmic reticulum, and mitochondria, either laterally or terminally.; FUNCTION: Involved with LARP6 in the stabilization of type I collagen mRNAs for CO1A1 and CO1A2.	Bergmann glial cell differentiation; astrocyte development; cell leading edge; cell projection; cellular component disassembly involved in execution phase of apoptosis; cytosol; double-stranded RNA binding; extracellular vesicular exosome; intermediate filament; intermediate filament organization; lens fiber cell development; muscle filament sliding; negative regulation of neuron projection devel…
VIM	P08670	F1NXT0	YVSASPGGVYRTKAT	S51
VIM	P08670	F1NXT0	TSVRLRSSMPPMRMH	S68
PDGFRb	P09619	F1NY55	QNGGENDYIIPLPDP	Y1016	P09619	PGFRB_HUMAN	Platelet-derived growth factor receptor beta (PDGF-R-beta) (PDGFR-beta) (EC 2.7.10.1) (Beta platelet-derived growth factor receptor) (Beta-type platelet-derived growth factor receptor) (CD140 antigen-like family member B) (Platelet-derived growth factor receptor 1) (PDGFR-1) (CD antigen CD140b)	PDGFRB PDGFR PDGFR1	ENZYME REGULATION: Present in an inactive conformation in the absence of bound ligand. Binding of PDGFB and/or PDGFD leads to dimerization and activation by autophosphorylation on tyrosine residues. Inhibited by imatinib.	FUNCTION: Tyrosine-protein kinase that acts as cell-surface receptor for homodimeric PDGFB and PDGFD and for heterodimers formed by PDGFA and PDGFB, and plays an essential role in the regulation of embryonic development, cell proliferation, survival, differentiation, chemotaxis and migration. Plays an essential role in blood vessel development by promoting proliferation, migration and recruitment…	ATP binding; Fc-epsilon receptor signaling pathway; adrenal gland development; aorta morphogenesis; apical plasma membrane; cardiac myofibril assembly; cell migration involved in coronary angiogenesis; cell migration involved in vasculogenesis; cytoplasm; cytoplasmic membrane-bounded vesicle; epidermal growth factor receptor signaling pathway; fibroblast growth factor receptor signaling pathway; …
PDGFRb	P09619	F1NY55	VSSDGHEYIYVDPMQ	Y575
PDGFRb	P09619	F1NY55	SVESDGGYMDMSKDE	Y734
PDGFRb	P09619	F1NY55	SKDESLDYVPMSDMK	Y745
A-Raf/Raf1	P10398	F1NIS2	RPRGQRDSSYYWEIE	S343	P10398	ARAF_HUMAN	Serine/threonine-protein kinase A-Raf (EC 2.7.11.1) (Proto-oncogene A-Raf) (Proto-oncogene A-Raf-1) (Proto-oncogene Pks)	ARAF ARAF1 PKS PKS2		FUNCTION: Involved in the transduction of mitogenic signals from the cell membrane to the nucleus. May also regulate the TOR signaling cascade.; FUNCTION: Isoform 2: Serves as a positive regulator of myogenic differentiation by inducing cell cycle arrest, the expression of myogenin and other muscle-specific proteins, and myotube formation.	ATP binding; metal ion binding; mitochondrion; negative regulation of apoptotic process; positive regulation of peptidyl-serine phosphorylation; protein serine/threonine kinase activity; receptor signaling protein activity; regulation of TOR signaling; regulation of proteasomal ubiquitin-dependent protein catabolic process
A-Raf	P10398	F1NIS2	QRQRSTSTPNVHMVS	T260
PKAR1A	P10644	E1C2U6	DSREDEISPPPPMNPV	S83	P10644	KAP0_HUMAN	cAMP-dependent protein kinase type I-alpha regulatory subunit (Tissue-specific extinguisher 1) (TSE1) [Cleaved into: cAMP-dependent protein kinase type I-alpha regulatory subunit, N-terminally processed]	PRKAR1A PKR1 PRKAR1 TSE1		FUNCTION: Regulatory subunit of the cAMP-dependent protein kinases involved in cAMP signaling in cells.	AMP-activated protein kinase complex; activation of phospholipase C activity; activation of protein kinase A activity; blood coagulation; cAMP binding; cAMP-dependent protein kinase complex; cAMP-dependent protein kinase inhibitor activity; cAMP-dependent protein kinase regulator activity; cardiac muscle cell proliferation; cellular response to glucagon stimulus; cytosol; energy reserve metabolic…
Kit	P10721	F1NKK2	EEINGNNYVYIDPTQ	Y564	P10721	KIT_HUMAN	Mast/stem cell growth factor receptor Kit (SCFR) (EC 2.7.10.1) (Piebald trait protein) (PBT) (Proto-oncogene c-Kit) (Tyrosine-protein kinase Kit) (p145 c-kit) (v-kit Hardy-Zuckerman 4 feline sarcoma viral oncogene homolog) (CD antigen CD117)	KIT SCFR	ENZYME REGULATION: Present in an inactive conformation in the absence of bound ligand. KITLG/SCF binding leads to dimerization and activation by autophosphorylation on tyrosine residues. Activity is down-regulated by PRKCA-mediated phosphorylation on serine residues. Inhibited by imatinib/STI-571 (Gleevec) and sunitinib; these compounds maintain the kinase in an inactive conformation.	FUNCTION: Tyrosine-protein kinase that acts as cell-surface receptor for the cytokine KITLG/SCF and plays an essential role in the regulation of cell survival and proliferation, hematopoiesis, stem cell maintenance, gametogenesis, mast cell development, migration and function, and in melanogenesis. In response to KITLG/SCF binding, KIT can activate several signaling pathways. Phosphorylates PIK3R…	ATP binding; Fc-epsilon receptor signaling pathway; Kit signaling pathway; T cell differentiation; acrosomal vesicle; actin cytoskeleton reorganization; activation of MAPK activity; cellular response to thyroid hormone stimulus; cytokine binding; cytoplasmic side of plasma membrane; dendritic cell cytokine production; detection of mechanical stimulus involved in sensory perception of sound; diges…
Kit	P10721	F1NKK2	TADAVNEYMDMKPGV	Y708
CD28	P10747	P31043	NRYRQSDYMNMTPRH	Y192	P10747	CD28_HUMAN	T-cell-specific surface glycoprotein CD28 (TP44) (CD antigen CD28)	CD28		FUNCTION: Involved in T-cell activation, the induction of cell proliferation and cytokine production and promotion of T-cell survival.	Fc-epsilon receptor signaling pathway; SH3/SH2 adaptor activity; T cell costimulation; apoptotic signaling pathway; coreceptor activity; cytokine biosynthetic process; cytosol; epidermal growth factor receptor signaling pathway; external side of plasma membrane; fibroblast growth factor receptor signaling pathway; humoral immune response; identical protein binding; innate immune response; integra…
HSP60	P10809	Q5ZL72	DRGYISPYFINTAKG	Y227	P10809	CH60_HUMAN	60 kDa heat shock protein, mitochondrial (60 kDa chaperonin) (Chaperonin 60) (CPN60) (Heat shock protein 60) (HSP-60) (Hsp60) (HuCHA60) (Mitochondrial matrix protein P1) (P60 lymphocyte protein)	HSPD1 HSP60		FUNCTION: Implicated in mitochondrial protein import and macromolecular assembly. May facilitate the correct folding of imported proteins. May also prevent misfolding and promote the refolding and proper assembly of unfolded polypeptides generated under stress conditions in the mitochondrial matrix.	'de novo' protein folding; ATP binding; ATPase activity; B cell cytokine production; B cell proliferation; DNA replication origin binding; MyD88-dependent toll-like receptor signaling pathway; T cell activation; activation of cysteine-type endopeptidase activity involved in apoptotic process; cell surface; chaperone-mediated protein complex assembly; coated pit; coated vesicle; cytosol; double-st…
GRP78	P11021	Q90593	VFDLGGGTFDVSLLT	T227	P11021	GRP78_HUMAN	78 kDa glucose-regulated protein (GRP-78) (Endoplasmic reticulum lumenal Ca(2+)-binding protein grp78) (Heat shock 70 kDa protein 5) (Immunoglobulin heavy chain-binding protein) (BiP)	HSPA5 GRP78		FUNCTION: Probably plays a role in facilitating the assembly of multimeric protein complexes inside the endoplasmic reticulum. Involved in the correct folding of proteins and degradation of misfolded proteins via its interaction with DNAJC10, probably to facilitate the release of DNAJC10 from its substrate.	ATP binding; ATPase activity; ER overload response; ER-associated ubiquitin-dependent protein catabolic process; activation of signaling protein activity involved in unfolded protein response; calcium ion binding; cell surface; cellular response to antibiotic; cellular response to glucose starvation; cellular response to interleukin-4; cerebellar Purkinje cell layer development; cerebellum struct…
HSC70	P11142	F1NWP3	RAVRRLRTACERAKR	T265	P11142	HSP7C_HUMAN	Heat shock cognate 71 kDa protein (Heat shock 70 kDa protein 8)	HSPA8 HSC70 HSP73 HSPA10		FUNCTION: Acts as a repressor of transcriptional activation. Inhibits the transcriptional coactivator activity of CITED1 on Smad-mediated transcription. Chaperone. Component of the PRP19-CDC5L complex that forms an integral part of the spliceosome and is required for activating pre-mRNA splicing. May have a scaffolding role in the spliceosome assembly as it contacts all other components of the co…	ATP binding; ATPase activity, coupled; MHC class II protein complex binding; Prp19 complex; RNA splicing; axon guidance; blood microparticle; chaperone mediated protein folding requiring cofactor; clathrin-sculpted gamma-aminobutyric acid transport vesicle membrane; cytosol; extracellular vesicular exosome; gene expression; mRNA metabolic process; mRNA processing; melanosome; negative regulation …
HSC70	P11142	F1NWP3	GNRTTPSYVAFTDTE	Y41
EPB41	P11171	F1NLW8	RLDGENIYIRHSNLM	Y662	P11171	41_HUMAN	Protein 4.1 (P4.1) (4.1R) (Band 4.1) (EPB4.1)	EPB41 E41P		FUNCTION: Protein 4.1 is a major structural element of the erythrocyte membrane skeleton. It plays a key role in regulating membrane physical properties of mechanical stability and deformability by stabilizing spectrin-actin interaction. Recruits DLG1 to membranes.	1-phosphatidylinositol binding; Golgi apparatus; actin cytoskeleton organization; blood circulation; cortical actin cytoskeleton organization; extrinsic component of membrane; nucleus; plasma membrane; positive regulation of protein binding; protein complex; spectrin; spectrin binding; spectrin-associated cytoskeleton; structural constituent of cytoskeleton
PYGM	P11217	E1BSN7	GYNAREYYDRIPELR	Y733	P11217	PYGM_HUMAN	Glycogen phosphorylase, muscle form (EC 2.4.1.1) (Myophosphorylase)	PYGM	ENZYME REGULATION: Activity of phosphorylase is controlled both by allosteric means (through the noncovalent binding of metabolites) and by covalent modification. Thus AMP allosterically activates, whereas ATP, ADP, and glucose-6-phosphate allosterically inhibit, phosphorylase B.	FUNCTION: Phosphorylase is an important allosteric enzyme in carbohydrate metabolism. Enzymes from different sources differ in their regulatory mechanisms and in their natural substrates. However, all known phosphorylases share catalytic and structural properties.	cytosol; glucose metabolic process; glycogen catabolic process; glycogen phosphorylase activity; nucleotide binding; pyridoxal phosphate binding; small molecule metabolic process
Bcr	P11274	E1C0M5	DVVEKPFYVNMEYHH	Y246	P11274	BCR_HUMAN	Breakpoint cluster region protein (EC 2.7.11.1) (Renal carcinoma antigen NY-REN-26)	BCR BCR1 D22S11		FUNCTION: GTPase-activating protein for RAC1 and CDC42. Promotes the exchange of RAC or CDC42-bound GDP by GTP, thereby activating them. Displays serine/threonine kinase activity.	ATP binding; GTPase activator activity; Rac GTPase activator activity; Rho guanyl-nucleotide exchange factor activity; actin cytoskeleton organization; brain development; cytosol; extracellular vesicular exosome; inner ear morphogenesis; negative regulation of cell migration; negative regulation of inflammatory response; negative regulation of neutrophil degranulation; neuromuscular process contr…
Bcr	P11274	E1C0M5	VSPSPTTYRMYRDKS	Y430
Pim1	P11309	E1BY69	EWIRYHRYHGRSATV	Y218	P11309	PIM1_HUMAN	Serine/threonine-protein kinase pim-1 (EC 2.7.11.1)	PIM1		FUNCTION: Proto-oncogene with serine/threonine kinase activity involved in cell survival and cell proliferation and thus providing a selective advantage in tumorigenesis. Exerts its oncogenic activity through: the regulation of MYC transcriptional activity, the regulation of cell cycle progression and by phosphorylation and inhibition of proapoptotic proteins (BAD, MAP3K5, FOXO3). Phosphorylation…	ATP binding; apoptotic process; cell cycle; cell proliferation; cytoplasm; hyaluronan metabolic process; manganese ion binding; multicellular organismal development; negative regulation of apoptotic process; negative regulation of sequence-specific DNA binding transcription factor activity; nucleus; plasma membrane; positive regulation of cyclin-dependent protein serine/threonine kinase activity …
FGFR1	P11362	F1NJ92	RDIHHIDYYKKTTNG	Y671	P11362	FGFR1_HUMAN	Fibroblast growth factor receptor 1 (FGFR-1) (EC 2.7.10.1) (Basic fibroblast growth factor receptor 1) (BFGFR) (bFGF-R-1) (Fms-like tyrosine kinase 2) (FLT-2) (N-sam) (Proto-oncogene c-Fgr) (CD antigen CD331)	FGFR1 BFGFR CEK FGFBR FLG FLT2 HBGFR	ENZYME REGULATION: Present in an inactive conformation in the absence of bound ligand. Ligand binding leads to dimerization and activation by sequential autophosphorylation on tyrosine residues. Inhibited by ARQ 069; this compound maintains the kinase in an inactive conformation and inhibits autophosphorylation. Inhibited by PD173074.	FUNCTION: Tyrosine-protein kinase that acts as cell-surface receptor for fibroblast growth factors and plays an essential role in the regulation of embryonic development, cell proliferation, differentiation and migration. Required for normal mesoderm patterning and correct axial organization during embryonic development, normal skeletogenesis and normal development of the gonadotropin-releasing h…	ATP binding; Fc-epsilon receptor signaling pathway; MAPK cascade; angiogenesis; auditory receptor cell development; axon guidance; branching involved in salivary gland morphogenesis; cell maturation; chondrocyte differentiation; chordate embryonic development; cytoplasmic membrane-bounded vesicle; cytosol; embryonic limb morphogenesis; epidermal growth factor receptor signaling pathway; extracell…
IGF2R	P11717	F1NVD2	LHVDDLDSEDEVLTI	S2392	P11717	MPRI_HUMAN	Cation-independent mannose-6-phosphate receptor (CI Man-6-P receptor) (CI-MPR) (M6PR) (300 kDa mannose 6-phosphate receptor) (MPR 300) (Insulin-like growth factor 2 receptor) (Insulin-like growth factor II receptor) (IGF-II receptor) (M6P/IGF2 receptor) (M6P/IGF2R) (CD antigen CD222)	IGF2R MPRI		FUNCTION: Transport of phosphorylated lysosomal enzymes from the Golgi complex and the cell surface to lysosomes. Lysosomal enzymes bearing phosphomannosyl residues bind specifically to mannose-6-phosphate receptors in the Golgi apparatus and the resulting receptor-ligand complex is transported to an acidic prelyosomal compartment where the low pH mediates the dissociation of the complex. This re…	G-protein coupled receptor activity; cell surface; clathrin coat; endocytic vesicle; endosome; extracellular space; extracellular vesicular exosome; glycoprotein binding; insulin-like growth factor-activated receptor activity; integral component of plasma membrane; late endosome; liver development; lysosomal membrane; mannose binding; nuclear envelope lumen; organ regeneration; perinuclear region…
IGF2R	P11717	F1NVD2	SVSFHDDSDEDLLNV	S2464
Src	P12931	F1NHB1	DPSQRRRSLEPPDST	S17	P12931	SRC_HUMAN	Proto-oncogene tyrosine-protein kinase Src (EC 2.7.10.2) (Proto-oncogene c-Src) (pp60c-src) (p60-Src)	SRC SRC1	ENZYME REGULATION: Phosphorylation by CSK at Tyr-530 inhibits kinase activity. Inhibitory phosphorylation at Tyr-530 is enhanced by heme. Further phosphorylation by CDK1 partially reactivates CSK-inactivated SRC and facilitates complete reactivation by protein tyrosine phosphatase PTPRC. Integrin engagement stimulates kinase activity. Phosphorylation by PTK2/FAK1 enhances kinase activity. Butein …	FUNCTION: Non-receptor protein tyrosine kinase which is activated following engagement of many different classes of cellular receptors including immune response receptors, integrins and other adhesion receptors, receptor protein tyrosine kinases, G protein-coupled receptors as well as cytokine receptors. Participates in signaling pathways that control a diverse spectrum of biological activities i…	ATP binding; Fc-gamma receptor signaling pathway involved in phagocytosis; Ras protein signal transduction; SH3/SH2 adaptor activity; T cell costimulation; axon guidance; bone resorption; branching involved in mammary gland duct morphogenesis; caveola; cell adhesion; cell cycle; cellular response to progesterone stimulus; cytoskeleton; cytosol; epidermal growth factor receptor signaling pathway; …
Src	P12931	F1NHB1	RLIEDNEYTARQGAK	Y416
Src	P12931	F1NHB1	YFTSTEPQYQPGENL	Y527
ENO3	P13929	P07322	AEKGVPLYRHIADLA	Y124	P13929	ENOB_HUMAN	Beta-enolase (EC 4.2.1.11) (2-phospho-D-glycerate hydro-lyase) (Enolase 3) (Muscle-specific enolase) (MSE) (Skeletal muscle enolase)	ENO3		FUNCTION: Appears to have a function in striated muscle development and regeneration.	aging; cytosol; extracellular space; gluconeogenesis; glycolysis; magnesium ion binding; membrane; phosphopyruvate hydratase activity; phosphopyruvate hydratase complex; response to drug; skeletal muscle tissue regeneration; small molecule metabolic process
HS1	P14317	F1NVS5	MEGPTSRYEKTQPVE	Y259	P14317	HCLS1_HUMAN	Hematopoietic lineage cell-specific protein (Hematopoietic cell-specific LYN substrate 1) (LckBP1) (p75)	HCLS1 HS1		FUNCTION: Substrate of the antigen receptor-coupled tyrosine kinase. Plays a role in antigen receptor signaling for both clonal expansion and deletion in lymphoid cells. May also be involved in the regulation of gene expression.	actin filament polymerization; cellular response to cytokine stimulus; cytoplasm; erythrocyte differentiation; intracellular signal transduction; mitochondrion; negative regulation of leukocyte apoptotic process; negative regulation of transcription from RNA polymerase II promoter; nucleus; plasma membrane; positive regulation of actin cytoskeleton reorganization; positive regulation of cell prol…
HS1	P14317	F1NVS5	YSETFDGGDYEELLE	Y382
p47phox	P14598	E1BSX6	NEQEENKSKAQPAVP	S360	P14598	NCF1_HUMAN	Neutrophil cytosol factor 1 (NCF-1) (47 kDa autosomal chronic granulomatous disease protein) (47 kDa neutrophil oxidase factor) (NCF-47K) (Neutrophil NADPH oxidase factor 1) (Nox organizer 2) (Nox-organizing protein 2) (SH3 and PX domain-containing protein 1A) (p47-phox)	NCF1 NOXO2 SH3PXD1A		FUNCTION: NCF2, NCF1, and a membrane bound cytochrome b558 are required for activation of the latent NADPH oxidase (necessary for superoxide production).	Golgi apparatus; NADPH oxidase complex; antigen processing and presentation of exogenous peptide antigen via MHC class I, TAP-dependent; apoptotic process; cell communication; cell proliferation; cellular defense response; cytosol; dendrite; electron carrier activity; extrinsic component of membrane; hydrogen peroxide biosynthetic process; inflammatory response; innate immune response; interactio…
p47phox	P14598	E1BSX6	PAVPPRPSKDLIMNR	S371
PKM2	P14618	F1NW43	GETAKGDYPLEAVRM	Y280	P14618	KPYM_HUMAN	Pyruvate kinase PKM (EC 2.7.1.40) (Cytosolic thyroid hormone-binding protein) (CTHBP) (Opa-interacting protein 3) (OIP-3) (Pyruvate kinase 2/3) (Pyruvate kinase muscle isozyme) (Thyroid hormone-binding protein 1) (THBP1) (Tumor M2-PK) (p58)	PKM OIP3 PK2 PK3 PKM2	ENZYME REGULATION: Isoform M2 is allosterically activated by D-fructose 1,6-bisphosphate (FBP). Inhibited by oxalate and 3,3',5-triiodo-L-thyronine (T3). The activity of the tetrameric form is inhibited by PML. Selective binding to tyrosine-phosphorylated peptides releases the allosteric activator FBP, leading to inhibition of PKM enzymatic activity, this diverts glucose metabolites from energy p…	FUNCTION: Glycolytic enzyme that catalyzes the transfer of a phosphoryl group from phosphoenolpyruvate (PEP) to ADP, generating ATP. Stimulates POU5F1-mediated transcriptional activation. Plays a general role in caspase independent cell death of tumor cells. The ratio betwween the highly active tetrameric form and nearly inactive dimeric form determines whether glucose carbons are channeled to bi…	ATP binding; MHC class II protein complex binding; cilium; cytosol; extracellular vesicular exosome; glycolysis; magnesium ion binding; mitochondrion; nucleus; plasma membrane; potassium ion binding; programmed cell death; pyruvate kinase activity; small molecule metabolic process
GRP94	P14625	F1NWB7	KPIWQRPSKEVEEDE	S346	P14625	ENPL_HUMAN	Endoplasmin (94 kDa glucose-regulated protein) (GRP-94) (Heat shock protein 90 kDa beta member 1) (Tumor rejection antigen 1) (gp96 homolog)	HSP90B1 GRP94 TRA1		FUNCTION: Molecular chaperone that functions in the processing and transport of secreted proteins. When associated with CNPY3, required for proper folding of Toll-like receptors (By similarity). Functions in endoplasmic reticulum associated degradation (ERAD). Has ATPase activity.	ATP binding; ER-associated ubiquitin-dependent protein catabolic process; RNA binding; actin rod assembly; activation of signaling protein activity involved in unfolded protein response; calcium ion binding; cellular response to ATP; cytosol; endocytic vesicle lumen; endoplasmic reticulum lumen; endoplasmic reticulum membrane; extracellular vesicular exosome; innate immune response; low-density l…
IL2RB	P14784	F1NQD2	SCFTNQGYFFFHLPN	Y270	P14784	IL2RB_HUMAN	Interleukin-2 receptor subunit beta (IL-2 receptor subunit beta) (IL-2R subunit beta) (IL-2RB) (High affinity IL-2 receptor subunit beta) (p70-75) (p75) (CD antigen CD122)	IL2RB		FUNCTION: Receptor for interleukin-2. This beta subunit is involved in receptor mediated endocytosis and transduces the mitogenic signals of IL2.	external side of plasma membrane; integral component of plasma membrane; interleukin-2 binding; interleukin-2 receptor activity; negative regulation of apoptotic process; protein complex assembly; viral process
IL2RB	P14784	F1NQD2	QVPNTGAYLSLKDLP	Y462
Ets	P14921	F1P3R9	CADVPLLTPSSKEMM	T38	P14921	ETS1_HUMAN	Protein C-ets-1 (p54)	ETS1 EWSR2		FUNCTION: Transcription factor. Directly controls the expression of cytokine and chemokine genes in a wide variety of different cellular contexts. May control the differentiation, survival and proliferation of lymphoid cells. May also regulate angiogenesis through regulation of expression of genes controlling endothelial cell migration and invasion.	DNA binding; PML body organization; angiogenesis involved in wound healing; apoptotic nuclear changes; cell motility; cellular response to hydrogen peroxide; cytoplasm; estrous cycle phase; female pregnancy; hypothalamus development; immune response; negative regulation of cell cycle; negative regulation of cell proliferation; nucleus; pituitary gland development; positive regulation of angiogene…
B-raf	P15056	F1NJV6	GQRDRSSSAPNVHIN	S366	P15056	BRAF_HUMAN	Serine/threonine-protein kinase B-raf (EC 2.7.11.1) (Proto-oncogene B-Raf) (p94) (v-Raf murine sarcoma viral oncogene homolog B1)	BRAF BRAF1 RAFB1	ENZYME REGULATION: Activity is increased by EGF and HGF.	FUNCTION: Protein kinase involved in the transduction of mitogenic signals from the cell membrane to the nucleus. May play a role in the postsynaptic responses of hippocampal neuron. Phosphorylates MAP2K1, and thereby contributes to the MAP kinase signal transduction pathway.	ATP binding; MAP kinase kinase kinase activity; activation of MAPKK activity; calcium ion binding; cellular response to calcium ion; cytosol; fibroblast growth factor receptor signaling pathway; negative regulation of apoptotic process; negative regulation of neuron apoptotic process; neuron projection; neurotrophin TRK receptor signaling pathway; nucleus; organ morphogenesis; plasma membrane; po…
B-raf	P15056	F1NJV6	PQRERKSSSSSEDRN	S469
B-raf	P15056	F1NJV6	KTLGRRDSSDDWEIP	S486
B-Raf	P15056	F1NJV6	PKIHRSASEPSLNRA	S769
PGAM2	P15259	F1NQ41	WRLNERHYGALTGLN	Y92	P15259	PGAM2_HUMAN	Phosphoglycerate mutase 2 (EC 3.1.3.13) (EC 5.4.2.11) (EC 5.4.2.4) (BPG-dependent PGAM 2) (Muscle-specific phosphoglycerate mutase) (Phosphoglycerate mutase isozyme M) (PGAM-M)	PGAM2 PGAMM		FUNCTION: Interconversion of 3- and 2-phosphoglycerate with 2,3-bisphosphoglycerate as the primer of the reaction. Can also catalyze the reaction of EC 5.4.2.4 (synthase) and EC 3.1.3.13 (phosphatase), but with a reduced activity.	2,3-bisphosphoglycerate-dependent phosphoglycerate mutase activity; bisphosphoglycerate 2-phosphatase activity; bisphosphoglycerate mutase activity; cofactor binding; cytosol; dephosphorylation; gluconeogenesis; glycolysis; nucleus; phosphoglycerate mutase activity; response to mercury ion; small molecule metabolic process; spermatogenesis; striated muscle contraction
IFNGR1	P15260	E1BQJ7	PSSCPKFSGYDKPHV	Y416	P15260	INGR1_HUMAN	Interferon gamma receptor 1 (IFN-gamma receptor 1) (IFN-gamma-R1) (CDw119) (CD antigen CD119)	IFNGR1		FUNCTION: Receptor for interferon gamma. Two receptors bind one interferon gamma dimer.	dendrite; endoplasmic reticulum; integral component of plasma membrane; interferon-gamma receptor activity; postsynaptic density; regulation of interferon-gamma-mediated signaling pathway; response to virus; vesicle
Ezrin	P15311	F1P3H9	QGRDKYKTLRQIRQG	T566	P15311	EZRI_HUMAN	Ezrin (Cytovillin) (Villin-2) (p81)	EZR VIL2	ENZYME REGULATION: A head-to-tail association, of the N-terminal and C-terminal halves results in a closed conformation (inactive form) which is incapable of actin or membrane-binding (By similarity).	FUNCTION: Probably involved in connections of major cytoskeletal structures to the plasma membrane. In epithelial cells, required for the formation of microvilli and membrane ruffles on the apical pole. Along with PLEKHG6, required for normal macropinocytosis.	Schwann cell microvillus; T-tubule; actin filament; actin filament binding; actin filament bundle assembly; apical part of cell; apical plasma membrane; astrocyte projection; axon guidance; basolateral plasma membrane; cell body; cell tip; cortical cytoskeleton; cytoskeletal anchoring at plasma membrane; cytosol; epithelial cell differentiation; establishment or maintenance of apical/basal cell p…
Ezrin	P15311	F1P3H9	PPPPPPIYEPVNYHV	Y477
ATF2	P15336	E1BXY1	IVADQTPTPTRFLKN	T53	P15336	ATF2_HUMAN	Cyclic AMP-dependent transcription factor ATF-2 (cAMP-dependent transcription factor ATF-2) (EC 2.3.1.48) (Activating transcription factor 2) (Cyclic AMP-responsive element-binding protein 2) (CREB-2) (cAMP-responsive element-binding protein 2) (HB16) (Histone acetyltransferase ATF2) (cAMP response element-binding protein CRE-BP1)	ATF2 CREB2 CREBP1		FUNCTION: Transcriptional activator which regulates the transcription of various genes, including those involved in anti-apoptosis, cell growth, and DNA damage response. Dependent on its binding partner, binds to CRE (cAMP response element) consensus sequences (5'-TGACGTCA-3') or to AP-1 (activator protein 1) consensus sequences (5'-TGACTCA-3'). In the nucleus, contributes to global transcription…	MyD88-dependent toll-like receptor signaling pathway; RNA polymerase II core promoter proximal region sequence-specific DNA binding transcription factor activity involved in positive regulation of transcription; RNA polymerase II distal enhancer sequence-specific DNA binding; RNA polymerase II distal enhancer sequence-specific DNA binding transcription factor activity; RNA polymerase II transcrip…
ATF2	P15336	E1BXY1	GLFNELASPFENEFK	T72
PFKFB1	P16118	E1C1Y8	HRLRRRGSTVPQFTN	S31	P16118	F261_HUMAN	6-phosphofructo-2-kinase/fructose-2,6-bisphosphatase 1 (6PF-2-K/Fru-2,6-P2ase 1) (PFK/FBPase 1) (6PF-2-K/Fru-2,6-P2ase liver isozyme) [Includes: 6-phosphofructo-2-kinase (EC 2.7.1.105); Fructose-2,6-bisphosphatase (EC 3.1.3.46)]	PFKFB1 F6PK PFRX	ENZYME REGULATION: Phosphorylation results in inhibition of the kinase activity.	FUNCTION: Synthesis and degradation of fructose 2,6-bisphosphate.	6-phosphofructo-2-kinase activity; 6-phosphofructo-2-kinase/fructose-2,6-biphosphatase 1 complex; ATP binding; energy reserve metabolic process; fructose 2,6-bisphosphate metabolic process; fructose metabolic process; fructose-2,6-bisphosphate 2-phosphatase activity; fructose-6-phosphate binding; gluconeogenesis; glycolysis; organ regeneration; positive regulation of glucokinase activity; respons…
CREB	P16220	E1BSK3	EILSRRPSYRKILND	S119	P16220	CREB1_HUMAN	Cyclic AMP-responsive element-binding protein 1 (CREB-1) (cAMP-responsive element-binding protein 1)	CREB1		FUNCTION: Phosphorylation-dependent transcription factor that stimulates transcription upon binding to the DNA cAMP response element (CRE), a sequence present in many viral and cellular promoters. Transcription activation is enhanced by the TORC coactivators which act independently of Ser-133 phosphorylation. Involved in different cellular processes including the synchronization of circadian rhyt…	Fc-epsilon receptor signaling pathway; MyD88-dependent toll-like receptor signaling pathway; Notch signaling pathway; RNA polymerase II distal enhancer sequence-specific DNA binding; RNA polymerase II distal enhancer sequence-specific DNA binding transcription factor activity; RNA polymerase II transcription factor binding transcription factor activity involved in positive regulation of transcrip…
IL7R	P16871	F1NJF5	SPSDEEAYVTMSSFY	Y454	P16871	IL7RA_HUMAN	Interleukin-7 receptor subunit alpha (IL-7 receptor subunit alpha) (IL-7R subunit alpha) (IL-7R-alpha) (IL-7RA) (CDw127) (CD antigen CD127)	IL7R		FUNCTION: Receptor for interleukin-7. Also acts as a receptor for thymic stromal lymphopoietin (TSLP).	B cell proliferation; T cell differentiation; antigen binding; cell growth; cell morphogenesis; external side of plasma membrane; extracellular region; homeostasis of number of cells; immune response; immunoglobulin production; integral component of membrane; interleukin-7 receptor activity; lymph node development; negative regulation of T cell mediated cytotoxicity; plasma membrane; positive reg…
PLCG2	P16885	E1C6E1	LNNQLFLYDTHMNLR	Y1243	P16885	PLCG2_HUMAN	1-phosphatidylinositol 4,5-bisphosphate phosphodiesterase gamma-2 (EC 3.1.4.11) (Phosphoinositide phospholipase C-gamma-2) (Phospholipase C-IV) (PLC-IV) (Phospholipase C-gamma-2) (PLC-gamma-2)	PLCG2		FUNCTION: The production of the second messenger molecules diacylglycerol (DAG) and inositol 1,4,5-trisphosphate (IP3) is mediated by activated phosphatidylinositol-specific phospholipase C enzymes. It is a crucial enzyme in transmembrane signaling.	B cell differentiation; B cell receptor signaling pathway; Fc-epsilon receptor signaling pathway; Fc-gamma receptor signaling pathway involved in phagocytosis; T cell receptor signaling pathway; Wnt signaling pathway; activation of store-operated calcium channel activity; calcium-mediated signaling; cytosol; extracellular vesicular exosome; follicular B cell differentiation; innate immune respons…
PLCG2	P16885	E1C6E1	LYDVKMYVEPSEITP	Y785
STMN1	P16949	E1C5E0	KELEKRASGQAFELI	S16	P16949	STMN1_HUMAN	Stathmin (Leukemia-associated phosphoprotein p18) (Metablastin) (Oncoprotein 18) (Op18) (Phosphoprotein p19) (pp19) (Prosolin) (Protein Pr22) (pp17)	STMN1 C1orf215 LAP18 OP18		FUNCTION: Involved in the regulation of the microtubule (MT) filament system by destabilizing microtubules. Prevents assembly and promotes disassembly of microtubules. Phosphorylation at Ser-16 may be required for axon formation during neurogenesis. Involved in the control of the learned and innate fear (By similarity).	axonogenesis; cytosol; extracellular vesicular exosome; intracellular; intracellular signal transduction; membrane; microtubule; microtubule depolymerization; mitotic spindle organization; negative regulation of microtubule polymerization; positive regulation of cellular component movement; response to virus; signal transducer activity; tubulin binding
STMN1	P16949	E1C5E0	AAPEFPLSPPKKKDL	S38
IFNAR1	P17181	F1NI39	FKQSSRDSGNYSYDD	S547	P17181	INAR1_HUMAN	Interferon alpha/beta receptor 1 (IFN-R-1) (IFN-alpha/beta receptor 1) (Cytokine receptor class-II member 1) (Cytokine receptor family 2 member 1) (CRF2-1) (Type I interferon receptor 1)	IFNAR1 IFNAR		FUNCTION: Associates with IFNAR2 to form the type I interferon receptor. Receptor for interferons alpha and beta. Binding to type I IFNs triggers tyrosine phosphorylation of a number of proteins including JAKs, TYK2, STAT proteins and IFNR alpha- and beta-subunits themselves.	JAK-STAT cascade; T cell activation; defense response to virus; integral component of plasma membrane; positive regulation of interferon-gamma production; regulation of type I interferon-mediated signaling pathway; response to virus; type I interferon biosynthetic process; type I interferon receptor activity
IFNAR1	P17181	F1NI39	QVYNKIKYMFFPSCQ	Y486
PKCA	P17252	Q5F3X1	QSDFEGFSYVNPQFV	S659	P17252	KPCA_HUMAN	Protein kinase C alpha type (PKC-A) (PKC-alpha) (EC 2.7.11.13)	PRKCA PKCA PRKACA	ENZYME REGULATION: Classical (or conventional) PKCs (PRKCA, PRKCB and PRKCG) are activated by calcium and diacylglycerol (DAG) in the presence of phosphatidylserine. Three specific sites; Thr-497 (activation loop of the kinase domain), Thr-638 (turn motif) and Ser-657 (hydrophobic region), need to be phosphorylated for its full activation.	FUNCTION: Calcium-activated, phospholipid- and diacylglycerol (DAG)-dependent serine/threonine-protein kinase that is involved in positive and negative regulation of cell proliferation, apoptosis, differentiation, migration and adhesion, tumorigenesis, cardiac hypertrophy, angiogenesis, platelet function and inflammation, by directly phosphorylating targets such as RAF1, BCL2, CSPG4, TNNT2/CTNT, …	ATP binding; activation of adenylate cyclase activity; activation of phospholipase C activity; angiogenesis; apoptotic signaling pathway; calcium-dependent protein kinase C activity; cell adhesion; cellular calcium ion homeostasis; cellular response to carbohydrate stimulus; chondrocyte differentiation; cytosol; dendrite; desmosome assembly; endoplasmic reticulum; energy reserve metabolic process…
PKCA	P17252	Q5F3X1	LDGVTTRTFCGTPDY	T499
PKCA	P17252	Q5F3X1	TRGQPVLTPPDQLVI	T640
ATF7	P17544	H9KZC8	LDMSLPSTPDIKIKE	T100	P17544	ATF7_HUMAN	Cyclic AMP-dependent transcription factor ATF-7 (cAMP-dependent transcription factor ATF-7) (Activating transcription factor 7) (Transcription factor ATF-A)	ATF7 ATFA		FUNCTION: Plays important functions in early cell signaling. Binds the cAMP response element (CRE) (consensus: 5'-GTGACGT[AG][AG]-3'), a sequence present in many viral and cellular promoters. Activator of the NF-ELAM1/delta-A site of the E-selectin promoter. Has no intrinsic transcriptional activity, but activates transcription on formation of JUN or FOS heterodimers. Also can bind TRE promoter s…	cytoplasm; metal ion binding; mitogen-activated protein kinase binding; nuclear periphery; nucleoplasm; sequence-specific DNA binding; sequence-specific DNA binding transcription factor activity; transcription factor binding; transcription, DNA-templated; viral process
ATF7	P17544	H9KZC8	SVIVADQTPTPTRFL	T51
PKACa	P17612	E1BWI0	LRRIGRFSEPHARFY	S187	P17612	KAPCA_HUMAN	cAMP-dependent protein kinase catalytic subunit alpha (PKA C-alpha) (EC 2.7.11.11)	PRKACA PKACA	ENZYME REGULATION: Allosterically activated by various compounds, including ATP. Activated by cAMP; the nucleotide acts as a dynamic and allosteric activator by coupling the two lobes of apo PKA, enhancing the enzyme dynamics synchronously and priming it for catalysis. Inhibited by H89 (N-[2-[[3-(4-Bromophenyl)-2-propenyl]amino]ethyl]-5-isoquinolinesulfonamide), spiroindoline, azole-based inhibit…	FUNCTION: Phosphorylates a large number of substrates in the cytoplasm and the nucleus. Regulates the abundance of compartmentalized pools of its regulatory subunits through phosphorylation of PJA2 which binds and ubiquitinates these subunits, leading to their subsequent proteolysis. Phosphorylates CDC25B, ABL1, NFKB1, CLDN3, PSMC5/RPT6, PJA2, RYR2, RORA and VASP. RORA is activated by phosphoryla…	AMP-activated protein kinase complex; ATP binding; G2/M transition of mitotic cell cycle; activation of phospholipase C activity; activation of protein kinase A activity; blood coagulation; cAMP-dependent protein kinase activity; cAMP-dependent protein kinase complex; calcium channel complex; calcium-mediated signaling using intracellular calcium source; cell communication by electrical coupling …
PKACa	P17612	E1BWI0	RVKGRTWTLCGTPEY	T245
Calpain-2	P17655	E1BR22	GNWRRGATAGGCRNY	T370	P17655	CAN2_HUMAN	Calpain-2 catalytic subunit (EC 3.4.22.53) (Calcium-activated neutral proteinase 2) (CANP 2) (Calpain M-type) (Calpain large polypeptide L2) (Calpain-2 large subunit) (Millimolar-calpain) (M-calpain)	CAPN2 CANPL2	ENZYME REGULATION: Activated by 200-1000 micromolar concentrations of calcium and inhibited by calpastatin.	FUNCTION: Calcium-regulated non-lysosomal thiol-protease which catalyze limited proteolysis of substrates involved in cytoskeletal remodeling and signal transduction.	blastocyst development; calcium ion binding; calcium-dependent cysteine-type endopeptidase activity; cellular response to amino acid stimulus; chromatin; cortical actin cytoskeleton; cytoskeletal protein binding; cytosol; dendrite; extracellular vesicular exosome; myoblast fusion; nucleus; plasma membrane; protein autoprocessing; proteolysis involved in cellular protein catabolic process; regulat…
desmin	P17661	H9L0X8	YSSSQRVSSYRRTFG	S11	P17661	DESM_HUMAN	Desmin	DES		FUNCTION: Desmin are class-III intermediate filaments found in muscle cells. In adult striated muscle they form a fibrous network connecting myofibrils to each other and to the plasma membrane from the periphery of the Z-line structures.	Z disc; cytoskeleton organization; cytosol; fascia adherens; intermediate filament; muscle filament sliding; neuromuscular junction; regulation of heart contraction; sarcolemma; structural constituent of cytoskeleton
desmin	P17661	H9L0X8	KKTVMIKTIETRDGE	T443
C/EBP	P17676	F1N8K8	PMSSGQHHQLQTPLP	S17	P17676	CEBPB_HUMAN	CCAAT/enhancer-binding protein beta (C/EBP beta) (Liver activator protein) (LAP) (Liver-enriched inhibitory protein) (LIP) (Nuclear factor NF-IL6) (Transcription factor 5) (TCF-5)	CEBPB TCF5 PP9092		FUNCTION: Important transcriptional activator regulating the expression of genes involved in immune and inflammatory responses. Binds to regulatory regions of several acute-phase and cytokines genes and probably plays a role in the regulation of acute-phase reaction, inflammation and hemopoiesis. The consensus recognition site is 5'-T[TG]NNGNAA[TG]-3'. Functions in brown adipose tissue (BAT) diff…	DNA binding; RNA polymerase II core promoter proximal region sequence-specific DNA binding transcription factor activity involved in positive regulation of transcription; RNA polymerase II distal enhancer sequence-specific DNA binding transcription factor activity; acute-phase response; brown fat cell differentiation; cellular response to amino acid stimulus; cytoplasm; embryonic placenta develop…
C/EBP	P17676	F1N8K8	HLQPGHPTPPPTPVP	T201
C/EBP	P17676	F1N8K8	SSSSPPGTPNPSESS	T220
VEGFR-1	P17948	F1NFG5	RSTERARYINTFKIK	Y1202	P17948	VGFR1_HUMAN	Vascular endothelial growth factor receptor 1 (VEGFR-1) (EC 2.7.10.1) (Fms-like tyrosine kinase 1) (FLT-1) (Tyrosine-protein kinase FRT) (Tyrosine-protein kinase receptor FLT) (FLT) (Vascular permeability factor receptor)	FLT1 FLT FRT VEGFR1	ENZYME REGULATION: Present in an inactive conformation in the absence of bound ligand. Binding of VEGFA, VEGFB or PGF leads to dimerization and activation by autophosphorylation on tyrosine residues.	FUNCTION: Tyrosine-protein kinase that acts as a cell-surface receptor for VEGFA, VEGFB and PGF, and plays an essential role in the development of embryonic vasculature, the regulation of angiogenesis, cell survival, cell migration, macrophage function, chemotaxis, and cancer cell invasion. May play an essential role as a negative regulator of embryonic angiogenesis by inhibiting excessive prolif…	ATP binding; Golgi apparatus; VEGF-A-activated receptor activity; VEGF-B-activated receptor activity; blood vessel morphogenesis; cell differentiation; embryonic morphogenesis; endosome; extracellular space; integral component of plasma membrane; monocyte chemotaxis; nucleus; patterning of blood vessels; placental growth factor-activated receptor activity; positive regulation of MAP kinase activi…
VEGFR-1	P17948	F1NFG5	PPDYSSVVHYSQPSI	Y1322
VEGFR-1	P17948	F1NFG5	SETKTNHYLSIIMDP	Y786
PTP1B	P18031	F1NN82	ISEDIKSYYTVRQLE	Y152	P18031	PTN1_HUMAN	Tyrosine-protein phosphatase non-receptor type 1 (EC 3.1.3.48) (Protein-tyrosine phosphatase 1B) (PTP-1B)	PTPN1 PTP1B		FUNCTION: Tyrosine-protein phosphatase which acts as a regulator of endoplasmic reticulum unfolded protein response. Mediates dephosphorylation of EIF2AK3/PERK; inactivating the protein kinase activity of EIF2AK3/PERK. May play an important role in CKII- and p60c-src-induced signal transduction cascades. May regulate the EFNA5-EPHA3 signaling pathway which modulates cell reorganization and cell-c…	JAK-STAT cascade involved in growth hormone signaling pathway; actin cytoskeleton reorganization; cytoplasmic vesicle; cytosol; early endosome; endoplasmic reticulum; endoplasmic reticulum membrane; endoplasmic reticulum unfolded protein response; insulin receptor signaling pathway; interferon-gamma-mediated signaling pathway; negative regulation of insulin receptor signaling pathway; platelet ac…
vinculin	P18206	F1P0I5	WVRKTPWYQ	Y1134	P18206	VINC_HUMAN	Vinculin (Metavinculin) (MV)	VCL		FUNCTION: Actin filament (F-actin)-binding protein involved in cell-matrix adhesion and cell-cell adhesion. Regulates cell-surface E-cadherin expression and potentiates mechanosensing by the E-cadherin complex. May also play important roles in cell morphology and locomotion.	actin binding; actin cytoskeleton; adherens junction assembly; apical junction assembly; beta-catenin binding; cadherin binding; cell-cell adherens junction; cell-matrix adhesion; cellular component movement; costamere; cytoskeleton; cytosol; epithelial cell-cell adhesion; extracellular vesicular exosome; fascia adherens; focal adhesion; lamellipodium assembly; morphogenesis of an epithelium; mus…
vinculin	P18206	F1P0I5	KSFLDSGYRILGAVA	Y822
PGAM1	P18669	F1NQ41	VLVRHGESAWNLENR	S14	P18669	PGAM1_HUMAN	Phosphoglycerate mutase 1 (EC 3.1.3.13) (EC 5.4.2.11) (EC 5.4.2.4) (BPG-dependent PGAM 1) (Phosphoglycerate mutase isozyme B) (PGAM-B)	PGAM1 PGAMA CDABP0006		FUNCTION: Interconversion of 3- and 2-phosphoglycerate with 2,3-bisphosphoglycerate as the primer of the reaction. Can also catalyze the reaction of EC 5.4.2.4 (synthase) and EC 3.1.3.13 (phosphatase), but with a reduced activity.	bisphosphoglycerate 2-phosphatase activity; bisphosphoglycerate mutase activity; cytosol; dephosphorylation; extracellular vesicular exosome; gluconeogenesis; glycolysis; phosphoglycerate mutase activity; regulation of glycolysis; regulation of pentose-phosphate shunt; respiratory burst; small molecule metabolic process
PLCG1	P19174	Q92072	IGTAEPDYGALYEGR	Y675	P19174	PLCG1_HUMAN	1-phosphatidylinositol 4,5-bisphosphate phosphodiesterase gamma-1 (EC 3.1.4.11) (PLC-148) (Phosphoinositide phospholipase C-gamma-1) (Phospholipase C-II) (PLC-II) (Phospholipase C-gamma-1) (PLC-gamma-1)	PLCG1 PLC1	ENZYME REGULATION: Activated by phosphorylation on tyrosine residues.	FUNCTION: Mediates the production of the second messenger molecules diacylglycerol (DAG) and inositol 1,4,5-trisphosphate (IP3). Plays an important role in the regulation of intracellular signaling cascades. Becomes activated in response to ligand-mediated activation of receptor-type tyrosine kinases, such as PDGFRA, PDGFRB, FGFR1, FGFR2, FGFR3 and FGFR4. Plays a role in actin reorganization and …	COP9 signalosome; Fc-epsilon receptor signaling pathway; Fc-gamma receptor signaling pathway involved in phagocytosis; T cell receptor signaling pathway; activation of MAPKK activity; activation of phospholipase C activity; axon guidance; blood coagulation; calcium ion binding; cellular response to epidermal growth factor stimulus; cytokine-mediated signaling pathway; cytosol; epidermal growth fa…
PLCG1	P19174	Q92072	EGRHPGFYVEANPMP	Y717
TNF-R1	P19438	F1NZ93	RHLRDAQYEMVSLWK	Y373	P19438	TNR1A_HUMAN	Tumor necrosis factor receptor superfamily member 1A (Tumor necrosis factor receptor 1) (TNF-R1) (Tumor necrosis factor receptor type I) (TNF-RI) (TNFR-I) (p55) (p60) (CD antigen CD120a) [Cleaved into: Tumor necrosis factor receptor superfamily member 1A, membrane form; Tumor necrosis factor-binding protein 1 (TBPI)]	TNFRSF1A TNFAR TNFR1		FUNCTION: Receptor for TNFSF2/TNF-alpha and homotrimeric TNFSF1/lymphotoxin-alpha. The adapter molecule FADD recruits caspase-8 to the activated receptor. The resulting death-inducing signaling complex (DISC) performs caspase-8 proteolytic activation which initiates the subsequent cascade of caspases (aspartate-specific cysteine proteases) mediating apoptosis. Contributes to the induction of non-…	Golgi membrane; axon; cell surface; cellular response to estradiol stimulus; cellular response to mechanical stimulus; defense response to bacterium; extracellular space; extrinsic apoptotic signaling pathway via death domain receptors; inflammatory response; integral component of plasma membrane; intrinsic apoptotic signaling pathway in response to DNA damage; membrane raft; negative regulation …
CK2-A2	P19784	P21869	RVYAEVNSLRSREYW	S18	P19784	CSK22_HUMAN	Casein kinase II subunit alpha' (CK II alpha') (EC 2.7.11.1)	CSNK2A2 CK2A2	ENZYME REGULATION: Constitutively active protein kinase whose activity is not directly affected by phosphorylation. Seems to be regulated by level of expression and localization (By similarity).	FUNCTION: Catalytic subunit of a constitutively active serine/threonine-protein kinase complex that phosphorylates a large number of substrates containing acidic residues C-terminal to the phosphorylated serine or threonine. Regulates numerous cellular processes, such as cell cycle progression, apoptosis and transcription, as well as viral infection. May act as a regulatory node which integrates …	ATP binding; Wnt signaling pathway; apoptotic process; axon guidance; cytosol; mitotic cell cycle; mitotic spindle checkpoint; nucleus; protein serine/threonine kinase activity; regulation of transcription, DNA-templated; transcription, DNA-templated
CK2-A2	P19784	P21869	VLGTDELYGYLKKYH	Y256
NFkB-p105	P19838	F1NSE0	FVQLRRKSDLETSEP	S342	P19838	NFKB1_HUMAN	Nuclear factor NF-kappa-B p105 subunit (DNA-binding factor KBF1) (EBP-1) (Nuclear factor of kappa light polypeptide gene enhancer in B-cells 1) [Cleaved into: Nuclear factor NF-kappa-B p50 subunit]	NFKB1		FUNCTION: NF-kappa-B is a pleiotropic transcription factor present in almost all cell types and is the endpoint of a series of signal transduction events that are initiated by a vast array of stimuli related to many biological processes such as inflammation, immunity, differentiation, cell growth, tumorigenesis and apoptosis. NF-kappa-B is a homo- or heterodimeric complex formed by the Rel-like d…	Fc-epsilon receptor signaling pathway; I-kappaB/NF-kappaB complex; MyD88-dependent toll-like receptor signaling pathway; T cell receptor signaling pathway; TRIF-dependent toll-like receptor signaling pathway; apoptotic process; cellular response to interleukin-1; cellular response to mechanical stimulus; cytosol; double-stranded DNA binding; inflammatory response; innate immune response; membrane…
NFkB-p105	P19838	F1NSE0	DPESTCDSGVETSFR	S938
NFkB-p105	P19838	F1NSE0	CDSGVETSFRKLSFT	S943
p67phox	P19878	F1N9S6	GPPPRPKTPEILRAL	T233	P19878	NCF2_HUMAN	Neutrophil cytosol factor 2 (NCF-2) (67 kDa neutrophil oxidase factor) (NADPH oxidase activator 2) (Neutrophil NADPH oxidase factor 2) (p67-phox)	NCF2 NOXA2 P67PHOX		FUNCTION: NCF2, NCF1, and a membrane bound cytochrome b558 are required for activation of the latent NADPH oxidase (necessary for superoxide production).	NADPH oxidase complex; acrosomal vesicle; aging; antigen processing and presentation of exogenous peptide antigen via MHC class I, TAP-dependent; cellular defense response; cellular response to hormone stimulus; cytosol; electron carrier activity; innate immune response; interaction with host; nucleolus; phagolysosome; phagosome maturation; positive regulation of blood pressure; positive regulati…
PMCA1	P20020	F1NX46	PEFRIEDSEPHIPLI	S1153	P20020	AT2B1_HUMAN	Plasma membrane calcium-transporting ATPase 1 (PMCA1) (EC 3.6.3.8) (Plasma membrane calcium ATPase isoform 1) (Plasma membrane calcium pump isoform 1)	ATP2B1 PMCA1		FUNCTION: This magnesium-dependent enzyme catalyzes the hydrolysis of ATP coupled with the transport of calcium out of the cell.	ATP binding; blood coagulation; calcium-transporting ATPase activity; extracellular vesicular exosome; integral component of plasma membrane; metal ion binding
Rab4	P20338	E1C8H0	AALRQLRSPRRAQAQ	S204	P20338	RAB4A_HUMAN	Ras-related protein Rab-4A	RAB4A RAB4		FUNCTION: Protein transport. Probably involved in vesicular traffic (By similarity).	GDP binding; GTP binding; GTPase activity; antigen processing and presentation; endosome; extracellular vesicular exosome; membrane; perinuclear region of cytoplasm; protein transporter activity; regulation of endocytosis; small GTPase mediated signal transduction
Rab5A/Rab5B	P20339	Q5ZIP7	KELQRQASPNIVIAL	S123	P20339	RAB5A_HUMAN	Ras-related protein Rab-5A	RAB5A RAB5	ENZYME REGULATION: Regulated by guanine nucleotide exchange factors (GEFs) which promote the exchange of bound GDP for free GTP.	FUNCTION: The small GTPases Rab are key regulators of intracellular membrane trafficking, from the formation of transport vesicles to their fusion with membranes. Rabs cycle between an inactive GDP-bound form and an active GTP-bound form that is able to recruit to membranes different sets of downstream effectors directly responsible for vesicle formation, movement, tethering and fusion. RAB5A is …	GDP binding; GTP binding; GTPase activity; actin cytoskeleton; blood coagulation; cell differentiation; early endosome; early endosome membrane; endocytic vesicle; endosome membrane; extracellular vesicular exosome; melanosome; membrane raft; nervous system development; plasma membrane; positive regulation of exocytosis; protein transport; receptor internalization involved in canonical Wnt signal…
M6PR	P20645	F1NIU5	DDQLGDESEERDDHL	S120	P20645	MPRD_HUMAN	Cation-dependent mannose-6-phosphate receptor (CD Man-6-P receptor) (CD-MPR) (46 kDa mannose 6-phosphate receptor) (MPR 46)	M6PR MPR46 MPRD		FUNCTION: Transport of phosphorylated lysosomal enzymes from the Golgi complex and the cell surface to lysosomes. Lysosomal enzymes bearing phosphomannosyl residues bind specifically to mannose-6-phosphate receptors in the Golgi apparatus and the resulting receptor-ligand complex is transported to an acidic prelyosomal compartment where the low pH mediates the dissociation of the complex.	endosome; endosome to lysosome transport; hexose transmembrane transport; integral component of plasma membrane; late endosome; lysosomal membrane; mannose binding; mannose transmembrane transporter activity; receptor-mediated endocytosis; transmembrane signaling receptor activity
EphA1	P21709	F1NB88	ENDAEGTYETKGGKI	Y775	P21709	EPHA1_HUMAN	Ephrin type-A receptor 1 (hEpha1) (EC 2.7.10.1) (EPH tyrosine kinase) (EPH tyrosine kinase 1) (Erythropoietin-producing hepatoma receptor) (Tyrosine-protein kinase receptor EPH)	EPHA1 EPH EPHT EPHT1		FUNCTION: Receptor tyrosine kinase which binds promiscuously membrane-bound ephrin-A family ligands residing on adjacent cells, leading to contact-dependent bidirectional signaling into neighboring cells. The signaling pathway downstream of the receptor is referred to as forward signaling while the signaling pathway downstream of the ephrin ligand is referred to as reverse signaling. Binds with a…	ATP binding; activation of Rho GTPase activity; angiogenesis; integral component of plasma membrane; negative regulation of cell migration; negative regulation of protein kinase activity; positive regulation of angiogenesis; positive regulation of cell migration; positive regulation of cell proliferation; positive regulation of cell-matrix adhesion; positive regulation of stress fiber assembly; p…
FGFR4	P22455	E1C941	LAAISEEYLDLSMPF	Y859	P22455	FGFR4_HUMAN	Fibroblast growth factor receptor 4 (FGFR-4) (EC 2.7.10.1) (CD antigen CD334)	FGFR4 JTK2 TKF	ENZYME REGULATION: Present in an inactive conformation in the absence of bound ligand. Ligand binding leads to dimerization and activation by autophosphorylation on tyrosine residues.	FUNCTION: Tyrosine-protein kinase that acts as cell-surface receptor for fibroblast growth factors and plays a role in the regulation of cell proliferation, differentiation and migration, and in regulation of lipid metabolism, bile acid biosynthesis, glucose uptake, vitamin D metabolism and phosphate homeostasis. Required for normal down-regulation of the expression of CYP7A1, the rate-limiting e…	ATP binding; Fc-epsilon receptor signaling pathway; alveolar secondary septum development; cell migration; endoplasmic reticulum; endosome; epidermal growth factor receptor signaling pathway; extracellular region; fibroblast growth factor binding; fibroblast growth factor-activated receptor activity; glucose homeostasis; heparin binding; innate immune response; insulin receptor signaling pathway;…
Cbl	P22681	F1NZ83	ESDEDTEYMSPSSLP	Y684	P22681	CBL_HUMAN	E3 ubiquitin-protein ligase CBL (EC 6.3.2.-) (Casitas B-lineage lymphoma proto-oncogene) (Proto-oncogene c-Cbl) (RING finger protein 55) (Signal transduction protein CBL)	CBL CBL2 RNF55		FUNCTION: Adapter protein that functions as a negative regulator of many signaling pathways that are triggered by activation of cell surface receptors. Acts as an E3 ubiquitin-protein ligase, which accepts ubiquitin from specific E2 ubiquitin-conjugating enzymes, and then transfers it to substrates promoting their degradation by the proteasome. Recognizes activated receptor tyrosine kinases, incl…	calcium ion binding; cytosol; epidermal growth factor receptor signaling pathway; fibroblast growth factor receptor signaling pathway; flotillin complex; negative regulation of apoptotic process; negative regulation of epidermal growth factor receptor signaling pathway; nucleus; plasma membrane; positive regulation of phosphatidylinositol 3-kinase signaling; positive regulation of receptor-mediat…
Cbl	P22681	F1NZ83	QADGCMYEAMYNIHS	Y728
Cbl	P22681	F1NZ83	SENEEDGYDVPKPPL	Y773
p70S6K	P23443	F1P4J0	TRQTPVDSPDDSTLS	S371	P23443	KS6B1_HUMAN	Ribosomal protein S6 kinase beta-1 (S6K-beta-1) (S6K1) (EC 2.7.11.1) (70 kDa ribosomal protein S6 kinase 1) (P70S6K1) (p70-S6K 1) (Ribosomal protein S6 kinase I) (Serine/threonine-protein kinase 14A) (p70 ribosomal S6 kinase alpha) (p70 S6 kinase alpha) (p70 S6K-alpha) (p70 S6KA)	RPS6KB1 STK14A	ENZYME REGULATION: Activation requires multiple phosphorylation events on serine/threonine residues. Activation appears to be first mediated by phosphorylation of multiple sites in the autoinhibitory domain, which facilitates phosphorylation at Thr-412, disrupting the autoinhibitory mechanism and allowing phosphorylation of Thr-252 by PDPK1. The active conformation of the kinase is believed to be…	FUNCTION: Serine/threonine-protein kinase that acts downstream of mTOR signaling in response to growth factors and nutrients to promote cell proliferation, cell growth and cell cycle progression. Regulates protein synthesis through phosphorylation of EIF4B, RPS6 and EEF2K, and contributes to cell survival by repressing the pro-apoptotic function of BAD. Under conditions of nutrient depletion, the…	ATP binding; G1/S transition of mitotic cell cycle; TOR signaling; aging; apoptotic process; cell junction; cell migration; cell surface; cellular response to growth factor stimulus; cytoplasm; cytosol; germ cell development; insulin receptor signaling pathway; long-term memory; mitochondrial outer membrane; mitochondrion; negative regulation of apoptotic process; negative regulation of extrinsic…
p70S6K	P23443	F1P4J0	GSPRTPVSPVKFSPG	S424
p70S6K	P23443	F1P4J0	NQVFLGFTYVAPSVL	T389
Jak1	P23458	F1NE63	AIETDKEYYTVKDDL	Y1028	P23458	JAK1_HUMAN	Tyrosine-protein kinase JAK1 (EC 2.7.10.2) (Janus kinase 1) (JAK-1)	JAK1 JAK1A JAK1B		FUNCTION: Tyrosine kinase of the non-receptor type, involved in the IFN-alpha/beta/gamma signal pathway. Kinase partner for the interleukin (IL)-2 receptor.	ATP binding; cytoskeleton; cytosol; endomembrane system; enzyme linked receptor protein signaling pathway; growth hormone receptor binding; interferon-gamma-mediated signaling pathway; interleukin-2-mediated signaling pathway; intracellular signal transduction; membrane; non-membrane spanning protein tyrosine kinase activity; nucleus; protein autophosphorylation; protein tyrosine kinase activity;…
cyclin D1	P24385	E1BWQ7	DEADLSCTPTDVRDV	T283	P24385	CCND1_HUMAN	G1/S-specific cyclin-D1 (B-cell lymphoma 1 protein) (BCL-1) (BCL-1 oncogene) (PRAD1 oncogene)	CCND1 BCL1 PRAD1		FUNCTION: Regulatory component of the cyclin D1-CDK4 (DC) complex that phosphorylates and inhibits members of the retinoblastoma (RB) protein family including RB1 and regulates the cell-cycle during G(1)/S transition. Phosphorylation of RB1 allows dissociation of the transcription factor E2F from the RB/E2F complex and the subsequent transcription of E2F target genes which are responsible for the…	G1/S transition of mitotic cell cycle; Leydig cell differentiation; canonical Wnt signaling pathway; cell division; cyclin-dependent protein kinase holoenzyme complex; cyclin-dependent protein serine/threonine kinase regulator activity; cytosol; endoplasmic reticulum unfolded protein response; fat cell differentiation; lactation; liver development; mammary gland alveolus development; mammary glan…
IL4R	P24394	E1C5U2	VEPCGSAYRSFDALV	Y230	P24394	IL4RA_HUMAN	Interleukin-4 receptor subunit alpha (IL-4 receptor subunit alpha) (IL-4R subunit alpha) (IL-4R-alpha) (IL-4RA) (CD antigen CD124) [Cleaved into: Soluble interleukin-4 receptor subunit alpha (Soluble IL-4 receptor subunit alpha) (Soluble IL-4R-alpha) (sIL4Ralpha/prot) (IL-4-binding protein) (IL4-BP)]	IL4R IL4RA 582J2.1		FUNCTION: Receptor for both interleukin 4 and interleukin 13. Couples to the JAK1/2/3-STAT6 pathway. The IL4 response is involved in promoting Th2 differentiation. The IL4/IL13 responses are involved in regulating IgE production and, chemokine and mucus production at sites of allergic inflammation. In certain cell types, can signal through activation of insulin receptor substrates, IRS1/IRS2.; FU…	cytokine receptor activity; cytokine-mediated signaling pathway; defense response to protozoan; extracellular space; immune response; integral component of membrane; integral component of plasma membrane; interleukin-4 receptor activity; negative regulation of T-helper 1 cell differentiation; ovulation; positive regulation of T-helper 2 cell differentiation; positive regulation of chemokine secre…
cyclin E1	P24864	F1NXN1	PFPTGVLTPPQSSKK	T392	P24864	CCNE1_HUMAN	G1/S-specific cyclin-E1	CCNE1 CCNE		FUNCTION: Essential for the control of the cell cycle at the G1/S (start) transition.	DNA replication initiation; Wnt signaling pathway; androgen receptor binding; androgen receptor signaling pathway; cell division; cyclin-dependent protein kinase holoenzyme complex; cyclin-dependent protein serine/threonine kinase regulator activity; cytosol; kinase activity; nucleoplasm; positive regulation of transcription, DNA-templated; protein phosphorylation; regulation of cyclin-dependent …
CDK2	P24941	F1NA68	GVPVRTYTHEVVTLW	T160	P24941	CDK2_HUMAN	Cyclin-dependent kinase 2 (EC 2.7.11.22) (Cell division protein kinase 2) (p33 protein kinase)	CDK2 CDKN2	ENZYME REGULATION: Phosphorylation at Thr-14 or Tyr-15 inactivates the enzyme, while phosphorylation at Thr-160 activates it. Inhibited by 1,25-dihydroxyvitamin D(3) (1,25-(OH)(2)D(3)), AG-024322, N-(4-Piperidinyl)-4-(2,6-dichlorobenzoylamino)-1H-pyrazole-3-carboxamide (AT7519), R547 (Ro-4584820), purine, pyrimidine and pyridine derivatives, 2-aminopyrimidines, paullones, thiazo derivatives, macr…	FUNCTION: Serine/threonine-protein kinase involved in the control of the cell cycle; essential for meiosis, but dispensable for mitosis. Phosphorylates CTNNB1, USP37, p53/TP53, NPM1, CDK7, RB1, BRCA2, MYC, NPAT, EZH2. Interacts with cyclins A, B1, B3, D, or E. Triggers duplication of centrosomes and DNA. Acts at the G1-S transition to promote the E2F transcriptional program and the initiation of …	ATP binding; Cajal body; DNA damage response, signal transduction by p53 class mediator resulting in cell cycle arrest; DNA repair; DNA replication; G1/S transition of mitotic cell cycle; G2/M transition of mitotic cell cycle; Ras protein signal transduction; X chromosome; Y chromosome; anaphase-promoting complex-dependent proteasomal ubiquitin-dependent protein catabolic process; blood coagulati…
CDK2/CDK3	P24941	F1NA68	EKIGEGTYGVVYKAR	Y15
Fas	P25445	F1NRY8	MGGAYETLICSLRDL	Y265	P25445	TNR6_HUMAN	Tumor necrosis factor receptor superfamily member 6 (Apo-1 antigen) (Apoptosis-mediating surface antigen FAS) (FASLG receptor) (CD antigen CD95)	FAS APT1 FAS1 TNFRSF6		FUNCTION: Receptor for TNFSF6/FASLG. The adapter molecule FADD recruits caspase-8 to the activated receptor. The resulting death-inducing signaling complex (DISC) performs caspase-8 proteolytic activation which initiates the subsequent cascade of caspases (aspartate-specific cysteine proteases) mediating apoptosis. FAS-mediated apoptosis may have a role in the induction of peripheral tolerance, i…	B cell mediated immunity; CD95 death-inducing signaling complex; activation of cysteine-type endopeptidase activity involved in apoptotic process; activation-induced cell death of T cells; cell surface; cellular response to hyperoxia; cellular response to lithium ion; cellular response to mechanical stimulus; cytosol; external side of plasma membrane; extracellular vesicular exosome; extrinsic ap…
TNFRSF5	P25942	F1NL01	VDFPVQETLLGGQPV	T253	P25942	TNR5_HUMAN	Tumor necrosis factor receptor superfamily member 5 (B-cell surface antigen CD40) (Bp50) (CD40L receptor) (CDw40) (CD antigen CD40)	CD40 TNFRSF5		FUNCTION: Receptor for TNFSF5/CD40LG. Transduces TRAF6- and MAP3K8-mediated signals that activate ERK in macrophages and B cells, leading to induction of immunoglobulin secretion.	B cell proliferation; CD40 receptor complex; antigen binding; cellular calcium ion homeostasis; cellular response to lipopolysaccharide; cellular response to mechanical stimulus; cytoplasm; defense response to virus; external side of plasma membrane; extracellular space; extracellular vesicular exosome; immune response-regulating cell surface receptor signaling pathway; inflammatory response; int…
IkB-alpha	P25963	E1C7M2	LLPPDDRHDSGLDSM	S36	P25963	IKBA_HUMAN	NF-kappa-B inhibitor alpha (I-kappa-B-alpha) (IkB-alpha) (IkappaBalpha) (Major histocompatibility complex enhancer-binding protein MAD3)	NFKBIA IKBA MAD3 NFKBI		FUNCTION: Inhibits the activity of dimeric NF-kappa-B/REL complexes by trapping REL dimers in the cytoplasm through masking of their nuclear localization signals. On cellular stimulation by immune and proinflammatory responses, becomes phosphorylated promoting ubiquitination and degradation, enabling the dimeric RELA to translocate to the nucleus and activate transcription.	Fc-epsilon receptor signaling pathway; I-kappaB/NF-kappaB complex; MyD88-dependent toll-like receptor signaling pathway; NF-kappaB binding; T cell receptor signaling pathway; TRIF-dependent toll-like receptor signaling pathway; apoptotic process; cellular response to cold; cytoplasmic sequestering of NF-kappaB; cytosol; innate immune response; lipopolysaccharide-mediated signaling pathway; negati…
IkB-alpha	P25963	E1C7M2	DSMKEEEYRQLVREL	Y46
ERK1	P27361	F1P066	HDHTGFLTEYVATRW	T193	P27361	MK03_HUMAN	Mitogen-activated protein kinase 3 (MAP kinase 3) (MAPK 3) (EC 2.7.11.24) (ERT2) (Extracellular signal-regulated kinase 1) (ERK-1) (Insulin-stimulated MAP2 kinase) (MAP kinase isoform p44) (p44-MAPK) (Microtubule-associated protein 2 kinase) (p44-ERK1)	MAPK3 ERK1 PRKM3	ENZYME REGULATION: Phosphorylated by MAP2K1/MEK1 and MAP2K2/MEK2 on Thr-202 and Tyr-204 in response to external stimuli like insulin or NGF. Both phosphorylations are required for activity. This phosphorylation causes dramatic conformational changes, which enable full activation and interaction of MAPK1/ERK2 with its substrates. Dephosphorylated and inactivated by DUSP3, DUSP6 and DUSP9.	FUNCTION: Serine/threonine kinase which acts as an essential component of the MAP kinase signal transduction pathway. MAPK1/ERK2 and MAPK3/ERK1 are the 2 MAPKs which play an important role in the MAPK/ERK cascade. They participate also in a signaling cascade initiated by activated KIT and KITLG/SCF. Depending on the cellular context, the MAPK/ERK cascade mediates diverse biological functions such…	ATP binding; BMP signaling pathway; DNA damage induced protein phosphorylation; Fc-epsilon receptor signaling pathway; Fc-gamma receptor signaling pathway involved in phagocytosis; Golgi apparatus; JAK-STAT cascade involved in growth hormone signaling pathway; MAP kinase activity; MyD88-dependent toll-like receptor signaling pathway; Ras protein signal transduction; TRIF-dependent toll-like recep…
PIK3R1	P27986	E1C8M4	ENTEDQYSMVDDDED	S608	P27986	P85A_HUMAN	Phosphatidylinositol 3-kinase regulatory subunit alpha (PI3-kinase regulatory subunit alpha) (PI3K regulatory subunit alpha) (PtdIns-3-kinase regulatory subunit alpha) (Phosphatidylinositol 3-kinase 85 kDa regulatory subunit alpha) (PI3-kinase subunit p85-alpha) (PtdIns-3-kinase regulatory subunit p85-alpha)	PIK3R1 GRB1		FUNCTION: Binds to activated (phosphorylated) protein-Tyr kinases, through its SH2 domain, and acts as an adapter, mediating the association of the p110 catalytic unit to the plasma membrane. Necessary for the insulin-stimulated increase in glucose uptake and glycogen synthesis in insulin-sensitive tissues. Plays an important role in signaling in response to FGFR1, FGFR2, FGFR3, FGFR4, KITLG/SCF,…	1-phosphatidylinositol-4-phosphate 3-kinase, class IA complex; B cell differentiation; ErbB-3 class receptor binding; Fc-epsilon receptor signaling pathway; Fc-gamma receptor signaling pathway involved in phagocytosis; NFAT protein import into nucleus; T cell costimulation; T cell receptor signaling pathway; cellular response to UV; epidermal growth factor receptor signaling pathway; extrinsic ap…
PIK3R1	P27986	E1C8M4	SREYDRLYEDYTRTS	Y467
PIK3R1	P27986	E1C8M4	IQRIMHNYEKLKSRI	Y528
PIK3R1	P27986	E1C8M4	LKKQAAEYREIDKRM	Y556
MKP-1	P28562	F1NPP0	KQRRSIISPNFSFMG	S298	P28562	DUS1_HUMAN	Dual specificity protein phosphatase 1 (EC 3.1.3.16) (EC 3.1.3.48) (Dual specificity protein phosphatase hVH1) (Mitogen-activated protein kinase phosphatase 1) (MAP kinase phosphatase 1) (MKP-1) (Protein-tyrosine phosphatase CL100)	DUSP1 CL100 MKP1 PTPN10 VH1		FUNCTION: Dual specificity phosphatase that dephosphorylates MAP kinase MAPK1/ERK2 on both 'Thr-183' and 'Tyr-185', regulating its activity during the meiotic cell cycle (By similarity).	MAP kinase tyrosine/serine/threonine phosphatase activity; cellular response to hormone stimulus; cytoplasm; endoderm formation; intracellular signal transduction; mitotic cell cycle arrest; negative regulation of apoptotic process; negative regulation of meiotic cell cycle; non-membrane spanning protein tyrosine phosphatase activity; nucleoplasm; positive regulation of apoptotic process; protein…
MKP-1	P28562	F1NPP0	SALSYLQSPITTSPS	S361
EphA2	P29317	F1NYF9	KLKPLKTYVDPHTYE	Y590	P29317	EPHA2_HUMAN	Ephrin type-A receptor 2 (EC 2.7.10.1) (Epithelial cell kinase) (Tyrosine-protein kinase receptor ECK)	EPHA2 ECK		FUNCTION: Receptor tyrosine kinase which binds promiscuously membrane-bound ephrin-A family ligands residing on adjacent cells, leading to contact-dependent bidirectional signaling into neighboring cells. The signaling pathway downstream of the receptor is referred to as forward signaling while the signaling pathway downstream of the ephrin ligand is referred to as reverse signaling. Activated by…	ATP binding; activation of Rac GTPase activity; angiogenesis; axial mesoderm formation; bone remodeling; branching involved in mammary gland duct morphogenesis; cell adhesion; cell chemotaxis; ephrin receptor activity; ephrin receptor signaling pathway; focal adhesion; integral component of plasma membrane; intrinsic apoptotic signaling pathway in response to DNA damage; keratinocyte differentiat…
EphB2	P29323	P28693	FERADSEYTDKLQHY	Y586	P29323	EPHB2_HUMAN	Ephrin type-B receptor 2 (EC 2.7.10.1) (Developmentally-regulated Eph-related tyrosine kinase) (ELK-related tyrosine kinase) (EPH tyrosine kinase 3) (EPH-like kinase 5) (EK5) (hEK5) (Renal carcinoma antigen NY-REN-47) (Tyrosine-protein kinase TYRO5) (Tyrosine-protein kinase receptor EPH-3)	EPHB2 DRT EPHT3 EPTH3 ERK HEK5 TYRO5		FUNCTION: Receptor tyrosine kinase which binds promiscuously transmembrane ephrin-B family ligands residing on adjacent cells, leading to contact-dependent bidirectional signaling into neighboring cells. The signaling pathway downstream of the receptor is referred to as forward signaling while the signaling pathway downstream of the ephrin ligand is referred to as reverse signaling. Functions in …	ATP binding; angiogenesis; axon; axon guidance receptor activity; axonal fasciculation; camera-type eye morphogenesis; central nervous system projection neuron axonogenesis; commissural neuron axon guidance; corpus callosum development; dendrite; dendritic spine morphogenesis; inner ear morphogenesis; integral component of plasma membrane; learning; negative regulation of axonogenesis; neuronal c…
EphB2	P29323	P28693	MTPGMKIYIDPFTYE	Y605
Shc1	P29353	F1NT27	EEPAPDHQYYNDFPGK	Y376	P29353	SHC1_HUMAN	SHC-transforming protein 1 (SHC-transforming protein 3) (SHC-transforming protein A) (Src homology 2 domain-containing-transforming protein C1) (SH2 domain protein C1)	SHC1 SHC SHCA		FUNCTION: Signaling adapter that couples activated growth factor receptors to signaling pathways. Participates in a signaling cascade initiated by activated KIT and KITLG/SCF. Isoform p46Shc and isoform p52Shc, once phosphorylated, couple activated receptor tyrosine kinases to Ras via the recruitment of the GRB2/SOS complex and are implicated in the cytoplasmic propagation of mitogenic signals. I…	Fc-epsilon receptor signaling pathway; MAPK cascade; Ras protein signal transduction; Shc-EGFR complex; actin cytoskeleton reorganization; activation of MAPK activity; activation of signaling protein activity involved in unfolded protein response; angiogenesis; cell-cell adhesion; cytosol; epidermal growth factor receptor binding; epidermal growth factor receptor signaling pathway; fibroblast gro…
Shc1	P29353	F1NT27	DLFDDPSYVNVQNVD	Y47
Tyk2	P29597	E1C081	ALPHGCDYYRVRDDG	Y35	P29597	TYK2_HUMAN	Non-receptor tyrosine-protein kinase TYK2 (EC 2.7.10.2)	TYK2		FUNCTION: Probably involved in intracellular signal transduction by being involved in the initiation of type I IFN signaling. Phosphorylates the interferon-alpha/beta receptor alpha chain.	ATP binding; cytoskeleton; cytosol; extracellular vesicular exosome; membrane; non-membrane spanning protein tyrosine kinase activity; nucleus; regulation of type I interferon-mediated signaling pathway; type I interferon signaling pathway
MARCKS	P29966	F1NUR2	KRFSFKKSFKLSGFS	S128	P29966	MARCS_HUMAN	Myristoylated alanine-rich C-kinase substrate (MARCKS) (Protein kinase C substrate, 80 kDa protein, light chain) (80K-L protein) (PKCSL)	MARCKS MACS PRKCSL		FUNCTION: MARCKS is the most prominent cellular substrate for protein kinase C. This protein binds calmodulin, actin, and synapsin. MARCKS is a filamentous (F) actin cross-linking protein.	actin cytoskeleton; actin filament binding; calmodulin binding; cell cortex; centrosome; energy reserve metabolic process; extracellular vesicular exosome; germinal vesicle; plasma membrane; regulation of insulin secretion; small molecule metabolic process
CMPK	P30085	Q5ZKE7	VPVEITISLLKRAMD	S70	P30085	KCY_HUMAN	UMP-CMP kinase (EC 2.7.4.14) (Deoxycytidylate kinase) (CK) (dCMP kinase) (Nucleoside-diphosphate kinase) (EC 2.7.4.6) (Uridine monophosphate/cytidine monophosphate kinase) (UMP/CMP kinase) (UMP/CMPK)	CMPK1 CMK CMPK UCK UMK UMPK		FUNCTION: Catalyzes the phosphorylation of pyrimidine nucleoside monophosphates at the expense of ATP. Plays an important role in de novo pyrimidine nucleotide biosynthesis. Has preference for UMP and CMP as phosphate acceptors. Also displays broad nucleoside diphosphate kinase activity.	ATP binding; CDP biosynthetic process; UDP biosynthetic process; UMP kinase activity; cytidylate kinase activity; cytosol; dCDP biosynthetic process; dUDP biosynthetic process; extracellular vesicular exosome; nucleobase-containing small molecule interconversion; nucleoside diphosphate kinase activity; nucleoside triphosphate biosynthetic process; nucleus; ovulation cycle process; phthalate metab…
Cdc25A	P30304	E1BZM3	NGLQRTVSSESTDSG	S73	P30304	MPIP1_HUMAN	M-phase inducer phosphatase 1 (EC 3.1.3.48) (Dual specificity phosphatase Cdc25A)	CDC25A	ENZYME REGULATION: Stimulated by B-type cyclins. Stimulated by PIM1-mediated phosphorylation.	FUNCTION: Tyrosine protein phosphatase which functions as a dosage-dependent inducer of mitotic progression. Directly dephosphorylates CDK1 and stimulates its kinase activity. Also dephosphorylates CDK2 in complex with cyclin E, in vitro.	DNA replication; G1/S transition of mitotic cell cycle; G2/M transition of mitotic cell cycle; cell proliferation; cellular response to UV; cytosol; mitosis; nucleoplasm; peptidyl-tyrosine dephosphorylation; protein tyrosine phosphatase activity; regulation of cyclin-dependent protein serine/threonine kinase activity
Cdc25A	P30304	E1BZM3	RFRTKSRTWAGERSK	T510
PKLR	P30613	F1NHI6	GDLVIVLTGWRPGSG	T556	P30613	KPYR_HUMAN	Pyruvate kinase PKLR (EC 2.7.1.40) (Pyruvate kinase 1) (Pyruvate kinase isozymes L/R) (R-type/L-type pyruvate kinase) (Red cell/liver pyruvate kinase)	PKLR PK1 PKL	ENZYME REGULATION: Allosterically activated by fructose 1,6-bisphosphate.	FUNCTION: Plays a key role in glycolysis (By similarity).	ATP binding; ATP biosynthetic process; cellular response to insulin stimulus; cytosol; endocrine pancreas development; energy reserve metabolic process; extracellular vesicular exosome; glycolysis; magnesium ion binding; positive regulation of cellular metabolic process; potassium ion binding; pyruvate biosynthetic process; pyruvate kinase activity; response to ATP; response to cAMP; response to …
SDHA	P31040	F1N8I1	GPEKDHVYLQLHHLP	Y366	P31040	SDHA_HUMAN	Succinate dehydrogenase [ubiquinone] flavoprotein subunit, mitochondrial (EC 1.3.5.1) (Flavoprotein subunit of complex II) (Fp)	SDHA SDH2 SDHF		FUNCTION: Flavoprotein (FP) subunit of succinate dehydrogenase (SDH) that is involved in complex II of the mitochondrial electron transport chain and is responsible for transferring electrons from succinate to ubiquinone (coenzyme Q). Can act as a tumor suppressor.	flavin adenine dinucleotide binding; mitochondrial respiratory chain complex II; nervous system development; respiratory electron transport chain; succinate dehydrogenase (ubiquinone) activity; succinate metabolic process; tricarboxylic acid cycle
GDI1	P31150	F1NCZ2	QLVKMLLYTEVTRYL	Y93	P31150	GDIA_HUMAN	Rab GDP dissociation inhibitor alpha (Rab GDI alpha) (Guanosine diphosphate dissociation inhibitor 1) (GDI-1) (Oligophrenin-2) (Protein XAP-4)	GDI1 GDIL OPHN2 RABGDIA XAP4		FUNCTION: Regulates the GDP/GTP exchange reaction of most Rab proteins by inhibiting the dissociation of GDP from them, and the subsequent binding of GTP to them. Promotes the dissociation of GDP-bound Rab proteins from the membrane and inhibits their activation. Promotes the dissociation of RAB1A, RAB3A, RAB5A and RAB10 from membranes.	GTPase activator activity; Rab GDP-dissociation inhibitor activity; Rab protein signal transduction; cytosol; midbody; negative regulation of axonogenesis; negative regulation of protein targeting to membrane; neuron projection; positive regulation of GTPase activity; protein complex; protein transport; regulation of small GTPase mediated signal transduction; response to calcium ion
MAT2A	P31153	E1C7X8	DSAKGFDYKTCNVLV	Y102	P31153	METK2_HUMAN	S-adenosylmethionine synthase isoform type-2 (AdoMet synthase 2) (EC 2.5.1.6) (Methionine adenosyltransferase 2) (MAT 2) (Methionine adenosyltransferase II) (MAT-II)	MAT2A AMS2 MATA2		FUNCTION: Catalyzes the formation of S-adenosylmethionine from methionine and ATP.	ATP binding; S-adenosylmethionine biosynthetic process; cytosol; metal ion binding; methionine adenosyltransferase activity; methionine adenosyltransferase complex; methylation; one-carbon metabolic process; sulfur amino acid metabolic process; xenobiotic metabolic process
PKAR1B	P31321	E1C2U6	RRSDNEEYVEVGRLG	Y312	P31321	KAP1_HUMAN	cAMP-dependent protein kinase type I-beta regulatory subunit	PRKAR1B		FUNCTION: Regulatory subunit of the cAMP-dependent protein kinases involved in cAMP signaling in cells.	activation of phospholipase C activity; activation of protein kinase A activity; blood coagulation; cAMP binding; cAMP-dependent protein kinase complex; cAMP-dependent protein kinase inhibitor activity; cAMP-dependent protein kinase regulator activity; cellular response to glucagon stimulus; cytosol; energy reserve metabolic process; epidermal growth factor receptor signaling pathway; fibroblast …
PKAR2B	P31323	F1NK17	NRFTRRASVCAEAYN	S115	P31323	KAP3_HUMAN	cAMP-dependent protein kinase type II-beta regulatory subunit	PRKAR2B		FUNCTION: Regulatory subunit of the cAMP-dependent protein kinases involved in cAMP signaling in cells. Type II regulatory chains mediate membrane association by binding to anchoring proteins, including the MAP2 kinase.	G2/M transition of mitotic cell cycle; activation of phospholipase C activity; activation of protein kinase A activity; blood coagulation; cAMP binding; cAMP-dependent protein kinase complex; cAMP-dependent protein kinase inhibitor activity; cAMP-dependent protein kinase regulator activity; cellular response to glucagon stimulus; centrosome; cytosol; energy reserve metabolic process; epidermal gr…
SERT	P31645	F1NJM8	SIWKGVKTSGKVVWV	T316	P31645	SC6A4_HUMAN	Sodium-dependent serotonin transporter (5HT transporter) (5HTT) (Solute carrier family 6 member 4)	SLC6A4 HTT SERT		FUNCTION: Serotonin transporter whose primary function in the central nervous system involves the regulation of serotonergic signaling via transport of serotonin molecules from the synaptic cleft back into the pre-synaptic terminal for re-utilization. Plays a key role in mediating regulation of the availability of serotonin to other receptors of serotonergic systems. Terminates the action of sero…	actin filament binding; brain morphogenesis; cellular response to cGMP; cellular response to retinoic acid; circadian rhythm; cocaine binding; cytosol; endomembrane system; endosome membrane; integral component of plasma membrane; membrane raft; memory; negative regulation of cerebellar granule cell precursor proliferation; negative regulation of neuron differentiation; negative regulation of org…
DNAJA1(HDJ2)	P31689	Q5ZJV3	MVKETTYYDVLGV	Y7	P31689	DNJA1_HUMAN	DnaJ homolog subfamily A member 1 (DnaJ protein homolog 2) (HSDJ) (Heat shock 40 kDa protein 4) (Heat shock protein J2) (HSJ-2) (Human DnaJ protein 2) (hDj-2)	DNAJA1 DNAJ2 HDJ2 HSJ2 HSPF4		FUNCTION: Co-chaperone of Hsc70. Seems to play a role in protein import into mitochondria.	ATP binding; androgen receptor signaling pathway; extracellular vesicular exosome; low-density lipoprotein particle receptor binding; membrane; metal ion binding; protein folding; response to heat; response to unfolded protein; sperm motility; spermatogenesis
AKt1	P31749	F1NQI8	RPHFPQFSYSASGTA	S473	P31749	AKT1_HUMAN	RAC-alpha serine/threonine-protein kinase (EC 2.7.11.1) (Protein kinase B) (PKB) (Protein kinase B alpha) (PKB alpha) (Proto-oncogene c-Akt) (RAC-PK-alpha)	AKT1 PKB RAC	ENZYME REGULATION: Three specific sites, one in the kinase domain (Thr-308) and the two other ones in the C-terminal regulatory region (Ser-473 and Tyr-474), need to be phosphorylated for its full activation. Inhibited by pyrrolopyrimidine inhibitors like aniline triazole and spiroindoline.	FUNCTION: AKT1 is one of 3 closely related serine/threonine-protein kinases (AKT1, AKT2 and AKT3) called the AKT kinase, and which regulate many processes including metabolism, proliferation, cell survival, growth and angiogenesis. This is mediated through serine and/or threonine phosphorylation of a range of downstream substrates. Over 100 substrate candidates have been reported so far, but for …	ATP binding; Fc-epsilon receptor signaling pathway; G-protein coupled receptor signaling pathway; T cell costimulation; activation-induced cell death of T cells; aging; anagen; apoptotic mitochondrial changes; cell projection organization; cell proliferation; cellular response to epidermal growth factor stimulus; cellular response to hypoxia; cellular response to mechanical stimulus; cytosol; end…
Akt1	P31749	F1NQI8	KDGATMKTFCGTPEY	T308
AKt2	P31751	E1C943	RTHFPQFSYSASIRE	S472	P31751	AKT2_HUMAN	RAC-beta serine/threonine-protein kinase (EC 2.7.11.1) (Protein kinase Akt-2) (Protein kinase B beta) (PKB beta) (RAC-PK-beta)	AKT2	ENZYME REGULATION: Two specific sites, one in the kinase domain (Thr-309) and the other in the C-terminal regulatory region (Ser-474), need to be phosphorylated for its full activation. Aminofurazans are potent AKT2 inhibitors.	FUNCTION: AKT2 is one of 3 closely related serine/threonine-protein kinases (AKT1, AKT2 and AKT3) called the AKT kinase, and which regulate many processes including metabolism, proliferation, cell survival, growth and angiogenesis. This is mediated through serine and/or threonine phosphorylation of a range of downstream substrates. Over 100 substrate candidates have been reported so far, but for …	ATP binding; activation of Ral GTPase activity; apoptotic process; carbohydrate transport; cell cortex; cytosol; fat cell differentiation; glucose metabolic process; glycogen biosynthetic process; insulin receptor signaling pathway; intracellular protein transmembrane transport; mammary gland epithelial cell differentiation; negative regulation of plasma membrane long-chain fatty acid transport; …
AKt2	P31751	E1C943	SDGATMKTFCGTPEY	T308
UQCRC1	P31930	F1NQJ0	PIEQLLDYNRIRSGM	Y434	P31930	QCR1_HUMAN	Cytochrome b-c1 complex subunit 1, mitochondrial (Complex III subunit 1) (Core protein I) (Ubiquinol-cytochrome-c reductase complex core protein 1)	UQCRC1		FUNCTION: This is a component of the ubiquinol-cytochrome c reductase complex (complex III or cytochrome b-c1 complex), which is part of the mitochondrial respiratory chain. This protein may mediate formation of the complex between cytochromes c and c1.	aerobic respiration; metal ion binding; mitochondrial electron transport, ubiquinol to cytochrome c; mitochondrial respiratory chain; mitochondrial respiratory chain complex III; oxidative phosphorylation; respiratory electron transport chain; response to activity; response to alkaloid; small molecule metabolic process; ubiquinol-cytochrome-c reductase activity
14-3-3 beta	P31946	Q5ZLQ6	FYYEILNSPEKACNL	S183	P31946	1433B_HUMAN	14-3-3 protein beta/alpha (Protein 1054) (Protein kinase C inhibitor protein 1) (KCIP-1) [Cleaved into: 14-3-3 protein beta/alpha, N-terminally processed]	YWHAB		FUNCTION: Adapter protein implicated in the regulation of a large spectrum of both general and specialized signaling pathways. Binds to a large number of partners, usually by recognition of a phosphoserine or phosphothreonine motif. Binding generally results in the modulation of the activity of the binding partner. Negative regulator of osteogenesis. Blocks the nuclear translocation of the phosph…	Fc-epsilon receptor signaling pathway; MAPK cascade; Ras protein signal transduction; activation of MAPKK activity; axon guidance; cytoplasmic sequestering of protein; cytoplasmic vesicle membrane; cytosol; epidermal growth factor receptor signaling pathway; extracellular vesicular exosome; fibroblast growth factor receptor signaling pathway; gene expression; hippo signaling; innate immune respon…
14-3-3 beta	P31946	Q5ZLQ6	VVGARRSSWRVISSI	S57
NCAM	P32004	F1NN82	DGSFIGQYSGKKEKE	Y1258	P32004	L1CAM_HUMAN	Neural cell adhesion molecule L1 (N-CAM-L1) (NCAM-L1) (CD antigen CD171)	L1CAM CAML1 MIC5		FUNCTION: Cell adhesion molecule with an important role in the development of the nervous system. Involved in neuron-neuron adhesion, neurite fasciculation, outgrowth of neurites, etc. Binds to axonin on neurons.	axon guidance; blood coagulation; cell adhesion; cell death; cell surface receptor signaling pathway; cell-cell adhesion mediated by integrin; external side of plasma membrane; heterophilic cell-cell adhesion; homophilic cell adhesion; homotypic cell-cell adhesion; integral component of membrane; leukocyte cell-cell adhesion; leukocyte migration; plasma membrane; positive regulation of calcium-me…
NKEFB	P32119	F1NNS8	THLAWINTPRKQGGL	T96	P32119	PRDX2_HUMAN	Peroxiredoxin-2 (EC 1.11.1.15) (Natural killer cell-enhancing factor B) (NKEF-B) (PRP) (Thiol-specific antioxidant protein) (TSA) (Thioredoxin peroxidase 1) (Thioredoxin-dependent peroxide reductase 1)	PRDX2 NKEFB TDPX1		FUNCTION: Involved in redox regulation of the cell. Reduces peroxides with reducing equivalents provided through the thioredoxin system. It is not able to receive electrons from glutaredoxin. May play an important role in eliminating peroxides generated during metabolism. Might participate in the signaling cascades of growth factors and tumor necrosis factor-alpha by regulating the intracellular …	cytoplasm; cytosol; extracellular vesicular exosome; hydrogen peroxide catabolic process; negative regulation of apoptotic process; negative regulation of neuron apoptotic process; removal of superoxide radicals; thioredoxin peroxidase activity
MC4R	P32245	F1NQE8	RSQELRKTFKEIICC	T311	P32245	MC4R_HUMAN	Melanocortin receptor 4 (MC4-R)	MC4R		FUNCTION: Receptor specific to the heptapeptide core common to adrenocorticotropic hormone and alpha-, beta-, and gamma-MSH. Plays a central role in energy homeostasis and somatic growth. This receptor is mediated by G proteins that stimulate adenylate cyclase (cAMP).	adenylate cyclase-modulating G-protein coupled receptor signaling pathway; diet induced thermogenesis; energy reserve metabolic process; feeding behavior; insulin secretion; integral component of membrane; melanocyte-stimulating hormone receptor activity; negative regulation of feeding behavior; neuropeptide binding; nucleus; peptide hormone binding; plasma membrane; positive regulation of bone r…
NCX1	P32418	F1P128	RRLLFYKYVYKKYRA	Y258	P32418	NAC1_HUMAN	Sodium/calcium exchanger 1 (Na(+)/Ca(2+)-exchange protein 1) (Solute carrier family 8 member 1)	SLC8A1 CNC NCX1	ENZYME REGULATION: By ATP.	FUNCTION: Rapidly transports Ca(2+) during excitation-contraction coupling. Ca(2+) is extruded from the cell during relaxation so as to prevent overloading of intracellular stores.	T-tubule; Z disc; ankyrin binding; basolateral plasma membrane; blood coagulation; calcium ion export; calcium ion import; calcium ion transport into cytosol; calcium:sodium antiporter activity; cardiac muscle cell development; cardiac muscle contraction; cell communication by electrical coupling involved in cardiac conduction; cellular response to caffeine; cellular response to reactive oxygen s…
ABCC1	P33527	Q5ZK33	MAMKTKTYQVAQMKS	Y489	P33527	MRP1_HUMAN	Multidrug resistance-associated protein 1 (ATP-binding cassette sub-family C member 1) (Leukotriene C(4) transporter) (LTC4 transporter)	ABCC1 MRP MRP1		FUNCTION: Mediates export of organic anions and drugs from the cytoplasm. Mediates ATP-dependent transport of glutathione and glutathione conjugates, leukotriene C4, estradiol-17-beta-o-glucuronide, methotrexate, antiviral drugs and other xenobiotics. Confers resistance to anticancer drugs. Hydrolyzes ATP with low efficiency.	ATP binding; ATPase activity, coupled to transmembrane movement of substances; Golgi apparatus; arachidonic acid metabolic process; cobalamin metabolic process; extracellular vesicular exosome; integral component of plasma membrane; leukotriene metabolic process; nucleus; response to drug
CKS2	P33552	E1C4D0	DKYFDEQYEYRHVML	Y17	P33552	CKS2_HUMAN	Cyclin-dependent kinases regulatory subunit 2 (CKS-2)	CKS2		FUNCTION: Binds to the catalytic subunit of the cyclin dependent kinases and is essential for their biological function.	cell cycle; cell division; cell proliferation; cyclin-dependent protein serine/threonine kinase regulator activity; meiosis I; phosphatidylinositol-mediated signaling; regulation of cyclin-dependent protein serine/threonine kinase activity; regulation of protein kinase activity; spindle organization
HSPA1L	P34931	F1NWP3	TGKENKITITNDKGR	T505	P34931	HS71L_HUMAN	Heat shock 70 kDa protein 1-like (Heat shock 70 kDa protein 1L) (Heat shock 70 kDa protein 1-Hom) (HSP70-Hom)	HSPA1L		FUNCTION: In cooperation with other chaperones, Hsp70s stabilize preexistent proteins against aggregation and mediate the folding of newly translated polypeptides in the cytosol as well as within organelles. These chaperones participate in all these processes through their ability to recognize nonnative conformations of other proteins. They bind extended peptide segments with a net hydrophobic ch…	ATP binding; binding of sperm to zona pellucida; blood microparticle; cell body; mitochondrial matrix; response to unfolded protein; zona pellucida receptor complex
HSP70RY	P34932	E1BXF7	RFHGRAFSDPFVQAE	S76	P34932	HSP74_HUMAN	Heat shock 70 kDa protein 4 (HSP70RY) (Heat shock 70-related protein APG-2)	HSPA4 APG2			ATP binding; chaperone-mediated protein complex assembly; extracellular vesicular exosome; mitochondrion; nucleus; protein import into mitochondrial outer membrane; response to unfolded protein
HSP70RY	P34932	E1BXF7	KLKKEDIYAVEIVGG	Y336
GRK5	P34947	E1BQG4	VLDIEQFSTVKGVNL	S484	P34947	GRK5_HUMAN	G protein-coupled receptor kinase 5 (EC 2.7.11.16) (G protein-coupled receptor kinase GRK5)	GRK5 GPRK5	ENZYME REGULATION: Inhibited by calmodulin with an IC(50) of 50 nM. Calmodulin inhibits GRK5 association with receptor and phospholipid.	FUNCTION: Serine/threonine kinase that phosphorylates preferentially the activated forms of a variety of G-protein-coupled receptors (GPCRs). Such receptor phosphorylation initiates beta-arrestin-mediated receptor desensitization, internalization, and signaling events leading to their down-regulation. Phosphorylates a variety of GPCRs, including adrenergic receptors, muscarinic acetylcholine rece…	ATP binding; G-protein coupled receptor kinase activity; Wnt signaling pathway; adenylate cyclase-modulating G-protein coupled receptor signaling pathway; apoptotic process; cytoplasm; negative regulation of apoptotic process; nucleus; phospholipid binding; plasma membrane; protein autophosphorylation; protein kinase C binding; protein serine/threonine kinase activity; regulation of G-protein cou…
CRF-R1	P34998	F1NS14	LMTKLRASTTSETIQ	S306	P34998	CRFR1_HUMAN	Corticotropin-releasing factor receptor 1 (CRF-R-1) (CRF-R1) (CRFR-1) (Corticotropin-releasing hormone receptor 1) (CRH-R-1) (CRH-R1)	CRHR1 CRFR CRFR1 CRHR		FUNCTION: G-protein coupled receptor for CRH (corticotropin-releasing factor) and UCN (urocortin). Has high affinity for CRH and UCN. Ligand binding causes a conformation change that triggers signaling via guanine nucleotide-binding proteins (G proteins) and down-stream effectors, such as adenylate cyclase. Promotes the activation of adenylate cyclase, leading to increased intracellular cAMP leve…	activation of adenylate cyclase activity; adrenal gland development; apical part of cell; behavioral response to cocaine; behavioral response to ethanol; behavioral response to pain; corticotrophin-releasing factor receptor activity; corticotropin secretion; corticotropin-releasing hormone binding; corticotropin-releasing hormone receptor activity; dendrite; epithelial cell differentiation; fear …
profilin2	P35080	E1BQX6	SQGGEPTYNVAVGRA	Y99	P35080	PROF2_HUMAN	Profilin-2 (Profilin II)	PFN2		FUNCTION: Binds to actin and affects the structure of the cytoskeleton. At high concentrations, profilin prevents the polymerization of actin, whereas it enhances it at low concentrations. By binding to PIP2, it inhibits the formation of IP3 and DG.	actin cytoskeleton organization; adenyl-nucleotide exchange factor activity; cytoplasm; cytoskeleton; extracellular vesicular exosome; negative regulation of actin filament polymerization; negative regulation of epithelial cell migration; negative regulation of ruffle assembly; phosphatidylinositol-4,5-bisphosphate binding; positive regulation of ATPase activity; positive regulation of actin fila…
CTNNB1	P35222	F1NJV8	QDYKKRLSVELTSSL	S675	P35222	CTNB1_HUMAN	Catenin beta-1 (Beta-catenin)	CTNNB1 CTNNB OK/SW-cl.35 PRO2286		FUNCTION: Key downstream component of the canonical Wnt signaling pathway. In the absence of Wnt, forms a complex with AXIN1, AXIN2, APC, CSNK1A1 and GSK3B that promotes phosphorylation on N-terminal Ser and Thr residues and ubiquitination of CTNNB1 via BTRC and its subsequent degradation by the proteasome. In the presence of Wnt ligand, CTNNB1 is not ubiquitinated and accumulates in the nucleus,…	Schwann cell proliferation; Scrib-APC-beta-catenin complex; T cell differentiation in thymus; Z disc; adherens junction assembly; androgen receptor binding; androgen receptor signaling pathway; anterior/posterior axis specification; apical part of cell; basolateral plasma membrane; beta-catenin destruction complex; beta-catenin-TCF7L2 complex; bone resorption; branching involved in ureteric bud m…
CTNNB1	P35222	F1NJV8	GIHSGATTTAPSLSG	T41
iNOS	P35228	E1BTG4	KFRQNLQSLKSSRVT	S742	P35228	NOS2_HUMAN	Nitric oxide synthase, inducible (EC 1.14.13.39) (Hepatocyte NOS) (HEP-NOS) (Inducible NO synthase) (Inducible NOS) (iNOS) (NOS type II) (Peptidyl-cysteine S-nitrosylase NOS2)	NOS2 NOS2A	ENZYME REGULATION: Regulated by calcium/calmodulin. Aspirin inhibits expression and function of this enzyme and effects may be exerted at the level of translational/post-translational modification and directly on the catalytic activity (By similarity).	FUNCTION: Produces nitric oxide (NO) which is a messenger molecule with diverse functions throughout the body. In macrophages, NO mediates tumoricidal and bactericidal actions. Also has nitrosylase activity and mediates cysteine S-nitrosylation of cytoplasmic target proteins such COX2.	FMN binding; NADP binding; NADPH-hemoprotein reductase activity; arginine binding; arginine catabolic process; blood coagulation; cellular response to interferon-gamma; cellular response to lipopolysaccharide; cortical cytoskeleton; cytosol; defense response to Gram-negative bacterium; flavin adenine dinucleotide binding; heme binding; inflammatory response; innate immune response in mucosa; inte…
iNOS	P35228	E1BTG4	VDFVKQYYSSFKELK	Y148
PHB	P35232	G1K2Y6	FTSIGEDYDERVLPS	Y114	P35232	PHB_HUMAN	Prohibitin	PHB		FUNCTION: Prohibitin inhibits DNA synthesis. It has a role in regulating proliferation. As yet it is unclear if the protein or the mRNA exhibits this effect. May play a role in regulating mitochondrial respiration activity and in aging.	DNA biosynthetic process; DNA replication; cellular response to interleukin-6; extracellular vesicular exosome; histone deacetylation; integral component of plasma membrane; mitochondrial inner membrane; negative regulation of androgen receptor signaling pathway; negative regulation of cell growth; negative regulation of cell proliferation; negative regulation of glucocorticoid receptor signaling…
H1R	P35367	F1NLL6	CNENFKKTFKKILHI	T474	P35367	HRH1_HUMAN	Histamine H1 receptor (H1R) (HH1R)	HRH1		FUNCTION: In peripheral tissues, the H1 subclass of histamine receptors mediates the contraction of smooth muscles, increase in capillary permeability due to contraction of terminal venules, and catecholamine release from adrenal medulla, as well as mediating neurotransmission in the central nervous system.	cellular response to histamine; cytoplasm; eosinophil chemotaxis; histamine receptor activity; inflammatory response; inositol phosphate-mediated signaling; integral component of plasma membrane; memory; nucleus; phospholipase C-activating G-protein coupled receptor signaling pathway; positive regulation of inositol trisphosphate biosynthetic process; positive regulation of vasoconstriction; regu…
MOR1	P35372	F1NW54	QNTRDHASTANTVDR	S312	P35372	OPRM_HUMAN	Mu-type opioid receptor (M-OR-1) (MOR-1) (Mu opiate receptor) (Mu opioid receptor) (MOP) (hMOP)	OPRM1 MOR1		FUNCTION: Receptor for endogenous opioids such as beta-endorphin and endomorphin. Receptor for natural and synthetic opioids including morphine, heroin, DAMGO, fentanyl, etorphine, buprenorphin and methadone. Agonist binding to the receptor induces coupling to an inactive GDP-bound heterotrimeric G-protein complex and subsequent exchange of GDP for GTP in the G-protein alpha subunit leading to di…	G-protein alpha-subunit binding; G-protein coupled receptor signaling pathway, coupled to cyclic nucleotide second messenger; Golgi apparatus; adenylate cyclase-activating dopamine receptor signaling pathway; adenylate cyclase-inhibiting G-protein coupled receptor signaling pathway; behavioral response to ethanol; beta-endorphin receptor activity; cellular response to stress; endoplasmic reticulu…
MOR1	P35372	F1NW54	CTMSVDRYVAVCHPV	Y146
IRS-1	P35568	F1P4E4	TESVTATSPAGGVGG	S310	P35568	IRS1_HUMAN	Insulin receptor substrate 1 (IRS-1)	IRS1		FUNCTION: May mediate the control of various cellular processes by insulin. When phosphorylated by the insulin receptor binds specifically to various cellular proteins containing SH2 domains such as phosphatidylinositol 3-kinase p85 subunit or GRB2. Activates phosphatidylinositol 3-kinase when bound to the regulatory p85 subunit (By similarity).	Fc-epsilon receptor signaling pathway; JAK-STAT cascade involved in growth hormone signaling pathway; SH2 domain binding; caveola; cytosol; epidermal growth factor receptor signaling pathway; fibroblast growth factor receptor signaling pathway; glucose homeostasis; innate immune response; insulin receptor complex; insulin receptor signaling pathway; insulin-like growth factor receptor signaling p…
IRS-1	P35568	F1P4E4	DDGYMPMSPGWPPVS	S614
IRS-1	P35568	F1P4E4	EPKSPGEYVNIEFGS	Y895
GDE	P35573	F1NX83	AEPGSNVYLRRELIC	Y480	P35573	GDE_HUMAN	Glycogen debranching enzyme (Glycogen debrancher) [Includes: 4-alpha-glucanotransferase (EC 2.4.1.25) (Oligo-1,4-1,4-glucantransferase); Amylo-alpha-1,6-glucosidase (Amylo-1,6-glucosidase) (EC 3.2.1.33) (Dextrin 6-alpha-D-glucosidase)]	AGL GDE		FUNCTION: Multifunctional enzyme acting as 1,4-alpha-D-glucan:1,4-alpha-D-glucan 4-alpha-D-glycosyltransferase and amylo-1,6-glucosidase in glycogen degradation.	4-alpha-glucanotransferase activity; amylo-alpha-1,6-glucosidase activity; cytosol; glucose metabolic process; glycogen biosynthetic process; glycogen catabolic process; inclusion body; isoamylase complex; nucleus; polysaccharide binding; response to glucocorticoid; response to nutrient; sarcoplasmic reticulum; small molecule metabolic process
GDE	P35573	F1NX83	NKPEDCPYLWAHMKK	Y505
GDE	P35573	F1NX83	IREAMTAYNSHEEGR	Y585
VEGFR-2	P35968	E1C6A1	DIYKDPDYVRKGDAR	Y1052	P35968	VGFR2_HUMAN	Vascular endothelial growth factor receptor 2 (VEGFR-2) (EC 2.7.10.1) (Fetal liver kinase 1) (FLK-1) (Kinase insert domain receptor) (KDR) (Protein-tyrosine kinase receptor flk-1) (CD antigen CD309)	KDR FLK1 VEGFR2	ENZYME REGULATION: Present in an inactive conformation in the absence of bound ligand. Binding of VEGFA, VEGFC or VEGFD leads to dimerization and activation by autophosphorylation on tyrosine residues. Inhibited by the small molecule PTK inhibitor SU5614 ((3Z)-5-Chloro-3-[(3,5-dimethyl-1H-pyrrol-2-yl)methylene]-1,3-dihydro-2H-indol-2-one). May be regulated by hydrogen sulfide (H(2)S) levels via a…	FUNCTION: Tyrosine-protein kinase that acts as a cell-surface receptor for VEGFA, VEGFC and VEGFD. Plays an essential role in the regulation of angiogenesis, vascular development, vascular permeability, and embryonic hematopoiesis. Promotes proliferation, survival, migration and differentiation of endothelial cells. Promotes reorganization of the actin cytoskeleton. Isoforms lacking a transmembra…	ATP binding; Golgi apparatus; Hsp90 protein binding; branching morphogenesis of an epithelial tube; calcium ion homeostasis; calcium-mediated signaling using intracellular calcium source; cell fate commitment; cell junction; cell maturation; cell migration involved in sprouting angiogenesis; cytoplasmic membrane-bounded vesicle; early endosome; embryonic hemopoiesis; endothelial cell differentiat…
VEGFR-2	P35968	E1C6A1	VCDPKFHYDNTAGIS	Y1207
VEGFR-2	P35968	E1C6A1	RFRQGKENYIGDISTD	Y943
MEK2	P36507	E1BYS4	RPPGRPISGHGMDSR	S304	P36507	MP2K2_HUMAN	Dual specificity mitogen-activated protein kinase kinase 2 (MAP kinase kinase 2) (MAPKK 2) (EC 2.7.12.2) (ERK activator kinase 2) (MAPK/ERK kinase 2) (MEK 2)	MAP2K2 MEK2 MKK2 PRKMK2		FUNCTION: Catalyzes the concomitant phosphorylation of a threonine and a tyrosine residue in a Thr-Glu-Tyr sequence located in MAP kinases. Activates the ERK1 and ERK2 MAP kinases (By similarity).	ATP binding; ERK1 and ERK2 cascade; Fc-epsilon receptor signaling pathway; Golgi apparatus; MAP kinase kinase activity; MyD88-dependent toll-like receptor signaling pathway; PDZ domain binding; Ras protein signal transduction; TRIF-dependent toll-like receptor signaling pathway; activation of MAPKK activity; axon guidance; cell cortex; cell-cell junction; cytoplasmic side of plasma membrane; cyto…
nAChRA7	P36544	F1P4Y5	KILEEVRYIANRFR	Y442	P36544	ACHA7_HUMAN	Neuronal acetylcholine receptor subunit alpha-7	CHRNA7 NACHRA7		FUNCTION: After binding acetylcholine, the AChR responds by an extensive change in conformation that affects all subunits and leads to opening of an ion-conducting channel across the plasma membrane. The channel is blocked by alpha-bungarotoxin.	acetylcholine binding; acetylcholine receptor activity; acetylcholine-activated cation-selective channel activity; acetylcholine-gated channel complex; activation of MAPK activity; beta-amyloid binding; calcium ion transport; cell junction; cellular calcium ion homeostasis; chloride channel regulator activity; memory; negative regulation of tumor necrosis factor production; positive regulation of…
PGM1	P36871	F1NCA6	SAGDKVYTVEKADNF	T467	P36871	PGM1_HUMAN	Phosphoglucomutase-1 (PGM 1) (EC 5.4.2.2) (Glucose phosphomutase 1)	PGM1		FUNCTION: This enzyme participates in both the breakdown and synthesis of glucose.	actin cytoskeleton; cytosol; extracellular vesicular exosome; galactose catabolic process; gluconeogenesis; glycogen biosynthetic process; glycogen catabolic process; glycolysis; magnesium ion binding; phosphoglucomutase activity; small molecule metabolic process
PGM1	P36871	F1NCA6	ATKIALYETPTGWK	Y354
FLT3	P36888	F1NL90	PLDNEYIYVDFREYE	Y542	P36888	FLT3_HUMAN	Receptor-type tyrosine-protein kinase FLT3 (EC 2.7.10.1) (FL cytokine receptor) (Fetal liver kinase-2) (FLK-2) (Fms-like tyrosine kinase 3) (FLT-3) (Stem cell tyrosine kinase 1) (STK-1) (CD antigen CD135)	FLT3 CD135 FLK2 STK1	ENZYME REGULATION: Present in an inactive conformation in the absence of bound ligand. FLT3LG binding leads to dimerization and activation by autophosphorylation.	FUNCTION: Tyrosine-protein kinase that acts as cell-surface receptor for the cytokine FLT3LG and regulates differentiation, proliferation and survival of hematopoietic progenitor cells and of dendritic cells. Promotes phosphorylation of SHC1 and AKT1, and activation of the downstream effector MTOR. Promotes activation of RAS signaling and phosphorylation of downstream kinases, including MAPK1/ERK…	ATP binding; B cell differentiation; cell surface; common myeloid progenitor cell proliferation; cytokine receptor activity; dendritic cell differentiation; endoplasmic reticulum lumen; integral component of plasma membrane; leukocyte homeostasis; lymphocyte proliferation; myeloid progenitor cell differentiation; negative regulation of B cell differentiation; negative regulation of cell prolifera…
TGFBR1	P36897	Q06900	LPLLVQRTIARTIVL	T200	P36897	TGFR1_HUMAN	TGF-beta receptor type-1 (TGFR-1) (EC 2.7.11.30) (Activin A receptor type II-like protein kinase of 53kD) (Activin receptor-like kinase 5) (ALK-5) (ALK5) (Serine/threonine-protein kinase receptor R4) (SKR4) (TGF-beta type I receptor) (Transforming growth factor-beta receptor type I) (TGF-beta receptor type I) (TbetaR-I)	TGFBR1 ALK5 SKR4	ENZYME REGULATION: Kept in an inactive conformation by FKBP1A preventing receptor activation in absence of ligand. CD109 is another inhibitor of the receptor.	FUNCTION: Transmembrane serine/threonine kinase forming with the TGF-beta type II serine/threonine kinase receptor, TGFBR2, the non-promiscuous receptor for the TGF-beta cytokines TGFB1, TGFB2 and TGFB3. Transduces the TGFB1, TGFB2 and TGFB3 signal from the cell surface to the cytoplasm and is thus regulating a plethora of physiological and pathological processes including cell cycle arrest in ep…	ATP binding; SMAD binding; activation of MAPKK activity; angiogenesis; anterior/posterior pattern specification; apoptotic process; artery morphogenesis; blastocyst development; cell cycle arrest; collagen fibril organization; embryonic cranial skeleton morphogenesis; endothelial cell migration; epithelial to mesenchymal transition; germ cell migration; heart development; in utero embryonic devel…
SREBP-1	P36956	E1C771	IEKRYRSSINDKIIE	S314	P36956	SRBP1_HUMAN	Sterol regulatory element-binding protein 1 (SREBP-1) (Class D basic helix-loop-helix protein 1) (bHLHd1) (Sterol regulatory element-binding transcription factor 1) [Cleaved into: Processed sterol regulatory element-binding protein 1]	SREBF1 BHLHD1 SREBP1		FUNCTION: Transcriptional activator required for lipid homeostasis. Regulates transcription of the LDL receptor gene as well as the fatty acid and to a lesser degree the cholesterol synthesis pathway (By similarity). Binds to the sterol regulatory element 1 (SRE-1) (5'-ATCACCCCAC-3'). Has dual sequence specificity binding to both an E-box motif (5'-ATCACGTGA-3') and to SRE-1 (5'-ATCACCCCAC-3').	ER to Golgi transport vesicle membrane; Golgi membrane; aging; cellular lipid metabolic process; cellular response to fatty acid; cellular response to starvation; cholesterol metabolic process; chromatin binding; cytosol; endoplasmic reticulum; endoplasmic reticulum membrane; insulin receptor signaling pathway; integral component of membrane; lipid biosynthetic process; lung development; negative…
PPARG	P37231	Q9I878	AIKMEPPSPPYFSEK	S82	P37231	PPARG_HUMAN	Peroxisome proliferator-activated receptor gamma (PPAR-gamma) (Nuclear receptor subfamily 1 group C member 3)	PPARG NR1C3	ENZYME REGULATION: PDPK1 activates its transcriptional activity independently of its kinase activity.	FUNCTION: Nuclear receptor that binds peroxisome proliferators such as hypolipidemic drugs and fatty acids. Once activated by a ligand, the nuclear receptor binds to DNA specific PPAR response elements (PPRE) and modulates the transcription of its target genes, such as acyl-CoA oxidase. It therefore controls the peroxisomal beta-oxidation pathway of fatty acids. Key regulator of adipocyte differe…	RNA polymerase II regulatory region DNA binding; activating transcription factor binding; activation of cysteine-type endopeptidase activity involved in apoptotic process; arachidonic acid binding; brown fat cell differentiation; cell fate commitment; cell maturation; cellular response to insulin stimulus; cellular response to lithium ion; chromatin binding; cytosol; drug binding; epithelial cell…
HSPA9B	P38646	E1C6G2	VIGIDLGTTNSCVAV	T64	P38646	GRP75_HUMAN	Stress-70 protein, mitochondrial (75 kDa glucose-regulated protein) (GRP-75) (Heat shock 70 kDa protein 9) (Mortalin) (MOT) (Peptide-binding protein 74) (PBP74)	HSPA9 GRP75 HSPA9B mt-HSP70		FUNCTION: Implicated in the control of cell proliferation and cellular aging. May also act as a chaperone.	ATP binding; cellular protein metabolic process; extracellular vesicular exosome; mitochondrial nucleoid; negative regulation of apoptotic process; nucleolus; protein export from nucleus; protein folding; protein targeting to mitochondrion; unfolded protein binding
gp130	P40189	H9L0D6	QVFSRSESTQPLLDS	S878	P40189	IL6RB_HUMAN	Interleukin-6 receptor subunit beta (IL-6 receptor subunit beta) (IL-6R subunit beta) (IL-6R-beta) (IL-6RB) (CDw130) (Interleukin-6 signal transducer) (Membrane glycoprotein 130) (gp130) (Oncostatin-M receptor subunit alpha) (CD antigen CD130)	IL6ST		FUNCTION: Signal-transducing molecule. The receptor systems for IL6, LIF, OSM, CNTF, IL11, CTF1 and BSF3 can utilize gp130 for initiating signal transmission. Binds to IL6/IL6R (alpha chain) complex, resulting in the formation of high-affinity IL6 binding sites, and transduces the signal. Does not bind IL6. May have a role in embryonic development (By similarity). The type I OSM receptor is capab…	ciliary neurotrophic factor receptor activity; ciliary neurotrophic factor receptor complex; dendrite; external side of plasma membrane; extracellular region; extracellular space; glycogen metabolic process; interleukin-11 receptor activity; interleukin-27 receptor activity; interleukin-6 receptor complex; interleukin-6-mediated signaling pathway; leukemia inhibitory factor signaling pathway; neg…
gp130	P40189	H9L0D6	NTSSTVQYSTVVLNG	Y764
gp130	P40189	H9L0D6	DEMPKSYLPQTVRQG	Y905
STAT3	P40763	F1NRV8	NTIDLPMSPRTLDSL	S728	P40763	STAT3_HUMAN	Signal transducer and activator of transcription 3 (Acute-phase response factor)	STAT3 APRF		FUNCTION: Signal transducer and transcription activator that mediates cellular responses to interleukins, KITLG/SCF and other growth factors. May mediate cellular responses to activated FGFR1, FGFR2, FGFR3 and FGFR4. Binds to the interleukin-6 (IL-6)-responsive elements identified in the promoters of various acute-phase protein genes. Activated by IL31 through IL31RA. Cytoplasmic STAT3 represses …	JAK-STAT cascade involved in growth hormone signaling pathway; acute-phase response; astrocyte differentiation; calcium ion binding; cell proliferation; cellular component movement; cytosol; eating behavior; eye photoreceptor cell differentiation; glucose homeostasis; interleukin-6-mediated signaling pathway; ligand-activated sequence-specific DNA binding RNA polymerase II transcription factor ac…
STAT3	P40763	F1NRV8	DSGSAAPYLKTKFIC	Y706
CSK	P41240	P41239	ALREKKFSTKSDVWS	S364	P41240	CSK_HUMAN	Tyrosine-protein kinase CSK (EC 2.7.10.2) (C-Src kinase) (Protein-tyrosine kinase CYL)	CSK		FUNCTION: Non-receptor tyrosine-protein kinase that plays an important role in the regulation of cell growth, differentiation, migration and immune response. Phosphorylates tyrosine residues located in the C-terminal tails of Src-family kinases (SFKs) including LCK, SRC, HCK, FYN, LYN or YES1. Upon tail phosphorylation, Src-family members engage in intramolecular interactions between the phosphot…	ATP binding; Golgi apparatus; T cell costimulation; T cell receptor signaling pathway; adherens junction organization; brain development; cell-cell junction; cellular response to peptide hormone stimulus; centrosome; cytosol; epidermal growth factor receptor signaling pathway; extracellular vesicular exosome; membrane raft; negative regulation of ERK1 and ERK2 cascade; negative regulation of Golg…
Cot	P41279	E1BZZ2	EDQPRCQSLDSALFE	S400	P41279	M3K8_HUMAN	Mitogen-activated protein kinase kinase kinase 8 (EC 2.7.11.25) (Cancer Osaka thyroid oncogene) (Proto-oncogene c-Cot) (Serine/threonine-protein kinase cot) (Tumor progression locus 2) (TPL-2)	MAP3K8 COT ESTF		FUNCTION: Required for lipopolysaccharide (LPS)-induced, TLR4-mediated activation of the MAPK/ERK pathway in macrophages, thus being critical for production of the proinflammatory cytokine TNF-alpha (TNF) during immune responses. Involved in the regulation of T helper cell differentiation and IFNG expression in T cells. Involved in mediating host resistance to bacterial infection through negative…	ATP binding; MAP kinase kinase kinase activity; T cell costimulation; cell cycle; cytosol; magnesium ion binding
Cot	P41279	E1BZZ2	YPKDLRGTEIYMSPE	T290
CCR2	P41597	F1NPK9	ILLTIDRYLAIVHAV	Y130	P41597	CCR2_HUMAN	C-C chemokine receptor type 2 (C-C CKR-2) (CC-CKR-2) (CCR-2) (CCR2) (Monocyte chemoattractant protein 1 receptor) (MCP-1-R) (CD antigen CD192)	CCR2 CMKBR2		FUNCTION: Receptor for the CCL2, CCL7 and CCL13 chemokines. Transduces a signal by increasing intracellular calcium ion levels. Alternative coreceptor with CD4 for HIV-1 infection.	C-C chemokine receptor activity; CCR2 chemokine receptor binding; JAK-STAT cascade; T-helper 17 cell chemotaxis; blood vessel remodeling; cellular defense response; chemokine receptor activity; cytosol; dendrite; dendritic cell chemotaxis; inflammatory response; innate immune response; integral component of plasma membrane; negative regulation of adenylate cyclase activity; negative regulation of…
STAT1	P42224	E1C6H2	SENLLPMSPEEFDEV	S729	P42224	STAT1_HUMAN	Signal transducer and activator of transcription 1-alpha/beta (Transcription factor ISGF-3 components p91/p84)	STAT1		FUNCTION: Signal transducer and transcription activator that mediates cellular responses to interferons (IFNs), cytokine KITLG/SCF and other cytokines and other growth factors. Following type I IFN (IFN-alpha and IFN-beta) binding to cell surface receptors, signaling via protein kinases leads to activation of Jak kinases (TYK2 and JAK1) and to tyrosine phosphorylation of STAT1 and STAT2. The phos…	JAK-STAT cascade involved in growth hormone signaling pathway; RNA polymerase II core promoter proximal region sequence-specific DNA binding; RNA polymerase II core promoter sequence-specific DNA binding; RNA polymerase II core promoter sequence-specific DNA binding transcription factor activity; apoptotic process; axon; blood circulation; calcium ion binding; cellular response to insulin stimulu…
STAT1	P42224	E1C6H2	DTPKGNGYIRTELIS	Y673
STAT6	P42226	E1C3T2	RGKDGRGYVSTAIKM	Y236	P42226	STAT6_HUMAN	Signal transducer and activator of transcription 6 (IL-4 Stat)	STAT6		FUNCTION: Carries out a dual function: signal transduction and activation of transcription. Involved in IL4/interleukin-4- and IL3/interleukin-3-mediated signaling.	RNA polymerase II core promoter sequence-specific DNA binding; T-helper 1 cell lineage commitment; calcium ion binding; cellular response to hydrogen peroxide; cellular response to reactive nitrogen species; cytosol; innate immune response; interleukin-4-mediated signaling pathway; mammary gland epithelial cell proliferation; mammary gland morphogenesis; membrane raft; negative regulation of tran…
mTor	P42345	F1NUX4	RSRTRTDSYSASQSV	S2420	P42345	MTOR_HUMAN	Serine/threonine-protein kinase mTOR (EC 2.7.11.1) (FK506-binding protein 12-rapamycin complex-associated protein 1) (FKBP12-rapamycin complex-associated protein) (Mammalian target of rapamycin) (mTOR) (Mechanistic target of rapamycin) (Rapamycin and FKBP12 target 1) (Rapamycin target protein 1)	MTOR FRAP FRAP1 FRAP2 RAFT1 RAPT1	ENZYME REGULATION: Activation of mTORC1 by growth factors such as insulin involves AKT1-mediated phosphorylation of TSC1-TSC2, which leads to the activation of the RHEB GTPase a potent activator of the protein kinase activity of mTORC1. Insulin-stimulated and amino acid-dependent phosphorylation at Ser-1261 promotes autophosphorylation and the activation of mTORC1. Activation by amino acids requi…	FUNCTION: Serine/threonine protein kinase which is a central regulator of cellular metabolism, growth and survival in response to hormones, growth factors, nutrients, energy and stress signals. MTOR directly or indirectly regulates the phosphorylation of at least 800 proteins. Functions as part of 2 structurally and functionally distinct signaling complexes mTORC1 and mTORC2 (mTOR complex 1 and 2…	ATP binding; Fc-epsilon receptor signaling pathway; Golgi membrane; PML body; RNA polymerase III type 1 promoter DNA binding; RNA polymerase III type 2 promoter DNA binding; RNA polymerase III type 3 promoter DNA binding; T cell costimulation; TFIIIC-class transcription factor binding; TOR signaling; TORC1 complex; TORC2 complex; cell growth; cellular response to hypoxia; cellular response to nut…
mTor	P42345	F1NUX4	TVPESIHSFIGDGLV	S2453
mTor	P42345	F1NUX4	NKRSRTRTDSYSASQ	T2418
Casp3	P42574	E1C749	FRGDKCRSLAGKPKL	S158	P42574	CASP3_HUMAN	Caspase-3 (CASP-3) (EC 3.4.22.56) (Apopain) (Cysteine protease CPP32) (CPP-32) (Protein Yama) (SREBP cleavage activity 1) (SCA-1) [Cleaved into: Caspase-3 subunit p17; Caspase-3 subunit p12]	CASP3 CPP32	ENZYME REGULATION: Inhibited by isatin sulfonamides.	FUNCTION: Involved in the activation cascade of caspases responsible for apoptosis execution. At the onset of apoptosis it proteolytically cleaves poly(ADP-ribose) polymerase (PARP) at a '216-Asp-|-Gly-217' bond. Cleaves and activates sterol regulatory element binding proteins (SREBPs) between the basic helix-loop-helix leucine zipper domain and the membrane attachment domain. Cleaves and activat…	B cell homeostasis; T cell homeostasis; activation of cysteine-type endopeptidase activity involved in apoptotic process by cytochrome c; apoptotic DNA fragmentation; aspartic-type endopeptidase activity; cell fate commitment; cellular response to DNA damage stimulus; cyclin-dependent protein serine/threonine kinase inhibitor activity; cysteine-type endopeptidase activity involved in execution ph…
Abl2	P42684	E1C6F6	GLVTTLHYPAPKCNK	Y224	P42684	ABL2_HUMAN	Abelson tyrosine-protein kinase 2 (EC 2.7.10.2) (Abelson murine leukemia viral oncogene homolog 2) (Abelson-related gene protein) (Tyrosine-protein kinase ARG)	ABL2 ABLL ARG	ENZYME REGULATION: Stabilized in the inactive form by an association between the SH3 domain and the SH2-TK linker region, interactions of the N-terminal cap, and contributions from an N-terminal myristoyl group and phospholipids. Activated by autophosphorylation as well as by SRC-family kinase-mediated phosphorylation. Activated by RIN1 binding to the SH2 and SH3 domains. Inhibited by imatinib me…	FUNCTION: Non-receptor tyrosine-protein kinase that plays an ABL1-overlapping role in key processes linked to cell growth and survival such as cytoskeleton remodeling in response to extracellular stimuli, cell motility and adhesion and receptor endocytosis. Coordinates actin remodeling through tyrosine phosphorylation of proteins controlling cytoskeleton dynamics like MYH10 (involved in movement)…	ATP binding; actin cytoskeleton; actin filament binding; actin filament bundle assembly; actin monomer binding; axon guidance; cell adhesion; cellular response to retinoic acid; cytosol; magnesium ion binding; manganese ion binding; non-membrane spanning protein tyrosine kinase activity; positive regulation of neuron projection development; positive regulation of oxidoreductase activity; regulati…
WASP	P42768	F1NTS7	KETSKAIYDFIEKTG	Y256	P42768	WASP_HUMAN	Wiskott-Aldrich syndrome protein (WASp)	WAS IMD2		FUNCTION: Effector protein for Rho-type GTPases. Regulates actin filament reorganization via its interaction with the Arp2/3 complex. Important for efficient actin polymerization. Possible regulator of lymphocyte and platelet function. Mediates actin filament reorganization and the formation of actin pedestals upon infection by pathogenic bacteria.	Fc-gamma receptor signaling pathway involved in phagocytosis; T cell activation; T cell receptor signaling pathway; actin cytoskeleton; actin filament polymerization; actin filament-based movement; actin polymerization or depolymerization; blood coagulation; cytosol; endosomal transport; epidermis development; extracellular vesicular exosome; innate immune response; positive regulation of Arp2/3 …
Syk	P43405	E1C6H9	TEVYESPYADPDEIK	Y330	P43405	KSYK_HUMAN	Tyrosine-protein kinase SYK (EC 2.7.10.2) (Spleen tyrosine kinase) (p72-Syk)	SYK	ENZYME REGULATION: Autoinhibited. Intramolecular binding of the interdomains A and B (also called linker region) to parts of the catalytic domain keep the catalytic center in an inactive conformation. The phosphorylation of the interdomains or the binding of the SH2 domains with dually phosphorylated ITAM domains on transmembrane proteins disrupt those intramolecular interactions allowing the kin…	FUNCTION: Non-receptor tyrosine kinase which mediates signal transduction downstream of a variety of transmembrane receptors including classical immunoreceptors like the B-cell receptor (BCR). Regulates several biological processes including innate and adaptive immunity, cell adhesion, osteoclast maturation, platelet activation and vascular development. Assembles into signaling complexes with act…	ATP binding; B cell receptor complex; B cell receptor signaling pathway; Fc-epsilon receptor signaling pathway; Fc-gamma receptor signaling pathway involved in phagocytosis; T cell receptor complex; activation of JUN kinase activity; adaptive immune response; angiogenesis; beta selection; blood vessel morphogenesis; cell proliferation; cellular response to molecule of fungal origin; cytosol; defe…
Syk	P43405	E1C6H9	ALSADENYYKAQSHG	Y503
JNK1	P45983	E1C8C6	AGTSFMMTPYVVTRY	Y185	P45983	MK08_HUMAN	Mitogen-activated protein kinase 8 (MAP kinase 8) (MAPK 8) (EC 2.7.11.24) (JNK-46) (Stress-activated protein kinase 1c) (SAPK1c) (Stress-activated protein kinase JNK1) (c-Jun N-terminal kinase 1)	MAPK8 JNK1 PRKM8 SAPK1 SAPK1C	ENZYME REGULATION: Activated by threonine and tyrosine phosphorylation by either of two dual specificity kinases, MAP2K4 and MAP2K7. MAP2K4 shows a strong preference for Tyr-185 while MAP2K7 phosphorylates Tyr-183 preferentially. Inhibited by dual specificity phosphatases, such as DUSP1. Inhibited by SERPINB3.	FUNCTION: Serine/threonine-protein kinase involved in various processes such as cell proliferation, differentiation, migration, transformation and programmed cell death. Extracellular stimuli such as proinflammatory cytokines or physical stress stimulate the stress-activated protein kinase/c-Jun N-terminal kinase (SAP/JNK) signaling pathway. In this cascade, two dual specificity kinases MAP2K4/MK…	ATP binding; Fc-epsilon receptor signaling pathway; JUN kinase activity; MyD88-dependent toll-like receptor signaling pathway; TRIF-dependent toll-like receptor signaling pathway; cellular response to mechanical stimulus; cytosol; histone deacetylase regulator activity; innate immune response; intrinsic apoptotic signaling pathway; mitochondrion; negative regulation of apoptotic process; negative…
JNK2	P45984	P79996	ACTNFMMTPYVVTRY	T183	P45984	MK09_HUMAN	Mitogen-activated protein kinase 9 (MAP kinase 9) (MAPK 9) (EC 2.7.11.24) (JNK-55) (Stress-activated protein kinase 1a) (SAPK1a) (Stress-activated protein kinase JNK2) (c-Jun N-terminal kinase 2)	MAPK9 JNK2 PRKM9 SAPK1A	ENZYME REGULATION: Activated by threonine and tyrosine phosphorylation by either of two dual specificity kinases, MAP2K4 and MAP2K7. MAP2K4 shows a strong preference for Tyr-185 while MAP2K7 phosphorylates Tyr-183 preferentially. Inhibited by dual specificity phosphatases, such as DUSP1.	FUNCTION: Serine/threonine-protein kinase involved in various processes such as cell proliferation, differentiation, migration, transformation and programmed cell death. Extracellular stimuli such as proinflammatory cytokines or physical stress stimulate the stress-activated protein kinase/c-Jun N-terminal kinase (SAP/JNK) signaling pathway. In this cascade, two dual specificity kinases MAP2K4/MK…	ATP binding; Fc-epsilon receptor signaling pathway; JUN kinase activity; MyD88-dependent toll-like receptor signaling pathway; TRIF-dependent toll-like receptor signaling pathway; cellular response to UV; cellular response to growth factor stimulus; cellular response to interleukin-1; cellular response to lipopolysaccharide; cellular response to tumor necrosis factor; central nervous system devel…
MKK4	P45985	F1P586	IERLRTHSIESSGKL	S44	P45985	MP2K4_HUMAN	Dual specificity mitogen-activated protein kinase kinase 4 (MAP kinase kinase 4) (MAPKK 4) (EC 2.7.12.2) (JNK-activating kinase 1) (MAPK/ERK kinase 4) (MEK 4) (SAPK/ERK kinase 1) (SEK1) (Stress-activated protein kinase kinase 1) (SAPK kinase 1) (SAPKK-1) (SAPKK1) (c-Jun N-terminal kinase kinase 1) (JNKK)	MAP2K4 JNKK1 MEK4 MKK4 PRKMK4 SEK1 SERK1 SKK1	ENZYME REGULATION: Activated in response to a variety of cellular stresses, including UV and gamma-irradiation, heat shock, hyperosmolarity, T-cell receptor stimulation, peroxide and inflammatory cytokines. Also activated by developmental cues. MAP2K4/MKK4 is activated by the majority of MKKKs, such as MAP3K5/ASK1, MAP3K1/MEKK1, MAP3K7/TAK1, MAP3K10/MLK2, MAP3K11/MLK3, MAP3K12/DLK and MAP3K13/LZK.	FUNCTION: Dual specificity protein kinase which acts as an essential component of the MAP kinase signal transduction pathway. Essential component of the stress-activated protein kinase/c-Jun N-terminal kinase (SAP/JNK) signaling pathway. With MAP2K7/MKK7, is the one of the only known kinase to directly activate the stress-activated protein kinase/c-Jun N-terminal kinases MAPK8/JNK1, MAPK9/JNK2 an…	ATP binding; Fc-epsilon receptor signaling pathway; JNK cascade; JUN kinase kinase activity; MyD88-dependent toll-like receptor signaling pathway; TRIF-dependent toll-like receptor signaling pathway; apoptotic process; cellular response to mechanical stimulus; cellular response to sorbitol; cytosol; dendrite cytoplasm; innate immune response; nucleus; peptidyl-tyrosine phosphorylation; perikaryon…
MKK4	P45985	F1P586	LVDSIAKTRDAGCRP	T225
PHKA2	P46019	E1BZP8	VLNTHRKSLNLVDIP	S727	P46019	KPB2_HUMAN	Phosphorylase b kinase regulatory subunit alpha, liver isoform (Phosphorylase kinase alpha L subunit)	PHKA2 PHKLA PYK	ENZYME REGULATION: By phosphorylation of various serine residues and by calcium.	FUNCTION: Phosphorylase b kinase catalyzes the phosphorylation of serine in certain substrates, including troponin I. The alpha chain may bind calmodulin.	cytosol; glucose metabolic process; glycogen catabolic process; hydrolase activity, hydrolyzing O-glycosyl compounds; phosphorylase kinase activity; phosphorylase kinase complex; plasma membrane; small molecule metabolic process
PHKA1	P46020	F1P2D7	KEFGVERSLRPMDSS	S967	P46020	KPB1_HUMAN	Phosphorylase b kinase regulatory subunit alpha, skeletal muscle isoform (Phosphorylase kinase alpha M subunit)	PHKA1 PHKA	ENZYME REGULATION: By phosphorylation of various serine residues. Allosteric regulation by calcium.	FUNCTION: Phosphorylase b kinase catalyzes the phosphorylation of serine in certain substrates, including troponin I. The alpha chain may bind calmodulin.	cytosol; glucose metabolic process; glycogen catabolic process; hydrolase activity, hydrolyzing O-glycosyl compounds; phosphorylase kinase activity; plasma membrane; small molecule metabolic process
PHKA1	P46020	F1P2D7	MLRTDLSYLCSRWRM	Y549
Crk	P46108	E1BY32	GGPEPGPYAQPSINT	Y222	P46108	CRK_HUMAN	Adapter molecule crk (Proto-oncogene c-Crk) (p38)	CRK		FUNCTION: The Crk-I and Crk-II forms differ in their biological activities. Crk-II has less transforming activity than Crk-I. Crk-II mediates attachment-induced MAPK8 activation, membrane ruffling and cell motility in a Rac-dependent manner. Involved in phagocytosis of apoptotic cells and cell motility via its interaction with DOCK1 and DOCK4. May regulate the EFNA5-EPHA3 signaling.	Fc-gamma receptor signaling pathway involved in phagocytosis; activation of MAPKK activity; cytosol; ephrin receptor signaling pathway; extracellular vesicular exosome; innate immune response; insulin receptor signaling pathway; neurotrophin TRK receptor signaling pathway; nucleus; plasma membrane; platelet activation; positive regulation of signal transduction; regulation of Rac protein signal t…
CrK	P46108	E1BY32	NLQNGPFYARVIQKR	Y240
Crk	P46108	E1BY32	QKRVPNAYDKTALAL	Y252
CrkL	P46109	F1P241	IPEPAHAYAQPQTTS	Y207	P46109	CRKL_HUMAN	Crk-like protein	CRKL		FUNCTION: May mediate the transduction of intracellular signals.	JNK cascade; Ras protein signal transduction; SH3/SH2 adaptor activity; activation of MAPKK activity; anterior/posterior pattern specification; blood vessel development; cytosol; endosome; heart development; neurotrophin TRK receptor signaling pathway; organ morphogenesis; parathyroid gland development; signal transducer activity; thymus development
MKK3	P46734	E1C7M8	ISGYLVDSVAKTMDA	S217	P46734	MP2K3_HUMAN	Dual specificity mitogen-activated protein kinase kinase 3 (MAP kinase kinase 3) (MAPKK 3) (EC 2.7.12.2) (MAPK/ERK kinase 3) (MEK 3) (Stress-activated protein kinase kinase 2) (SAPK kinase 2) (SAPKK-2) (SAPKK2)	MAP2K3 MEK3 MKK3 PRKMK3 SKK2	ENZYME REGULATION: Activated by dual phosphorylation on Ser-218 and Thr-222.	FUNCTION: Dual specificity kinase. Is activated by cytokines and environmental stress in vivo. Catalyzes the concomitant phosphorylation of a threonine and a tyrosine residue in the MAP kinase p38.	ATP binding; MAP kinase kinase activity; MyD88-dependent toll-like receptor signaling pathway; TRIF-dependent toll-like receptor signaling pathway; cardiac muscle contraction; cytosol; inflammatory response; innate immune response; nucleoplasm; peptidyl-tyrosine phosphorylation; positive regulation of transcription, DNA-templated; protein tyrosine kinase activity; receptor signaling protein serin…
MKK3	P46734	E1C7M8	LVDSVAKTMDAGCKP	T133
MAP1B	P46821	G1K2Y5	SPIEKVLSPLRSPPL	S1410	P46821	MAP1B_HUMAN	Microtubule-associated protein 1B (MAP-1B) [Cleaved into: MAP1B heavy chain; MAP1 light chain LC1]	MAP1B		FUNCTION: Facilitates tyrosination of alpha-tubulin in neuronal microtubules (By similarity). Phosphorylated MAP1B may play a role in the cytoskeletal changes that accompany neurite extension. Possibly MAP1B binds to at least two tubulin subunits in the polymer, and this bridging of subunits might be involved in nucleating microtubule polymerization and in stabilizing microtubules. Acts as a posi…	axon extension; cell junction; cellular process; cytosol; dendrite development; dendritic spine; establishment of monopolar cell polarity; hydrolase activity; metabolic process; microtubule; microtubule associated complex; microtubule bundle formation; mitochondrion transport along microtubule; negative regulation of intracellular transport; plasma membrane; positive regulation of axon extension;…
utrophin	P46939	E1BXI7	THSRIEQYATRLAQM	Y2573	P46939	UTRO_HUMAN	Utrophin (Dystrophin-related protein 1) (DRP-1)	UTRN DMDL DRP1		FUNCTION: May play a role in anchoring the cytoskeleton to the plasma membrane (By similarity).	actin binding; calcium ion binding; cell junction; cytoplasm; cytoskeleton; dystrophin-associated glycoprotein complex; extracellular vesicular exosome; filopodium; muscle contraction; muscle organ development; neuromuscular junction; nucleus; plasma membrane; positive regulation of cell-matrix adhesion; postsynaptic membrane; protein complex; regulation of sodium ion transmembrane transporter ac…
IQGAP1	P46940	F1NY82	APQIQDLYGKVDFTE	Y536	P46940	IQGA1_HUMAN	Ras GTPase-activating-like protein IQGAP1 (p195)	IQGAP1 KIAA0051		FUNCTION: Binds to activated CDC42 but does not stimulate its GTPase activity. It associates with calmodulin. Could serve as an assembly scaffold for the organization of a multimolecular complex that would interface incoming signals to the reorganization of the actin cytoskeleton at the plasma membrane. May promote neurite outgrowth.	GTPase activator activity; GTPase inhibitor activity; Ras GTPase activator activity; actin filament; calcium ion binding; calmodulin binding; cell leading edge; cellular response to calcium ion; cytoplasm; energy reserve metabolic process; extracellular vesicular exosome; extrinsic component of cytoplasmic side of plasma membrane; glomerular visceral epithelial cell development; lateral plasma me…
Glycogenin	P46976	F1N9J1	WEQGQADYMGVDSFD	Y314	P46976	GLYG_HUMAN	Glycogenin-1 (GN-1) (GN1) (EC 2.4.1.186)	GYG1 GYG		FUNCTION: Self-glucosylates, via an inter-subunit mechanism, to form an oligosaccharide primer that serves as substrate for glycogen synthase.	cytosol; glucose binding; glucose metabolic process; glycogen biosynthetic process; glycogen catabolic process; glycogenin glucosyltransferase activity; metal ion binding; small molecule metabolic process
cPLA2	P47712	F1NH91	ATYIAGLSGSTWYMS	S228	P47712	PA24A_HUMAN	Cytosolic phospholipase A2 (cPLA2) (Phospholipase A2 group IVA) [Includes: Phospholipase A2 (EC 3.1.1.4) (Phosphatidylcholine 2-acylhydrolase); Lysophospholipase (EC 3.1.1.5)]	PLA2G4A CPLA2 PLA2G4	ENZYME REGULATION: Stimulated by agonists such as ATP, EGF, thrombin and bradykinin as well as by cytosolic Ca(2+).	FUNCTION: Selectively hydrolyzes arachidonyl phospholipids in the sn-2 position releasing arachidonic acid. Together with its lysophospholipid activity, it is implicated in the initiation of the inflammatory response.	Golgi apparatus; arachidonic acid metabolic process; arachidonic acid secretion; calcium ion binding; calcium-dependent phospholipase A2 activity; calcium-dependent phospholipid binding; cardiolipin acyl-chain remodeling; cellular response to antibiotic; cytoplasmic membrane-bounded vesicle; cytosol; endoplasmic reticulum membrane; icosanoid biosynthetic process; lysophospholipase activity; mitoc…
CK1-A	P48729	F1NL64	KISEKKMSTPVEVLC	S242	P48729	KC1A_HUMAN	Casein kinase I isoform alpha (CKI-alpha) (EC 2.7.11.1) (CK1)	CSNK1A1		FUNCTION: Casein kinases are operationally defined by their preferential utilization of acidic proteins such as caseins as substrates. It can phosphorylate a large number of proteins. Participates in Wnt signaling. Phosphorylates CTNNB1 at 'Ser-45'. May play a role in segregating chromosomes during mitosis.	ATP binding; Wnt signaling pathway; cell morphogenesis; cell surface receptor signaling pathway; centrosome; condensed chromosome kinetochore; cytosol; mitosis; nuclear speck; protein serine/threonine kinase activity; ribonucleoprotein complex
CK1-D	P48730	F1NTP1	RGAPVNVSSSDLTGR	S430	P48730	KC1D_HUMAN	Casein kinase I isoform delta (CKI-delta) (CKId) (EC 2.7.11.1) (Tau-protein kinase CSNK1D) (EC 2.7.11.26)	CSNK1D HCKID	ENZYME REGULATION: Exhibits substrate-dependent heparin activation. Drug-mediated inhibition leads to a delay of the oscillations with the magnitude of this effect dependent upon the timing of drug administration. Inhibited by phosphorylation. Repressed by 3-[(2,4,6-trimethoxyphenyl)methylidenyl]-indolin-2-one (IC261), N-(2-aminoethyl)-5-chloroisoquinoline-8-sulfonamide (CKI-7), 4-[4-(2,3-dihydro…	FUNCTION: Essential serine/threonine-protein kinase that regulates diverse cellular growth and survival processes including Wnt signaling, DNA repair and circadian rhythms. It can phosphorylate a large number of proteins. Casein kinases are operationally defined by their preferential utilization of acidic proteins such as caseins as substrates. Phosphorylates connexin-43/GJA1, MAP1A, SNAPIN, MAPT…	ATP binding; DNA repair; G2/M transition of mitotic cell cycle; Golgi apparatus; Wnt signaling pathway; centrosome; circadian regulation of gene expression; cytosol; nucleus; peptide binding; perinuclear region of cytoplasm; plasma membrane; positive regulation of canonical Wnt signaling pathway; positive regulation of proteasomal ubiquitin-dependent protein catabolic process; positive regulation…
PXN	P49023	F1NV24	ASEEEHVYSFPNKQK	Y118	P49023	PAXI_HUMAN	Paxillin	PXN		FUNCTION: Cytoskeletal protein involved in actin-membrane attachment at sites of cell adhesion to the extracellular matrix (focal adhesion).	activation of MAPK activity; branching morphogenesis of an epithelial tube; cell adhesion; cell cortex; cell junction assembly; cellular component movement; cellular response to reactive oxygen species; cytoskeleton organization; epidermal growth factor receptor signaling pathway; focal adhesion; focal adhesion assembly; growth hormone receptor signaling pathway; integrin-mediated signaling pathw…
PXN	P49023	F1NV24	FLTEETPYSYPTGNH	Y31
PXN	P49023-2	F1NV24	ELDELMASLSDFKFM	S273
MAPKAPK2	P49137	F1NH30	TTHNSLATPCYTPYY	T164	P49137	MAPK2_HUMAN	MAP kinase-activated protein kinase 2 (MAPK-activated protein kinase 2) (MAPKAP kinase 2) (MAPKAP-K2) (MAPKAPK-2) (MK-2) (MK2) (EC 2.7.11.1)	MAPKAPK2	ENZYME REGULATION: Activated following phosphorylation by p38-alpha/MAPK14 following various stresses. Inhibited following sumoylation. Specifically inhibited by pyrrolopyridine inhibitors.	FUNCTION: Stress-activated serine/threonine-protein kinase involved in cytokines production, endocytosis, reorganization of the cytoskeleton, cell migration, cell cycle control, chromatin remodeling, DNA damage response and transcriptional regulation. Following stress, it is phosphorylated and activated by MAP kinase p38-alpha/MAPK14, leading to phosphorylation of substrates. Phosphorylates serin…	3'-UTR-mediated mRNA stabilization; ATP binding; G2 DNA damage checkpoint; MyD88-dependent toll-like receptor signaling pathway; Ras protein signal transduction; TRIF-dependent toll-like receptor signaling pathway; activation of MAPK activity; arachidonic acid metabolic process; cellular response to vascular endothelial growth factor stimulus; cytosol; gene expression; inflammatory response; inna…
MAPKAPK2	P49137	F1NH30	QSMQVPQTPLHTSRV	T276
CK1-E	P49674	E1BQ52	IKLECVKTKHPQLHI	T44	P49674	KC1E_HUMAN	Casein kinase I isoform epsilon (CKI-epsilon) (CKIe) (EC 2.7.11.1)	CSNK1E	ENZYME REGULATION: Phosphorylation leads to a decrease of the catalytic activity.	FUNCTION: Casein kinases are operationally defined by their preferential utilization of acidic proteins such as caseins as substrates. Can phosphorylate a large number of proteins. Participates in Wnt signaling. Phosphorylates DVL1. Central component of the circadian clock. May act as a negative regulator of circadian rhythmicity by phosphorylating PER1 and PER2. Retains PER1 in the cytoplasm. In…	ATP binding; DNA repair; G2/M transition of mitotic cell cycle; cellular protein localization; cytosol; negative regulation of Wnt signaling pathway; nucleus; positive regulation of canonical Wnt signaling pathway; positive regulation of proteasomal ubiquitin-dependent protein catabolic process; protein serine/threonine kinase activity; ribonucleoprotein complex; signal transduction
CTCF	P49711	F1NFT1	GRKRKMRSKKEDSSD	S604	P49711	CTCF_HUMAN	Transcriptional repressor CTCF (11-zinc finger protein) (CCCTC-binding factor) (CTCFL paralog)	CTCF		FUNCTION: Chromatin binding factor that binds to DNA sequence specific sites. Involved in transcriptional regulation by binding to chromatin insulators and preventing interaction between promoter and nearby enhancers and silencers. Acts as transcriptional repressor binding to promoters of vertebrate MYC gene and BAG1 gene. Also binds to the PLK and PIM1 promoters. Acts as a transcriptional activa…	chromatin insulator sequence binding; chromatin modification; chromosome segregation; chromosome, centromeric region; condensed chromosome; maintenance of DNA methylation; negative regulation of transcription, DNA-templated; nucleolus; nucleoplasm; nucleosome positioning; positive regulation of transcription, DNA-templated; regulation of centromeric sister chromatid cohesion; regulation of gene e…
tuberin	P49815	F1NXH0	SFRARSTSLNERPKS	S940	P49815	TSC2_HUMAN	Tuberin (Tuberous sclerosis 2 protein)	TSC2 TSC4		FUNCTION: In complex with TSC1, inhibits the nutrient-mediated or growth factor-stimulated phosphorylation of S6K1 and EIF4EBP1 by negatively regulating mTORC1 signaling. Acts as a GTPase-activating protein (GAP) for the small GTPase RHEB, a direct activator of the protein kinase activity of mTORC1. Implicated as a tumor suppressor. Involved in microtubule-mediated protein transport, but this see…	Fc-epsilon receptor signaling pathway; GTPase activator activity; Golgi apparatus; TSC1-TSC2 complex; acute-phase response; caveola; cell cycle arrest; cell projection organization; dendrite; endocytosis; epidermal growth factor receptor signaling pathway; fibroblast growth factor receptor signaling pathway; growth cone; heart development; innate immune response; insulin receptor signaling pathwa…
tuberin	P49815	F1NXH0	GHRPRGYTISDSAPS	T1489
GSK3B	P49841	F1P287	SGRPRTTSFAESCKP	S9	P49841	GSK3B_HUMAN	Glycogen synthase kinase-3 beta (GSK-3 beta) (EC 2.7.11.26) (Serine/threonine-protein kinase GSK3B) (EC 2.7.11.1)	GSK3B	ENZYME REGULATION: Activated by phosphorylation at Tyr-216. In response to insulin, inhibited by phosphorylation at Ser-9 by PKB/AKT1 and RPS6KA3; phosphorylation at this site causes a conformational change, preventing access of substrates to the active site. Inhibited by lithium.	FUNCTION: Constitutively active protein kinase that acts as a negative regulator in the hormonal control of glucose homeostasis, Wnt signaling and regulation of transcription factors and microtubules, by phosphorylating and inactivating glycogen synthase (GYS1 or GYS2), EIF2B, CTNNB1/beta-catenin, APC, AXIN1, DPYSL2/CRMP2, JUN, NFATC1/NFATC, MAPT/TAU and MACF1. Requires primed phosphorylation of …	ATP binding; ER overload response; Fc-epsilon receptor signaling pathway; axon guidance; beta-catenin destruction complex; canonical Wnt signaling pathway; canonical Wnt signaling pathway involved in positive regulation of apoptotic process; cell migration; cellular response to interleukin-3; cellular response to mechanical stimulus; centrosome; circadian rhythm; cytosol; dendritic shaft; dendrit…
GSK3-beta	P49841	F1P287	RGEPNVSYICSRYYR	Y351
CPT1A	P50416	F1NZ36	SGRKPMLYSFQTSLP	Y165	P50416	CPT1A_HUMAN	Carnitine O-palmitoyltransferase 1, liver isoform (CPT1-L) (EC 2.3.1.21) (Carnitine O-palmitoyltransferase I, liver isoform) (CPT I) (CPTI-L) (Carnitine palmitoyltransferase 1A)	CPT1A CPT1	ENZYME REGULATION: Inhibited by malonyl-CoA.	FUNCTION: Catalyzes the transfer of the acyl group of long-chain fatty acid-CoA conjugates onto carnitine, an essential step for the mitochondrial uptake of long-chain fatty acids and their subsequent beta-oxidation in the mitochondrion. Plays an important role in triglyceride metabolism.	carnitine O-palmitoyltransferase activity; carnitine metabolic process; carnitine shuttle; cellular response to fatty acid; eating behavior; epithelial cell differentiation; fatty acid beta-oxidation; glucose metabolic process; integral component of mitochondrial outer membrane; long-chain fatty acid metabolic process; mitochondrial inner membrane; positive regulation of fatty acid beta-oxidation…
ST13	P50502	F1NH21	PEPESEESDLEIDNE	S77	P50502	F10A1_HUMAN	Hsc70-interacting protein (Hip) (Aging-associated protein 2) (Progesterone receptor-associated p48 protein) (Protein FAM10A1) (Putative tumor suppressor ST13) (Renal carcinoma antigen NY-REN-33) (Suppression of tumorigenicity 13 protein)	ST13 AAG2 FAM10A1 HIP SNC6		FUNCTION: One HIP oligomer binds the ATPase domains of at least two HSC70 molecules dependent on activation of the HSC70 ATPase by HSP40. Stabilizes the ADP state of HSC70 that has a high affinity for substrate protein. Through its own chaperone activity, it may contribute to the interaction of HSC70 with various target proteins (By similarity).	chaperone cofactor-dependent protein refolding; cytoplasm; cytosol; dATP binding; extracellular vesicular exosome; negative regulation of protein refolding; protein binding, bridging; protein complex; protein folding; protein homooligomerization
VASP	P50552	F1NBJ8	GAKLRRVQRPEDGSG	S243	P50552	VASP_HUMAN	Vasodilator-stimulated phosphoprotein (VASP)	VASP		FUNCTION: Ena/VASP proteins are actin-associated proteins involved in a range of processes dependent on cytoskeleton remodeling and cell polarity such as axon guidance, lamellipodial and filopodial dynamics, platelet activation and cell migration. VASP promotes actin filament elongation. It protects the barbed end of growing actin filaments against capping and increases the rate of actin polymeri…	T cell receptor signaling pathway; actin cytoskeleton; actin polymerization or depolymerization; axon guidance; cell junction assembly; cytosol; extracellular vesicular exosome; filopodium membrane; focal adhesion; lamellipodium membrane; neural tube closure; plasma membrane; positive regulation of actin filament polymerization; protein homotetramerization; tight junction
CDK7	P50613	F1NIM5	GSPNRVYTHQVVTRW	T142	P50613	CDK7_HUMAN	Cyclin-dependent kinase 7 (EC 2.7.11.22) (EC 2.7.11.23) (39 kDa protein kinase) (p39 Mo15) (CDK-activating kinase 1) (Cell division protein kinase 7) (Serine/threonine-protein kinase 1) (TFIIH basal transcription factor complex kinase subunit)	CDK7 CAK CAK1 CDKN7 MO15 STK1	ENZYME REGULATION: Inactivated by phosphorylation. Repressed by roscovitine (seliciclib, CYC202), R547 (Ro-4584820) and SNS-032 (BMS-387032). The association of p53/TP53 to the CAK complex in response to DNA damage reduces kinase activity toward CDK2 and RNA polymerase II repetitive C-terminus domain (CTD), thus stopping cell cycle progression. The inactivation by roscovitine promotes caspase-med…	FUNCTION: Serine/threonine kinase involved in cell cycle control and in RNA polymerase II-mediated RNA transcription. Cyclin-dependent kinases (CDKs) are activated by the binding to a cyclin and mediate the progression through the cell cycle. Each different complex controls a specific transition between 2 subsequent phases in the cell cycle. Required for both activation and complex formation of C…	7-methylguanosine mRNA capping; ATP binding; DNA-dependent ATPase activity; G1/S transition of mitotic cell cycle; G2/M transition of mitotic cell cycle; RNA polymerase II carboxy-terminal domain kinase activity; androgen receptor binding; androgen receptor signaling pathway; cell cycle arrest; cell division; cell proliferation; cyclin-dependent protein serine/threonine kinase activity; holo TFII…
CDK9	P50750	Q5ZKN1	FGLARAFSLAKNSQP	S175	P50750	CDK9_HUMAN	Cyclin-dependent kinase 9 (EC 2.7.11.22) (EC 2.7.11.23) (C-2K) (Cell division cycle 2-like protein kinase 4) (Cell division protein kinase 9) (Serine/threonine-protein kinase PITALRE) (Tat-associated kinase complex catalytic subunit)	CDK9 CDC2L4 TAK	ENZYME REGULATION: Inhibited by CDKI-71, CR8, GPC-286199, AG-024322, flavopiridol (alvocidib), RBG-286147, anilinopyrimidine 32, arylazopyrazole 31b, indirubin 3'-monoxime, meriolin 3,P276-00, olomoucine II, pyrazolotriazine, meriolin, variolin, thiazolyl-pyrimidine, thiazolyl-pyrimidine, indirubin-30-monoxime, ZK 304709, AG-012986, AT7519, R547, RGB-286638, imidazole pyrimidine, EXEL-3700, EXEL-…	FUNCTION: Protein kinase involved in the regulation of transcription. Member of the cyclin-dependent kinase pair (CDK9/cyclin-T) complex, also called positive transcription elongation factor b (P-TEFb), which facilitates the transition from abortive to productive elongation by phosphorylating the CTD (C-terminal domain) of the large subunit of RNA polymerase II (RNAP II) POLR2A, SUPT5H and RDBP. …	ATP binding; DNA binding; DNA repair; PML body; RNA polymerase II carboxy-terminal domain kinase activity; cell proliferation; cellular response to cytokine stimulus; chromatin binding; cyclin-dependent protein serine/threonine kinase activity; cytoplasm; negative regulation of cell cycle arrest; positive regulation of transcription from RNA polymerase II promoter; positive regulation of viral tr…
CDK9	P50750	Q5ZKN1	NSQPNRYTNRVVTLW	T186
Rab7	P51149	E1C0F3	QETEVELYNEFPEPI	Y183	P51149	RAB7A_HUMAN	Ras-related protein Rab-7a	RAB7A RAB7		FUNCTION: Key regulator in endo-lysosomal trafficking. Governs early-to-late endosomal maturation, microtubule minus-end as well as plus-end directed endosomal migration and positioning, and endosome-lysosome transport through different protein-protein interaction cascades. Plays a central role, not only in endosomal traffic, but also in many other cellular and physiological events, such as growt…	GDP binding; GTP binding; GTPase activity; Golgi apparatus; alveolar lamellar body; antigen processing and presentation of exogenous peptide antigen via MHC class II; bone resorption; early endosome to late endosome transport; endosome to lysosome transport; epidermal growth factor catabolic process; extracellular vesicular exosome; late endosome; lysosomal membrane; melanosome; phagocytic vesicl…
GPM6A	P51674	E1C689	QELHDIHSTRSKERL	S267	P51674	GPM6A_HUMAN	Neuronal membrane glycoprotein M6-a (M6a)	GPM6A M6A		FUNCTION: Involved in neuronal differentiation, including differentiation and migration of neuronal stem cells. Plays a role in neuronal plasticity and is involved in neurite and filopodia outgrowth, filopodia motility and probably synapse formation. GPM6A-induced filopodia formation involves mitogen-activated protein kinase (MAPK) and Src signaling pathways. May be involved in neuronal NGF-depen…	axonal growth cone; calcium channel activity; dendritic spine; extracellular vesicular exosome; filopodium; integral component of membrane; neural retina development; neuron migration; neuron projection morphogenesis; neuronal cell body; plasma membrane; positive regulation of filopodium assembly; stem cell differentiation; synapse assembly
CCR5	P51681	F1NPK9	ADTVERASSTYTQST	S276	P51681	CCR5_HUMAN	C-C chemokine receptor type 5 (C-C CKR-5) (CC-CKR-5) (CCR-5) (CCR5) (CHEMR13) (HIV-1 fusion coreceptor) (CD antigen CD195)	CCR5 CMKBR5		FUNCTION: Receptor for a number of inflammatory CC-chemokines including MIP-1-alpha, MIP-1-beta and RANTES and subsequently transduces a signal by increasing the intracellular calcium ion level. May play a role in the control of granulocytic lineage proliferation or differentiation. Acts as a coreceptor (CD4 being the primary receptor) for HIV-1 R5 isolates.	C-C chemokine receptor activity; MAPK cascade; actin binding; calcium-mediated signaling; cell-cell signaling; cellular defense response; cellular response to lipopolysaccharide; coreceptor activity; dendritic cell chemotaxis; endosome; entry into host cell; external side of plasma membrane; immune response; inflammatory response; integral component of plasma membrane; phosphatidylinositol phosph…
STAT5B	P51692	F1P2T7	PAKAVDGYVKPQIKQ	Y699	P51692	STA5B_HUMAN	Signal transducer and activator of transcription 5B	STAT5B		FUNCTION: Carries out a dual function: signal transduction and activation of transcription. Mediates cellular responses to the cytokine KITLG/SCF and other growth factors. Binds to the GAS element and activates PRL-induced transcription.	2-oxoglutarate metabolic process; JAK-STAT cascade involved in growth hormone signaling pathway; Peyer's patch development; RNA polymerase II core promoter sequence-specific DNA binding; T cell differentiation in thymus; T cell homeostasis; acute-phase response; allantoin metabolic process; calcium ion binding; cellular response to epidermal growth factor stimulus; chromatin binding; citrate meta…
STAT5B	P51692	F1P2T7	AVCSHPHYNMYTQNP	Y740
RSK2	P51812	E1C1Y3	DHEKKAYSFCGTVEY	S193	P51812	KS6A3_HUMAN	Ribosomal protein S6 kinase alpha-3 (S6K-alpha-3) (EC 2.7.11.1) (90 kDa ribosomal protein S6 kinase 3) (p90-RSK 3) (p90RSK3) (Insulin-stimulated protein kinase 1) (ISPK-1) (MAP kinase-activated protein kinase 1b) (MAPK-activated protein kinase 1b) (MAPKAP kinase 1b) (MAPKAPK-1b) (Ribosomal S6 kinase 2) (RSK-2) (pp90RSK2)	RPS6KA3 ISPK1 MAPKAPK1B RSK2	ENZYME REGULATION: Upon extracellular signal or mitogen stimulation, phosphorylated at Thr-577 in the C-terminal kinase domain (CTKD) by MAPK1/ERK2 and MAPK3/ERK1. The activated CTKD then autophosphorylates Ser-386, allowing binding of PDPK1, which in turn phosphorylates Ser-227 in the N-terminal kinase domain (NTDK) leading to the full activation of the protein and subsequent phosphorylation of …	FUNCTION: Serine/threonine-protein kinase that acts downstream of ERK (MAPK1/ERK2 and MAPK3/ERK1) signaling and mediates mitogenic and stress-induced activation of the transcription factors CREB1, ETV1/ER81 and NR4A1/NUR77, regulates translation through RPS6 and EIF4B phosphorylation, and mediates cellular proliferation, survival, and differentiation by modulating mTOR signaling and repressing pr…	ATP binding; MyD88-dependent toll-like receptor signaling pathway; TRIF-dependent toll-like receptor signaling pathway; axon guidance; cell cycle; central nervous system development; cysteine-type endopeptidase inhibitor activity involved in apoptotic process; cytosol; innate immune response; magnesium ion binding; negative regulation of apoptotic process; neurotrophin TRK receptor signaling path…
RSK2	P51812	E1C1Y3	TAKTPKDSPGIPPSA	S396
RSK2	P51812	E1C1Y3	KGAMAATYSALNRNQ	Y674
Etk	P51813	F1NK13	KYVLDDLYVSSLGTK	Y514	P51813	BMX_HUMAN	Cytoplasmic tyrosine-protein kinase BMX (EC 2.7.10.2) (Bone marrow tyrosine kinase gene in chromosome X protein) (Epithelial and endothelial tyrosine kinase) (ETK) (NTK38)	BMX	ENZYME REGULATION: TEK and vascular endothelial growth factor receptor 1 (FLT1) stimulate BMX tyrosine kinase activity (By similarity). Activated by integrins through the mediation of PTK2/FAK1. Activated by TNF through the mediation of TNFRSF1B.	FUNCTION: Non-receptor tyrosine kinase that plays central but diverse modulatory roles in various signaling processes involved in the regulation of actin reorganization, cell migration, cell proliferation and survival, cell adhesion, and apoptosis. Participates in signal transduction stimulated by growth factor receptors, cytokine receptors, G-protein coupled receptors, antigen receptors and inte…	ATP binding; cell adhesion; cellular component disassembly involved in execution phase of apoptosis; cytosol; intracellular signal transduction; mesoderm development; metal ion binding; non-membrane spanning protein tyrosine kinase activity; protein autophosphorylation; response to stress; ruffle membrane; signal transducer activity
Calponin_1	P51911	F1N8C9	SQQGMTVYGLPRQVY	Y261	P51911	CNN1_HUMAN	Calponin-1 (Basic calponin) (Calponin H1, smooth muscle)	CNN1		FUNCTION: Thin filament-associated protein that is implicated in the regulation and modulation of smooth muscle contraction. It is capable of binding to actin, calmodulin, troponin C and tropomyosin. The interaction of calponin with actin inhibits the actomyosin Mg-ATPase activity (By similarity).	actomyosin structure organization; cytoskeleton; regulation of smooth muscle contraction
jak3	P52333	Q5ZMR9	NSLISSDYELLSELS	Y784	P52333	JAK3_HUMAN	Tyrosine-protein kinase JAK3 (EC 2.7.10.2) (Janus kinase 3) (JAK-3) (Leukocyte janus kinase) (L-JAK)	JAK3		FUNCTION: Non-receptor tyrosine kinase involved in various processes such as cell growth, development, or differentiation. Mediates essential signaling events in both innate and adaptive immunity and plays a crucial role in hematopoiesis during T-cells development. In the cytoplasm, plays a pivotal role in signal transduction via its association with type I receptors sharing the common subunit ga…	ATP binding; B cell differentiation; JAK-STAT cascade involved in growth hormone signaling pathway; STAT protein import into nucleus; T cell homeostasis; cytoskeleton; cytosol; endomembrane system; innate immune response; interleukin-4-mediated signaling pathway; membrane; negative regulation of FasL biosynthetic process; negative regulation of T-helper 1 cell differentiation; negative regulation…
Jak3	P52333	Q5ZMR9	QICKGMEYLGAQRCV	Y938
Jak3	P52333	Q5ZMR9	LPQDKDYYVVQEPGQ	Y980
MKK6	P52564	F1NVF2	ISGYLVDSVAKTMDA	S207	P52564	MP2K6_HUMAN	Dual specificity mitogen-activated protein kinase kinase 6 (MAP kinase kinase 6) (MAPKK 6) (EC 2.7.12.2) (MAPK/ERK kinase 6) (MEK 6) (Stress-activated protein kinase kinase 3) (SAPK kinase 3) (SAPKK-3) (SAPKK3)	MAP2K6 MEK6 MKK6 PRKMK6 SKK3	ENZYME REGULATION: Activated by dual phosphorylation on Ser-207 and Thr-211 in response to a variety of cellular stresses, including UV radiation, osmotic shock, hypoxia, inflammatory cytokines, interferon gamma (IFNG), and less often by growth factors. MAP2K6/MKK6 is activated by the majority of M3Ks, such as MAP3K5/ASK1, MAP3K1/MEKK1, MAP3K2/MEKK2, MAP3K3/MEKK3, MAP3K4/MEKK4, MAP3K7/TAK1, MAP3K…	FUNCTION: Dual specificity protein kinase which acts as an essential component of the MAP kinase signal transduction pathway. With MAP3K3/MKK3, catalyzes the concomitant phosphorylation of a threonine and a tyrosine residue in the MAP kinases p38 MAPK11, MAPK12, MAPK13 and MAPK14 and plays an important role in the regulation of cellular responses to cytokines and all kinds of stresses. Especially…	ATP binding; DNA damage induced protein phosphorylation; MAP kinase kinase activity; MyD88-dependent toll-like receptor signaling pathway; TRIF-dependent toll-like receptor signaling pathway; apoptotic process; cardiac muscle contraction; cell cycle arrest; cellular response to sorbitol; cytoskeleton; cytosol; innate immune response; muscle cell differentiation; nucleoplasm; nucleotide-binding ol…
HK2	P52789	F1NX76	EKMISGMYMGELVRL	Y301	P52789	HXK2_HUMAN	Hexokinase-2 (EC 2.7.1.1) (Hexokinase type II) (HK II) (Muscle form hexokinase)	HK2	ENZYME REGULATION: Hexokinase is an allosteric enzyme inhibited by its product Glc-6-P.		ATP binding; apoptotic mitochondrial changes; cellular glucose homeostasis; cytosol; fructokinase activity; glucokinase activity; glucose binding; glucose transport; glycolysis; lactation; mannokinase activity; mitochondrial outer membrane; regulation of glucose import; small molecule metabolic process; transmembrane transport
EFNB2	P52799	F1NLX6	DSVFCPHYEKVSGDY	Y304	P52799	EFNB2_HUMAN	Ephrin-B2 (EPH-related receptor tyrosine kinase ligand 5) (LERK-5) (HTK ligand) (HTK-L)	EFNB2 EPLG5 HTKL LERK5		FUNCTION: Cell surface transmembrane ligand for Eph receptors, a family of receptor tyrosine kinases which are crucial for migration, repulsion and adhesion during neuronal, vascular and epithelial development. Binds promiscuously Eph receptors residing on adjacent cells, leading to contact-dependent bidirectional signaling into neighboring cells. The signaling pathway downstream of the receptor …	cell adhesion; cell differentiation; cell migration involved in sprouting angiogenesis; cell-cell signaling; ephrin receptor binding; ephrin receptor signaling pathway; integral component of plasma membrane; lymph vessel development; negative regulation of keratinocyte proliferation; nervous system development; organ morphogenesis; positive regulation of cardiac muscle cell differentiation; regul…
DAPK1	P53355	Q8UVD9	ARRKWKQSVRLISLC	S308	P53355	DAPK1_HUMAN	Death-associated protein kinase 1 (DAP kinase 1) (EC 2.7.11.1)	DAPK1 DAPK	ENZYME REGULATION: Activated by Ca(2+)/calmodulin. Regulated by a locking mechanism, involving autophosphorylation at Ser-308 and calmodulin binding. In the inactive state, Ser-308 is phosphorylated. Activation involves its dephosphorylation and a release-of-autoinhibition mechanism where binding of calmodulin induces a conformational change that relieves the steric block of the active site by th…	FUNCTION: Calcium/calmodulin-dependent serine/threonine kinase involved in multiple cellular signaling pathways that trigger cell survival, apoptosis, and autophagy. Regulates both type I apoptotic and type II autophagic cell deaths signal, depending on the cellular setting. The former is caspase-dependent, while the latter is caspase-independent and is characterized by the accumulation of autoph…	ATP binding; actin cytoskeleton; apoptotic signaling pathway; calmodulin binding; calmodulin-dependent protein kinase activity; cellular response to interferon-gamma; cytoplasm; extrinsic apoptotic signaling pathway via death domain receptors; intracellular signal transduction; negative regulation of apoptotic process; negative regulation of extrinsic apoptotic signaling pathway via death domain …
DAPK1	P53355	Q8UVD9	NSTRFPPSPLSSKPS	S735
AMPKA2	P54646	F1NFQ9	MPPLIADSPKARCPL	S377	P54646	AAPK2_HUMAN	5'-AMP-activated protein kinase catalytic subunit alpha-2 (AMPK subunit alpha-2) (EC 2.7.11.1) (Acetyl-CoA carboxylase kinase) (ACACA kinase) (EC 2.7.11.27) (Hydroxymethylglutaryl-CoA reductase kinase) (HMGCR kinase) (EC 2.7.11.31)	PRKAA2 AMPK AMPK2	ENZYME REGULATION: Activated by phosphorylation on Thr-172. Binding of AMP to non-catalytic gamma subunit (PRKAG1, PRKAG2 or PRKAG3) results in allosteric activation, inducing phosphorylation on Thr-172. AMP-binding to gamma subunit also sustains activity by preventing dephosphorylation of Thr-172. ADP also stimulates Thr-172 phosphorylation, without stimulating already phosphorylated AMPK. ATP p…	FUNCTION: Catalytic subunit of AMP-activated protein kinase (AMPK), an energy sensor protein kinase that plays a key role in regulating cellular energy metabolism. In response to reduction of intracellular ATP levels, AMPK activates energy-producing pathways and inhibits energy-consuming processes: inhibits protein, carbohydrate and lipid biosynthesis, as well as cell growth and proliferation. AM…	AMP-activated protein kinase activity; ATP binding; Wnt signaling pathway; [acetyl-CoA carboxylase] kinase activity; [hydroxymethylglutaryl-CoA reductase (NADPH)] kinase activity; autophagy; carnitine shuttle; cell cycle arrest; cellular lipid metabolic process; cellular response to glucose starvation; cholesterol biosynthetic process; chromatin binding; cytosol; energy reserve metabolic process;…
ATP12A	P54707	F1NB42	VTVSLSLTAKRMAKK	T356	P54707	AT12A_HUMAN	Potassium-transporting ATPase alpha chain 2 (EC 3.6.3.10) (Non-gastric H(+)/K(+) ATPase subunit alpha) (Proton pump)	ATP12A ATP1AL1		FUNCTION: Catalyzes the hydrolysis of ATP coupled with the exchange of H(+) and K(+) ions across the plasma membrane. Responsible for potassium absorption in various tissues.	ATP binding; ATP biosynthetic process; ATP catabolic process; basolateral plasma membrane; hydrogen ion transmembrane transport; hydrogen:potassium-exchanging ATPase activity; hydrogen:potassium-exchanging ATPase complex; metal ion binding; potassium ion homeostasis; potassium ion transmembrane transport; regulation of pH
EphA5	P54756	F1P5M9	TYIDPHTYEDPNQAV	Y632	P54756	EPHA5_HUMAN	Ephrin type-A receptor 5 (EC 2.7.10.1) (Brain-specific kinase) (EPH homology kinase 1) (EHK-1) (EPH-like kinase 7) (EK7) (hEK7)	EPHA5 BSK EHK1 HEK7 TYRO4		FUNCTION: Receptor tyrosine kinase which binds promiscuously GPI-anchored ephrin-A family ligands residing on adjacent cells, leading to contact-dependent bidirectional signaling into neighboring cells. The signaling pathway downstream of the receptor is referred to as forward signaling while the signaling pathway downstream of the ephrin ligand is referred to as reverse signaling. Among GPI-anch…	ATP binding; GPI-linked ephrin receptor activity; axon; axon guidance; cAMP-mediated signaling; dendrite; external side of plasma membrane; hippocampus development; integral component of plasma membrane; negative regulation of synapse assembly; neuronal cell body; perinuclear region of cytoplasm; positive regulation of CREB transcription factor activity; regulation of Rac GTPase activity; regulat…
EphB4	P54760	F1NCW6	VYIDPFTYEDPNEAV	Y585	P54760	EPHB4_HUMAN	Ephrin type-B receptor 4 (EC 2.7.10.1) (Hepatoma transmembrane kinase) (Tyrosine-protein kinase TYRO11)	EPHB4 HTK MYK1 TYRO11		FUNCTION: Receptor tyrosine kinase which binds promiscuously transmembrane ephrin-B family ligands residing on adjacent cells, leading to contact-dependent bidirectional signaling into neighboring cells. The signaling pathway downstream of the receptor is referred to as forward signaling while the signaling pathway downstream of the ephrin ligand is referred to as reverse signaling. Together with…	ATP binding; cell adhesion; cell migration involved in sprouting angiogenesis; ephrin receptor activity; heart morphogenesis; integral component of plasma membrane; protein autophosphorylation
EphB1	P54762	F1P4I4	GSPGMKIYIDPFTYE	Y594	P54762	EPHB1_HUMAN	Ephrin type-B receptor 1 (EC 2.7.10.1) (ELK) (EPH tyrosine kinase 2) (EPH-like kinase 6) (EK6) (hEK6) (Neuronally-expressed EPH-related tyrosine kinase) (NET) (Tyrosine-protein kinase receptor EPH-2)	EPHB1 ELK EPHT2 HEK6 NET		FUNCTION: Receptor tyrosine kinase which binds promiscuously transmembrane ephrin-B family ligands residing on adjacent cells, leading to contact-dependent bidirectional signaling into neighboring cells. The signaling pathway downstream of the receptor is referred to as forward signaling while the signaling pathway downstream of the ephrin ligand is referred to as reverse signaling. Cognate/funct…	ATP binding; angiogenesis; axon; axon guidance receptor activity; camera-type eye morphogenesis; cell chemotaxis; cell-substrate adhesion; central nervous system projection neuron axonogenesis; dendrite; dendritic spine morphogenesis; detection of temperature stimulus involved in sensory perception of pain; early endosome membrane; establishment of cell polarity; extracellular vesicular exosome; …
EphB1	P54762	F1P4I4	DDTSDPTYTSSLGGK	Y778
Caspase 6	P55212	F1NEL6	TVVNRKVSHRKVDIC	S268	P55212	CASP6_HUMAN	Caspase-6 (CASP-6) (EC 3.4.22.59) (Apoptotic protease Mch-2) [Cleaved into: Caspase-6 subunit p18; Caspase-6 subunit p11]	CASP6 MCH2	ENZYME REGULATION: Activation is suppressed by phosphorylation at Ser-257.	FUNCTION: Involved in the activation cascade of caspases responsible for apoptosis execution. Cleaves poly(ADP-ribose) polymerase in vitro, as well as lamins. Overexpression promotes programmed cell death.	cellular component disassembly involved in execution phase of apoptosis; cysteine-type endopeptidase activity; cytosol; epithelial cell differentiation; nucleoplasm; proteolysis
Bid	P55957	F1NGG8	DALCYDSDGELQTDG	Y56	P55957	BID_HUMAN	BH3-interacting domain death agonist (p22 BID) (BID) [Cleaved into: BH3-interacting domain death agonist p15 (p15 BID); BH3-interacting domain death agonist p13 (p13 BID); BH3-interacting domain death agonist p11 (p11 BID)]	BID		FUNCTION: The major proteolytic product p15 BID allows the release of cytochrome c (By similarity). Isoform 1, isoform 2 and isoform 4 induce ICE-like proteases and apoptosis. Isoform 3 does not induce apoptosis. Counters the protective effect of Bcl-2.	activation of cysteine-type endopeptidase activity involved in apoptotic process; brain development; cytosol; death receptor binding; establishment of protein localization to membrane; extrinsic apoptotic signaling pathway via death domain receptors; glial cell apoptotic process; integral component of mitochondrial membrane; intrinsic apoptotic signaling pathway; mitochondrial outer membrane; neu…
HDAC4	P56524	F1NES1	FPLRKTASEPNLKLR	S245	P56524	HDAC4_HUMAN	Histone deacetylase 4 (HD4) (EC 3.5.1.98)	HDAC4 KIAA0288		FUNCTION: Responsible for the deacetylation of lysine residues on the N-terminal part of the core histones (H2A, H2B, H3 and H4). Histone deacetylation gives a tag for epigenetic repression and plays an important role in transcriptional regulation, cell cycle progression and developmental events. Histone deacetylases act via the formation of large multiprotein complexes. Involved in muscle matura…	A band; B cell differentiation; NAD-dependent histone deacetylase activity (H3-K14 specific); NAD-dependent histone deacetylase activity (H3-K18 specific); NAD-dependent histone deacetylase activity (H3-K9 specific); NAD-dependent histone deacetylase activity (H4-K16 specific); Z disc; actomyosin; cardiac muscle hypertrophy in response to stress; chromatin remodeling; core promoter binding; cytop…
HDAC4	P56524	F1NES1	RPLSRAQSSPASATF	S628
claudin-12	P56749	E1BTT6	SQPYSARSRLSAMEI	S229	P56749	CLD12_HUMAN	Claudin-12	CLDN12		FUNCTION: Plays a major role in tight junction-specific obliteration of the intercellular space, through calcium-independent cell-adhesion activity (By similarity).	calcium-independent cell-cell adhesion; identical protein binding; integral component of membrane; plasma membrane; structural molecule activity; tight junction; tight junction assembly
TIRAP	P58753	F1NZS8	KDIDRKDYPRELRNL	Y179	P58753	TIRAP_HUMAN	Toll/interleukin-1 receptor domain-containing adapter protein (TIR domain-containing adapter protein) (Adaptor protein Wyatt) (MyD88 adapter-like protein) (MyD88-2)	TIRAP MAL		FUNCTION: Adapter involved in TLR2 and TLR4 signaling pathways in the innate immune response. Acts via IRAK2 and TRAF-6, leading to the activation of NF-kappa-B, MAPK1, MAPK3 and JNK, and resulting in cytokine secretion and the inflammatory response. Positively regulates the production of TNF-alpha and interleukin-6.	3'-UTR-mediated mRNA stabilization; I-kappaB kinase/NF-kappaB signaling; MyD88-dependent toll-like receptor signaling pathway; TIRAP-dependent toll-like receptor 4 signaling pathway; cell surface receptor signaling pathway; cellular response to bacterial lipopeptide; cellular response to lipoteichoic acid; cytosol; defense response to Gram-positive bacterium; endocytic vesicle; inflammatory respo…
TIRAP	P58753	F1NZS8	SARWVKSYDVCICHS	Y78
TIRAP	P58753	F1NZS8	FVEELVSYLESQPQS	Y98
TPI1	P60174	E1BUY3	WSKVVLAYEPVWAIG	Y164	P60174	TPIS_HUMAN	Triosephosphate isomerase (TIM) (EC 5.3.1.1) (Triose-phosphate isomerase)	TPI1 TPI			cytosol; embryo development; extracellular space; extracellular vesicular exosome; gluconeogenesis; glyceraldehyde-3-phosphate metabolic process; glycolysis; pentose-phosphate shunt; small molecule metabolic process; triose-phosphate isomerase activity
PTEN	P60484	F1NT98	EPDHYRYSDTTDSDP	S346	P60484	PTEN_HUMAN	Phosphatidylinositol 3,4,5-trisphosphate 3-phosphatase and dual-specificity protein phosphatase PTEN (EC 3.1.3.16) (EC 3.1.3.48) (EC 3.1.3.67) (Mutated in multiple advanced cancers 1) (Phosphatase and tensin homolog)	PTEN MMAC1 TEP1		FUNCTION: Tumor suppressor. Acts as a dual-specificity protein phosphatase, dephosphorylating tyrosine-, serine- and threonine-phosphorylated proteins. Also acts as a lipid phosphatase, removing the phosphate in the D3 position of the inositol ring from phosphatidylinositol 3,4,5-trisphosphate, phosphatidylinositol 3,4-diphosphate, phosphatidylinositol 3-phosphate and inositol 1,3,4,5-tetrakispho…	Fc-epsilon receptor signaling pathway; PML body; Schmidt-Lanterman incisure; T cell receptor signaling pathway; activation of mitotic anaphase-promoting complex activity; aging; angiogenesis; apoptotic process; canonical Wnt signaling pathway; cardiac muscle tissue development; cell migration; cell proliferation; central nervous system myelin maintenance; central nervous system neuron axonogenesi…
PTEN	P60484	F1NT98	TSVTPDVSDNEPDHY	S370
PTEN	P60484	F1NT98	DHYRYSDTTDSDPEN	T382
PTEN	P60484	F1NT98	RREDKYMYFEFPQPL	Y240
Cdc42	P60953	F1NWR9	DTAGQEDYDRLRPLS	Y64	P60953	CDC42_HUMAN	Cell division control protein 42 homolog (G25K GTP-binding protein)	CDC42	ENZYME REGULATION: Regulated by guanine nucleotide exchange factors (GEFs) which promote the exchange of bound GDP for free GTP, GTPase activating proteins (GAPs) which increase the GTP hydrolysis activity, and GDP dissociation inhibitors which inhibit the dissociation of the nucleotide from the GTPase.	FUNCTION: Plasma membrane-associated small GTPase which cycles between an active GTP-bound and an inactive GDP-bound state. In active state binds to a variety of effector proteins to regulate cellular responses. Involved in epithelial cell polarization processes. Regulates the bipolar attachment of spindle microtubules to kinetochores before chromosome congression in metaphase. Plays a role in th…	Fc-gamma receptor signaling pathway involved in phagocytosis; GTP binding; GTPase activity; Golgi membrane; Golgi organization; T cell costimulation; actin cytoskeleton organization; actin filament branching; actin filament bundle assembly; adherens junction organization; apical part of cell; axon guidance; blood coagulation; canonical Wnt signaling pathway; cardiac conduction system development;…
CKS1	P61024	E1C4D0	MAHKQIYYSDKYDDE	Y8	P61024	CKS1_HUMAN	Cyclin-dependent kinases regulatory subunit 1 (CKS-1)	CKS1B CKS1 PNAS-143 PNAS-16		FUNCTION: Binds to the catalytic subunit of the cyclin dependent kinases and is essential for their biological function.	G1/S transition of mitotic cell cycle; cell division; cell proliferation; cyclin-dependent protein serine/threonine kinase regulator activity; nucleoplasm; regulation of cyclin-dependent protein serine/threonine kinase activity
Rab14	P61106	Q5ZKU5	NYSYIFKYIIIGDMG	Y14	P61106	RAB14_HUMAN	Ras-related protein Rab-14	RAB14		FUNCTION: Involved in membrane trafficking between the Golgi complex and endosomes during early embryonic development. Regulates the Golgi to endosome transport of FGFR-containing vesicles during early development, a key process for developing basement membrane and epiblast and primitive endoderm lineages during early postimplantation development. May act by modulating the kinesin KIF16B-cargo as…	GDP binding; GTP binding; GTPase activity; Golgi membrane; Golgi stack; Golgi to endosome transport; cytoplasmic vesicle membrane; cytosol; early endosome; early endosome membrane; embryo development; endocytic recycling; extracellular vesicular exosome; fibroblast growth factor receptor signaling pathway; late endosome; lysosomal membrane; nuclear outer membrane-endoplasmic reticulum membrane ne…
RhoA	P61586	F1NLM4	LQARRGKKKSGCLLL	S188	P61586	RHOA_HUMAN	Transforming protein RhoA (Rho cDNA clone 12) (h12)	RHOA ARH12 ARHA RHO12	ENZYME REGULATION: GTP hydrolysis is stimulated by ARHGAP30.	FUNCTION: Regulates a signal transduction pathway linking plasma membrane receptors to the assembly of focal adhesions and actin stress fibers. Involved in a microtubule-dependent signal that is required for the myosin contractile ring formation during cell cycle cytokinesis. Plays an essential role in cleavage furrow formation. Required for the apical junction formation of keratinocyte cell-cell…	GTP binding; GTPase activity; Rho protein signal transduction; actin cytoskeleton organization; apical junction assembly; apical junction complex; axon guidance; cell cortex; cleavage furrow; cleavage furrow formation; cytoskeleton; cytosol; extracellular vesicular exosome; lamellipodium; midbody; negative regulation of axonogenesis; neurotrophin TRK receptor signaling pathway; ossification invol…
calmodulin	P62158	F1NSP2	RKMKDTDSEEEIREA	S82	P62158	CALM_HUMAN	Calmodulin (CaM)	CALM1 CALM CAM CAM1; CALM2 CAM2 CAMB; CALM3 CALML2 CAM3 CAMC CAMIII		FUNCTION: Calmodulin mediates the control of a large number of enzymes, ion channels, aquaporins and other proteins by Ca(2+). Among the enzymes to be stimulated by the calmodulin-Ca(2+) complex are a number of protein kinases and phosphatases. Together with CCP110 and centrin, is involved in a genetic pathway that regulates the centrosome cycle and progression through cytokinesis.	Fc-epsilon receptor signaling pathway; activation of adenylate cyclase activity; activation of phospholipase C activity; calcium ion binding; centrosome; cytosol; detection of calcium ion; epidermal growth factor receptor signaling pathway; extracellular vesicular exosome; fibroblast growth factor receptor signaling pathway; glucose metabolic process; glycogen catabolic process; growth cone; inna…
Calmodulin	P62158	F1NSP2	MARKMKDTDSEEEIR	T80
Calmodulin	P62158	F1NSP2	FDKDGNGYISAAELR	Y100
Grb2	P62993	A3R0S3	TGMFPRNYVTPVNRN	Y209	P62993	GRB2_HUMAN	Growth factor receptor-bound protein 2 (Adapter protein GRB2) (Protein Ash) (SH2/SH3 adapter GRB2)	GRB2 ASH		FUNCTION: Adapter protein that provides a critical link between cell surface growth factor receptors and the Ras signaling pathway.; FUNCTION: Isoform 2 does not bind to phosphorylated epidermal growth factor receptor (EGFR) but inhibits EGF-induced transactivation of a RAS-responsive element. Isoform 2 acts as a dominant negative protein over GRB2 and by suppressing proliferative signals, may tr…	COP9 signalosome; Fc-epsilon receptor signaling pathway; Fc-gamma receptor signaling pathway involved in phagocytosis; Golgi apparatus; Grb2-EGFR complex; Ras protein signal transduction; SH3 domain binding; SH3/SH2 adaptor activity; T cell costimulation; aging; anatomical structure formation involved in morphogenesis; axon guidance; branching involved in labyrinthine layer morphogenesis; cell-ce…
RAC1	P63000	F1NW78	YDRLRPLSYPQTDVF	S71	P63000	RAC1_HUMAN	Ras-related C3 botulinum toxin substrate 1 (Cell migration-inducing gene 5 protein) (Ras-like protein TC25) (p21-Rac1)	RAC1 TC25 MIG5	ENZYME REGULATION: Regulated by guanine nucleotide exchange factors (GEFs) which promote the exchange of bound GDP for free GTP, GTPase activating proteins (GAPs) which increase the GTP hydrolysis activity, and GDP dissociation inhibitors which inhibit the dissociation of the nucleotide from the GTPase. GTP hydrolysis is stimulated by ARHGAP30.	FUNCTION: Plasma membrane-associated small GTPase which cycles between active GTP-bound and inactive GDP-bound states. In its active state, binds to a variety of effector proteins to regulate cellular responses such as secretory processes, phagocytosis of apoptotic cells, epithelial cell polarization and growth-factor induced formation of membrane ruffles. Rac1 p21/rho GDI heterodimer is the acti…	Fc-epsilon receptor signaling pathway; Fc-gamma receptor signaling pathway involved in phagocytosis; GTP binding; GTPase activity; Golgi membrane; Rho GDP-dissociation inhibitor binding; T cell costimulation; Wnt signaling pathway, planar cell polarity pathway; actin filament polymerization; anatomical structure arrangement; apoptotic signaling pathway; auditory receptor cell morphogenesis; axon …
PPP2CA	P67775	Q5ZM47	RGEPHVTRRTPDYFL	T304	P67775	PP2AA_HUMAN	Serine/threonine-protein phosphatase 2A catalytic subunit alpha isoform (PP2A-alpha) (EC 3.1.3.16) (Replication protein C) (RP-C)	PPP2CA		FUNCTION: PP2A is the major phosphatase for microtubule-associated proteins (MAPs). PP2A can modulate the activity of phosphorylase B kinase casein kinase 2, mitogen-stimulated S6 kinase, and MAP-2 kinase. Cooperates with SGOL2 to protect centromeric cohesin from separase-mediated cleavage in oocytes specifically during meiosis I (By similarity). Can dephosphorylate SV40 large T antigen and p53/T…	RNA splicing; apoptotic process; ceramide metabolic process; chromosome, centromeric region; cytosol; extracellular vesicular exosome; fibroblast growth factor receptor signaling pathway; inactivation of MAPK activity; meiosis; membrane; mesoderm development; metal ion binding; microtubule cytoskeleton; mitochondrion; mitotic nuclear envelope reassembly; negative regulation of cell growth; negati…
ACTA1	P68133	F1P2P8	ILTERGYSFVTTAER	S158	P68133	ACTS_HUMAN	Actin, alpha skeletal muscle (Alpha-actin-1)	ACTA1 ACTA		FUNCTION: Actins are highly conserved proteins that are involved in various types of cell motility and are ubiquitously expressed in all eukaryotic cells.	ADP binding; ATP binding; actin filament; blood microparticle; cell growth; cytosol; extracellular vesicular exosome; muscle filament sliding; myosin binding; response to extracellular stimulus; response to lithium ion; response to mechanical stimulus; response to steroid hormone; skeletal muscle fiber adaptation; skeletal muscle fiber development; skeletal muscle thin filament assembly; stress f…
ACTA1	P68133	F1P2P8	IDIRKDLYANNVLSG	S253
CK2-A1	P68400	P21868	SGISSVPTPSPLGPL	T360	P68400	CSK21_HUMAN	Casein kinase II subunit alpha (CK II alpha) (EC 2.7.11.1)	CSNK2A1 CK2A1	ENZYME REGULATION: Constitutively active protein kinase whose activity is not directly affected by phosphorylation. Seems to be regulated by level of expression and localization.	FUNCTION: Catalytic subunit of a constitutively active serine/threonine-protein kinase complex that phosphorylates a large number of substrates containing acidic residues C-terminal to the phosphorylated serine or threonine. Regulates numerous cellular processes, such as cell cycle progression, apoptosis and transcription, as well as viral infection. May act as a regulatory node which integrates …	ATP binding; Hsp90 protein binding; NuRD complex; Sin3 complex; Wnt signaling pathway; axon guidance; chaperone-mediated protein folding; cytosol; mitotic cell cycle; mitotic spindle checkpoint; negative regulation of cysteine-type endopeptidase activity involved in apoptotic process; plasma membrane; positive regulation of Wnt signaling pathway; positive regulation of cell growth; positive regul…
Smad3	P84022	G1K313	DAGSPNLSPNPMSPA	S209	P84022	SMAD3_HUMAN	Mothers against decapentaplegic homolog 3 (MAD homolog 3) (Mad3) (Mothers against DPP homolog 3) (hMAD-3) (JV15-2) (SMAD family member 3) (SMAD 3) (Smad3) (hSMAD3)	SMAD3 MADH3		FUNCTION: Receptor-regulated SMAD (R-SMAD) that is an intracellular signal transducer and transcriptional modulator activated by TGF-beta (transforming growth factor) and activin type 1 receptor kinases. Binds the TRE element in the promoter region of many genes that are regulated by TGF-beta and, on formation of the SMAD3/SMAD4 complex, activates transcription. Also can form a SMAD3/SMAD4/JUN/FO…	SMAD protein complex; SMAD protein complex assembly; T cell activation; activation of cysteine-type endopeptidase activity involved in apoptotic process; activation of cysteine-type endopeptidase activity involved in apoptotic signaling pathway; cell cycle arrest; cell-cell junction organization; chromatin DNA binding; core promoter proximal region sequence-specific DNA binding; cytosol; developm…
Smad3	P84022	G1K313	PQSNYIPETPPPGYLS	T180
XIAP	P98170	F1NQ18	IDRHKNLSPDCRFIT	S87	P98170	XIAP_HUMAN	E3 ubiquitin-protein ligase XIAP (EC 6.3.2.-) (Baculoviral IAP repeat-containing protein 4) (IAP-like protein) (ILP) (hILP) (Inhibitor of apoptosis protein 3) (IAP-3) (hIAP-3) (hIAP3) (X-linked inhibitor of apoptosis protein) (X-linked IAP)	XIAP API3 BIRC4 IAP3		FUNCTION: Multi-functional protein which regulates not only caspases and apoptosis, but also modulates inflammatory signaling and immunity, copper homeostasis, mitogenic kinase signaling, cell proliferation, as well as cell invasion and metastasis. Acts as a direct caspase inhibitor. Directly bind to the active site pocket of CASP3 and CASP7 and obstructs substrate entry. Inactivates CASP9 by kee…	Wnt signaling pathway; cellular response to DNA damage stimulus; copper ion homeostasis; cysteine-type endopeptidase inhibitor activity involved in apoptotic process; cytosol; intrinsic apoptotic signaling pathway; negative regulation of apoptotic process; nucleus; positive regulation of canonical Wnt signaling pathway; positive regulation of protein linear polyubiquitination; regulation of BMP s…
CDK6	Q00534	Q90771	YSFQMALTSVVVTLW	T177	Q00534	CDK6_HUMAN	Cyclin-dependent kinase 6 (EC 2.7.11.22) (Cell division protein kinase 6) (Serine/threonine-protein kinase PLSTIRE)	CDK6 CDKN6	ENZYME REGULATION: Inhibited by INK4 proteins (CDKN2C/p18-INK4c), aminopurvalanol, PD0332991, 4-(Pyrazol-4-yl)-pyrimidines and fisetin, a flavonol inhibitor. Activated by Thr-177 phosphorylation and Tyr-24 dephosphorylation (By similarity). Stimulated by cyclin from herpesvirus saimiri (V-cyclin/ECLF2). Rapidly down-regulated prior to cell differentiation (e.g. erythroid and osteoblast).	FUNCTION: Serine/threonine-protein kinase involved in the control of the cell cycle and differentiation; promotes G1/S transition. Phosphorylates pRB/RB1 and NPM1. Interacts with D-type G1 cyclins during interphase at G1 to form a pRB/RB1 kinase and controls the entrance into the cell cycle. Involved in initiation and maintenance of cell cycle exit during cell differentiation; prevents cell proli…	ATP binding; G1/S transition of mitotic cell cycle; astrocyte development; cell cycle arrest; cell dedifferentiation; cell division; cyclin-dependent protein kinase holoenzyme complex; cyclin-dependent protein serine/threonine kinase activity; cytosol; dentate gyrus development; generation of neurons; lateral ventricle development; negative regulation of cellular senescence; negative regulation o…
CDK6	Q00534	Q90771	AEIGEGAYGKVFKAR	Y24
CDK5	Q00535	F1NAP9	GIPVRCYSAEVVTLW	S159	Q00535	CDK5_HUMAN	Cyclin-dependent kinase 5 (EC 2.7.11.22) (Cell division protein kinase 5) (Serine/threonine-protein kinase PSSALRE) (Tau protein kinase II catalytic subunit) (TPKII catalytic subunit)	CDK5 CDKN5	ENZYME REGULATION: Inhibited by 2-(1-ethyl-2-hydroxyethylamino)-6-benzylamino-9-isopropylpurine (roscovitine), 1-isopropyl-4-aminobenzyl-6-ether-linked benzimidazoles, resveratrol, AT-7519 and olomoucine. Activated by CDK5R1 (p35) and CDK5R2 (p39) during the development of the nervous system; degradation of CDK5R1 (p35) and CDK5R2 (p39) by proteasome result in down regulation of kinase activity, …	FUNCTION: Proline-directed serine/threonine-protein kinase essential for neuronal cell cycle arrest and differentiation and may be involved in apoptotic cell death in neuronal diseases by triggering abortive cell cycle re-entry. Interacts with D1 and D3-type G1 cyclins. Phosphorylates SRC, NOS3, VIM/vimentin, p35/CDK5R1, MEF2A, SIPA1L1, SH3GLB1, PXN, PAK1, MCAM/MUC18, SEPT5, SYN1, DNM1, AMPH, SYN…	ATP binding; ErbB-2 class receptor binding; ErbB-3 class receptor binding; Schwann cell development; acetylcholine receptor activator activity; axon; axon extension; axon guidance; behavioral response to cocaine; blood coagulation; calcium ion import; cell division; cell junction; cell proliferation; cell-matrix adhesion; central nervous system neuron development; cerebellar cortex formation; cor…
NFkB-p100	Q00653	F1P435	STEVKEDSAYGSESV	S872	Q00653	NFKB2_HUMAN	Nuclear factor NF-kappa-B p100 subunit (DNA-binding factor KBF2) (H2TF1) (Lymphocyte translocation chromosome 10 protein) (Nuclear factor of kappa light polypeptide gene enhancer in B-cells 2) (Oncogene Lyt-10) (Lyt10) [Cleaved into: Nuclear factor NF-kappa-B p52 subunit]	NFKB2 LYT10		FUNCTION: NF-kappa-B is a pleiotropic transcription factor present in almost all cell types and is the endpoint of a series of signal transduction events that are initiated by a vast array of stimuli related to many biological processes such as inflammation, immunity, differentiation, cell growth, tumorigenesis and apoptosis. NF-kappa-B is a homo- or heterodimeric complex formed by the Rel-like d…	Bcl3/NF-kappaB2 complex; DNA binding; MyD88-dependent toll-like receptor signaling pathway; TRIF-dependent toll-like receptor signaling pathway; cytosol; extracellular matrix organization; follicular dendritic cell differentiation; germinal center formation; innate immune response; nucleoplasm; positive regulation of NF-kappaB transcription factor activity; positive regulation of type I interfero…
NFkB-p100	Q00653	F1P435	DSAYGSESVEEEQAA	S878
MDM2	Q00987	F1NN19	SRRRTHSESEENSSD	S160	Q00987	MDM2_HUMAN	E3 ubiquitin-protein ligase Mdm2 (EC 6.3.2.-) (Double minute 2 protein) (Hdm2) (Oncoprotein Mdm2) (p53-binding protein Mdm2)	MDM2		FUNCTION: E3 ubiquitin-protein ligase that mediates ubiquitination of p53/TP53, leading to its degradation by the proteasome. Inhibits p53/TP53- and p73/TP73-mediated cell cycle arrest and apoptosis by binding its transcriptional activation domain. Also acts as a ubiquitin ligase E3 toward itself and ARRB1. Permits the nuclear export of p53/TP53. Promotes proteasome-dependent ubiquitin-independen…	DNA damage response, signal transduction by p53 class mediator resulting in cell cycle arrest; Fc-epsilon receptor signaling pathway; cellular response to UV-C; cellular response to acid; cellular response to alkaloid; cellular response to antibiotic; cellular response to estrogen stimulus; cellular response to hydrogen peroxide; cellular response to hypoxia; cellular response to peptide hormone …
MDM2	Q00987	F1NN19	SVSDQFSVEFEVES	S241
PKCE	Q02156	F1NG47	NNIRKALSFDNRGEE	S369	Q02156	KPCE_HUMAN	Protein kinase C epsilon type (EC 2.7.11.13) (nPKC-epsilon)	PRKCE PKCE	ENZYME REGULATION: Novel PKCs (PRKCD, PRKCE, PRKCH and PRKCQ) are calcium-insensitive, but activated by diacylglycerol (DAG) and phosphatidylserine. Three specific sites; Thr-566 (activation loop of the kinase domain), Thr-710 (turn motif) and Ser-729 (hydrophobic region), need to be phosphorylated for its full activation.	FUNCTION: Calcium-independent, phospholipid- and diacylglycerol (DAG)-dependent serine/threonine-protein kinase that plays essential roles in the regulation of multiple cellular processes linked to cytoskeletal proteins, such as cell adhesion, motility, migration and cell cycle, functions in neuron growth and ion channel regulation, and is involved in immune response, cancer cell invasion and reg…	ATP binding; Fc-gamma receptor signaling pathway involved in phagocytosis; Golgi apparatus; TRAM-dependent toll-like receptor 4 signaling pathway; actin monomer binding; activation of phospholipase C activity; apoptotic process; calcium-independent protein kinase C activity; cell adhesion; cell cycle; cell division; cellular response to ethanol; cellular response to hypoxia; cytoskeleton; cytosol…
PKCE	Q02156	F1NG47	QEEFKGFSYFGEELL	S735
PKCE	Q02156	F1NG47	LNGVTTTTFCGTPDY	T572
MEK1/MEK2	Q02750	Q5ZJ62	VSGQLIDSMANSFVG	S211/S220	Q02750	MP2K1_HUMAN	Dual specificity mitogen-activated protein kinase kinase 1 (MAP kinase kinase 1) (MAPKK 1) (MKK1) (EC 2.7.12.2) (ERK activator kinase 1) (MAPK/ERK kinase 1) (MEK 1)	MAP2K1 MEK1 PRKMK1	ENZYME REGULATION: Ras proteins such as HRAS mediate the activation of RAF proteins such as RAF1 or BRAF which in turn activate extracellular signal-regulated kinases (ERK) through MAPK (mitogen-activated protein kinases) and ERK kinases MAP2K1/MEK1 and MAP2K2/MEK2. Activation occurs through phosphorylation of Ser-218 and Ser-222. MAP2K1/MEK1 is also the target of negative feed-back regulation by…	FUNCTION: Dual specificity protein kinase which acts as an essential component of the MAP kinase signal transduction pathway. Binding of extracellular ligands such as growth factors, cytokines and hormones to their cell-surface receptors activates RAS and this initiates RAF1 activation. RAF1 then further activates the dual-specificity protein kinases MAP2K1/MEK1 and MAP2K2/MEK2. Both MAP2K1/MEK1 …	ATP binding; Fc-epsilon receptor signaling pathway; Golgi apparatus; Golgi inheritance; MAP kinase kinase activity; MyD88-dependent toll-like receptor signaling pathway; Ras protein signal transduction; TRIF-dependent toll-like receptor signaling pathway; activation of MAPKK activity; axon guidance; cell cortex; cell cycle arrest; cell motility; cell proliferation; cellular senescence; cytosol; d…
MEK1	Q02750	Q5ZJ62	LIDSMANSFVGTRSY	S222
MEK1	Q02750	Q5ZJ62	RTPGRPMSSYGPDSR	S300
NFkB-p65	Q04206	F1NQQ1	RMELQRPSDRQRSPP	S281	Q04206	TF65_HUMAN	Transcription factor p65 (Nuclear factor NF-kappa-B p65 subunit) (Nuclear factor of kappa light polypeptide gene enhancer in B-cells 3)	RELA NFKB3		FUNCTION: NF-kappa-B is a pleiotropic transcription factor present in almost all cell types and is the endpoint of a series of signal transduction events that are initiated by a vast array of stimuli related to many biological processes such as inflammation, immunity, differentiation, cell growth, tumorigenesis and apoptosis. NF-kappa-B is a homo- or heterodimeric complex formed by the Rel-like d…	Fc-epsilon receptor signaling pathway; MyD88-dependent toll-like receptor signaling pathway; RNA polymerase II distal enhancer sequence-specific DNA binding transcription factor activity; T cell receptor signaling pathway; TRIF-dependent toll-like receptor signaling pathway; acetaldehyde metabolic process; aging; cellular defense response; cellular response to hydrogen peroxide; cellular response…
PKCT	Q04759	F1P3B4	SAVNSRETMFHKERF	T216	Q04759	KPCT_HUMAN	Protein kinase C theta type (EC 2.7.11.13) (nPKC-theta)	PRKCQ PRKCT	ENZYME REGULATION: Novel PKCs (PRKCD, PRKCE, PRKCH and PRKCQ) are calcium-insensitive, but activated by diacylglycerol (DAG) and phosphatidylserine. Three specific sites; Thr-538 (activation loop of the kinase domain), Ser-676 (turn motif) and Ser-695 (hydrophobic region), need to be phosphorylated for its full activation.	FUNCTION: Calcium-independent, phospholipid- and diacylglycerol (DAG)-dependent serine/threonine-protein kinase that mediates non-redundant functions in T-cell receptor (TCR) signaling, including T-cells activation, proliferation, differentiation and survival, by mediating activation of multiple transcription factors such as NF-kappa-B, JUN, NFATC1 and NFATC2. In TCR-CD3/CD28-co-stimulated T-cell…	ATP binding; Fc-epsilon receptor signaling pathway; T cell receptor signaling pathway; axon guidance; cellular component disassembly involved in execution phase of apoptosis; cytosol; immunological synapse; inflammatory response; innate immune response; intracellular signal transduction; membrane protein ectodomain proteolysis; metal ion binding; negative regulation of T cell apoptotic process; n…
PKCT	Q04759	F1P3B4	NGDAKTSTFCGTPDY	T546
FAK	Q05397	F1NLS6	SVSETDDYAEIIDEE	Y397	Q05397	FAK1_HUMAN	Focal adhesion kinase 1 (FADK 1) (EC 2.7.10.2) (Focal adhesion kinase-related nonkinase) (FRNK) (Protein phosphatase 1 regulatory subunit 71) (PPP1R71) (Protein-tyrosine kinase 2) (p125FAK) (pp125FAK)	PTK2 FAK FAK1	ENZYME REGULATION: Subject to autoinhibition, mediated by interactions between the FERM domain and the kinase domain. Activated by autophosphorylation at Tyr-397. This promotes interaction with SRC and phosphorylation at Tyr-576 and Tyr-577 in the kinase activation loop. Phosphorylation at Tyr-576 and Tyr-577 is required for maximal kinase activity. Inhibited by TAC544, TAE226, PF-573,228 and PF-…	FUNCTION: Non-receptor protein-tyrosine kinase that plays an essential role in regulating cell migration, adhesion, spreading, reorganization of the actin cytoskeleton, formation and disassembly of focal adhesions and cell protrusions, cell cycle progression, cell proliferation and apoptosis. Required for early embryonic development and placenta development. Required for embryonic angiogenesis, n…	ATP binding; Fc-gamma receptor signaling pathway involved in phagocytosis; JUN kinase binding; actin binding; angiogenesis; apical plasma membrane; axon guidance; cell cortex; cell motility; cellular component disassembly involved in execution phase of apoptosis; central nervous system neuron axonogenesis; cytoskeleton; cytosol; embryo development; endothelial cell migration; ephrin receptor sign…
FAK	Q05397	F1NLS6	RYMEDSTYYKASKGK	Y576
FAK	Q05397	F1NLS6	DRSNDKVYENVTGLV	Y926
PKCD	Q05655	H9L081	LNEKPKLSYSDKNLI	S668	Q05655	KPCD_HUMAN	Protein kinase C delta type (EC 2.7.11.13) (Tyrosine-protein kinase PRKCD) (EC 2.7.10.2) (nPKC-delta) [Cleaved into: Protein kinase C delta type regulatory subunit; Protein kinase C delta type catalytic subunit (Sphingosine-dependent protein kinase-1) (SDK1)]	PRKCD	ENZYME REGULATION: Novel PKCs (PRKCD, PRKCE, PRKCH and PRKCQ) are calcium-insensitive, but activated by diacylglycerol (DAG) and phosphatidylserine. Three specific sites; Thr-507 (activation loop of the kinase domain), Ser-645 (turn motif) and Ser-664 (hydrophobic region), need to be phosphorylated for its full activation. Activated by caspase-3 (CASP3) cleavage during apoptosis. After cleavage, …	FUNCTION: Calcium-independent, phospholipid- and diacylglycerol (DAG)-dependent serine/threonine-protein kinase that plays contrasting roles in cell death and cell survival by functioning as a pro-apoptotic protein during DNA damage-induced apoptosis, but acting as an anti-apoptotic protein during cytokine receptor-initiated cell death, is involved in tumor suppression as well as survival of seve…	ATP binding; B cell proliferation; Fc-gamma receptor signaling pathway involved in phagocytosis; activation of phospholipase C activity; calcium-independent protein kinase C activity; cell cycle; cell-cell junction; cellular component disassembly involved in execution phase of apoptosis; cellular senescence; cytosol; defense response to bacterium; endoplasmic reticulum; enzyme activator activity;…
PKCD	Q05655	H9L081	VGENKASTFCGTPDY	T530
PKCD	Q05655	H9L081	WGLNKQGYKCRQCNA	Y185
PKCD	Q05655	H9L081	SVENVGIYQDFDKKP	Y311
PKCD	Q05655	H9L081	STFDAHIYEGRVIQI	Y64
caldesmon	Q05682	F1NSG3	EGVRNIKSMWEKGNV	S672	Q05682	CALD1_HUMAN	Caldesmon (CDM)	CALD1 CAD CDM		FUNCTION: Actin- and myosin-binding protein implicated in the regulation of actomyosin interactions in smooth muscle and nonmuscle cells (could act as a bridge between myosin and actin filaments). Stimulates actin binding of tropomyosin which increases the stabilization of actin filament structure. In muscle tissues, inhibits the actomyosin ATPase by binding to F-actin. This inhibition is attenua…	actin binding; actin cap; actin cytoskeleton; calmodulin binding; cellular component movement; cytosol; muscle contraction; myofibril; plasma membrane; tropomyosin binding
caldesmon	Q05682	F1NSG3	GLKVGVSSRINEWLT	S702
Btk	Q06187	F1ND29	MKKVVALYNYVPMNV	Y220	Q06187	BTK_HUMAN	Tyrosine-protein kinase BTK (EC 2.7.10.2) (Agammaglobulinemia tyrosine kinase) (ATK) (B-cell progenitor kinase) (BPK) (Bruton tyrosine kinase)	BTK AGMX1 ATK BPK	ENZYME REGULATION: Activated by phosphorylation. In primary B lymphocytes, is almost always non-phosphorylated and is thus catalytically inactive. Stimulation of TLR8 and TLR9 causes BTK activation. As a negative feedback mechanism to fine-tune BCR signaling, activated PRKCB down-modulates BTK function via direct phosphorylation of BTK at Ser-180, resulting in translocation of BTK back to the cyt…	FUNCTION: Non-receptor tyrosine kinase indispensable for B lymphocyte development, differentiation and signaling. Binding of antigen to the B-cell antigen receptor (BCR) triggers signaling that ultimately leads to B-cell activation. After BCR engagement and activation at the plasma membrane, phosphorylates PLCG2 at several sites, igniting the downstream signaling pathway through calcium mobilizat…	ATP binding; B cell activation; B cell receptor signaling pathway; Fc-epsilon receptor signaling pathway; I-kappaB kinase/NF-kappaB signaling; MyD88-dependent toll-like receptor signaling pathway; adaptive immune response; apoptotic signaling pathway; calcium-mediated signaling; cell maturation; cytoplasmic vesicle; cytosol; histamine secretion by mast cell; innate immune response; mast cell gran…
Btk	Q06187	F1ND29	RYVLDDEYTSSMGSK	Y549
SOS1	Q07889	F1NMA4	ESAPAESSPSKITSA	S1208	Q07889	SOS1_HUMAN	Son of sevenless homolog 1 (SOS-1)	SOS1		FUNCTION: Promotes the exchange of Ras-bound GDP by GTP. Catalytic component of a trimeric complex that participates in transduction of signals from Ras to Rac by promoting the Rac-specific guanine nucleotide exchange factor (GEF) activity (By similarity).	DNA binding; Fc-epsilon receptor signaling pathway; Ras protein signal transduction; Rho GTPase activator activity; Rho guanyl-nucleotide exchange factor activity; apoptotic signaling pathway; axon guidance; cytosol; epidermal growth factor receptor signaling pathway; fibroblast growth factor receptor signaling pathway; innate immune response; insulin receptor signaling pathway; leukocyte migrati…
SOS1	Q07889	F1NMA4	QPTSKVYSPRYSVPD	S1234
ADCY2	Q08462	E1BX91	QTLGYMSTCRGIINV	S1062	Q08462	ADCY2_HUMAN	Adenylate cyclase type 2 (EC 4.6.1.1) (ATP pyrophosphate-lyase 2) (Adenylate cyclase type II) (Adenylyl cyclase 2)	ADCY2 KIAA1060	ENZYME REGULATION: Insensitive to calcium/calmodulin. Stimulated by the G protein beta and gamma subunit complex (By similarity). Phosphorylation by RAF1 results in its activation.	FUNCTION: This is a membrane-bound, calmodulin-insensitive adenylyl cyclase.	ATP binding; activation of phospholipase C activity; activation of protein kinase A activity; adenylate cyclase activity; adenylate cyclase binding; adenylate cyclase-activating G-protein coupled receptor signaling pathway; adenylate cyclase-inhibiting G-protein coupled receptor signaling pathway; calcium- and calmodulin-responsive adenylate cyclase activity; cellular response to glucagon stimulu…
ITK	Q08881	E1C6Q5	ETLVMAIYDYEAQNP	Y191	Q08881	ITK_HUMAN	Tyrosine-protein kinase ITK/TSK (EC 2.7.10.2) (Interleukin-2-inducible T-cell kinase) (IL-2-inducible T-cell kinase) (Kinase EMT) (T-cell-specific kinase) (Tyrosine-protein kinase Lyk)	ITK EMT LYK		FUNCTION: Tyrosine kinase that plays an essential role in regulation of the adaptive immune response. Regulates the development, function and differentiation of conventional T-cells and nonconventional NKT-cells. When antigen presenting cells (APC) activate T-cell receptor (TCR), a series of phosphorylation lead to the recruitment of ITK to the cell membrane, in the vicinity of the stimulated TCR…	ATP binding; Fc-epsilon receptor signaling pathway; NK T cell differentiation; T cell activation; T cell receptor signaling pathway; activation of phospholipase C activity; adaptive immune response; cellular defense response; cytokine production; cytosol; innate immune response; interferon-gamma production; interleukin-4 production; intracellular signal transduction; metal ion binding; non-membra…
ITK	Q08881	E1C6Q5	RIVLDDQYTSSTGTK	Y523
P300	Q09472	E1BSM6	GPGQSMAGQTPQNSP	S104	Q09472	EP300_HUMAN	Histone acetyltransferase p300 (p300 HAT) (EC 2.3.1.48) (E1A-associated protein p300)	EP300 P300		FUNCTION: Functions as histone acetyltransferase and regulates transcription via chromatin remodeling. Acetylates all four core histones in nucleosomes. Histone acetylation gives an epigenetic tag for transcriptional activation. Mediates cAMP-gene regulation by binding specifically to phosphorylated CREB protein. Mediates acetylation of histone H3 at 'Lys-122' (H3K122ac), a modification that loca…	N-terminal peptidyl-lysine acetylation; Notch signaling pathway; RNA polymerase II core promoter proximal region sequence-specific DNA binding; antigen binding; cell cycle; cellular response to hydrogen peroxide; cellular response to organic cyclic compound; chromatin; chromatin DNA binding; chromatin binding; core promoter binding; cytoplasm; digestive tract development; heart development; histo…
P300	Q09472	E1BSM6	SELLRAGSSPNLNMG	S89
Traf2	Q12933	E1BTY1	ANSTPPGSLDLSQPG	S11	Q12933	TRAF2_HUMAN	TNF receptor-associated factor 2 (EC 6.3.2.-) (E3 ubiquitin-protein ligase TRAF2) (Tumor necrosis factor type 2 receptor-associated protein 3)	TRAF2 TRAP3	ENZYME REGULATION: Has very low E3 ubiquitin ligase activity in the absence of sphingosine-1-phosphate. E3 ubiquitin ligase activity is strongly activated by cytoplasmic sphingosine-1-phosphate.	FUNCTION: Regulates activation of NF-kappa-B and JNK and plays a central role in the regulation of cell survival and apoptosis. Required for normal antibody isotype switching from IgM to IgG. Has E3 ubiquitin-protein ligase activity and promotes 'Lys-63'-linked ubiquitination of target proteins, such as BIRC3, RIPK1 and TICAM1. Is an essential constituent of several E3 ubiquitin-protein ligase co…	CD40 receptor binding; CD40 receptor complex; activation of NF-kappaB-inducing kinase activity; activation of cysteine-type endopeptidase activity involved in apoptotic process; apoptotic signaling pathway; cell cortex; cellular protein complex assembly; cytoplasmic side of plasma membrane; cytosol; innate immune response; membrane raft; negative regulation of glial cell apoptotic process; positi…
TRAF2	Q12933	E1BTY1	EGCTWKGTIKEYESC	T117
NFAT4	Q12968	F1NBQ5	SYRESSLSPSPASSI	S203	Q12968	NFAC3_HUMAN	Nuclear factor of activated T-cells, cytoplasmic 3 (NF-ATc3) (NFATc3) (NFATx) (T-cell transcription factor NFAT4) (NF-AT4)	NFATC3 NFAT4		FUNCTION: Acts as a regulator of transcriptional activation. Plays a role in the inducible expression of cytokine genes in T-cells, especially in the induction of the IL-2.	DNA binding; Fc-epsilon receptor signaling pathway; cellular respiration; cellular response to lithium ion; chromatin binding; cytosol; heart development; inflammatory response; innate immune response; muscle cell development; nucleolus; nucleoplasm; patterning of blood vessels; plasma membrane; positive regulation of transcription from RNA polymerase II promoter; sequence-specific DNA binding tr…
ACC1	Q13085	E1BXY1	FCDSPPQSPTFPEAG	S1255	Q13085	ACACA_HUMAN	Acetyl-CoA carboxylase 1 (ACC1) (EC 6.4.1.2) (ACC-alpha) [Includes: Biotin carboxylase (EC 6.3.4.14)]	ACACA ACAC ACC1 ACCA	ENZYME REGULATION: By phosphorylation (By similarity). Activity is increased by oligomerization. Citrate and MID1IP1 promote oligomerization.	FUNCTION: Catalyzes the rate-limiting reaction in the biogenesis of long-chain fatty acids. Carries out three functions: biotin carboxyl carrier protein, biotin carboxylase and carboxyltransferase.	ATP binding; acetyl-CoA carboxylase activity; acetyl-CoA metabolic process; biotin carboxylase activity; biotin metabolic process; carnitine shuttle; cytosol; energy reserve metabolic process; fatty acid biosynthetic process; lipid homeostasis; long-chain fatty-acyl-CoA biosynthetic process; malonyl-CoA biosynthetic process; metal ion binding; mitochondrion; multicellular organismal protein metab…
ACC1	Q13085	E1BXY1	NHMRPSMSGLHLVKQ	S81
AMPK1	Q13131	E1BTD9	KIADFGLSNMMSDGE	S173	Q13131	AAPK1_HUMAN	5'-AMP-activated protein kinase catalytic subunit alpha-1 (AMPK subunit alpha-1) (EC 2.7.11.1) (Acetyl-CoA carboxylase kinase) (ACACA kinase) (EC 2.7.11.27) (Hydroxymethylglutaryl-CoA reductase kinase) (HMGCR kinase) (EC 2.7.11.31) (Tau-protein kinase PRKAA1) (EC 2.7.11.26)	PRKAA1 AMPK1	ENZYME REGULATION: Activated by phosphorylation on Thr-183. Binding of AMP to non-catalytic gamma subunit (PRKAG1, PRKAG2 or PRKAG3) results in allosteric activation, inducing phosphorylation on Thr-183. AMP-binding to gamma subunit also sustains activity by preventing dephosphorylation of Thr-183. ADP also stimulates Thr-183 phosphorylation, without stimulating already phosphorylated AMPK. ATP p…	FUNCTION: Catalytic subunit of AMP-activated protein kinase (AMPK), an energy sensor protein kinase that plays a key role in regulating cellular energy metabolism. In response to reduction of intracellular ATP levels, AMPK activates energy-producing pathways and inhibits energy-consuming processes: inhibits protein, carbohydrate and lipid biosynthesis, as well as cell growth and proliferation. AM…	AMP-activated protein kinase activity; AMP-activated protein kinase complex; ATP binding; Wnt signaling pathway; [acetyl-CoA carboxylase] kinase activity; [hydroxymethylglutaryl-CoA reductase (NADPH)] kinase activity; activation of MAPK activity; apical plasma membrane; autophagy; cAMP-dependent protein kinase activity; cell cycle arrest; cellular response to ethanol; cellular response to glucose…
AMPKA1	Q13131	E1BTD9	ATPQRSGSVSNYRSC	S497
AMPK1	Q13131	E1BTD9	SDGEFLRTSCGSPNY	T184
PAK1	Q13153	E1C3P6	PRPEHTKSIYTRSVI	S198	Q13153	PAK1_HUMAN	Serine/threonine-protein kinase PAK 1 (EC 2.7.11.1) (Alpha-PAK) (p21-activated kinase 1) (PAK-1) (p65-PAK)	PAK1	ENZYME REGULATION: Phosphorylation of Thr-84 by OXSR1 inhibits activation (By similarity). Activated by binding small G proteins. Binding of GTP-bound CDC42 or RAC1 to the autoregulatory region releases monomers from the autoinhibited dimer, and enables activation by phosphorylation of Thr-423.	FUNCTION: Protein kinase involved in intracellular signaling pathways downstream of integrins and receptor-type kinases that plays an important role in cytoskeleton dynamics, in cell adhesion, migration, proliferation, apoptosis, mitosis, and in vesicle-mediated transport processes. Can directly phosphorylate BAD and protects cells against apoptosis. Activated by interaction with CDC42 and RAC1. …	ATP binding; Fc-epsilon receptor signaling pathway; Fc-gamma receptor signaling pathway involved in phagocytosis; Golgi apparatus; T cell costimulation; T cell receptor signaling pathway; Z disc; actin cytoskeleton reorganization; apoptotic process; axon; axon guidance; branching morphogenesis of an epithelial tube; cellular response to insulin stimulus; cytosol; dendrite; dendrite development; e…
PAK1	Q13153	E1C3P6	VIDPLPPPTRDVATS	T212
PAK1	Q13153	E1C3P6	PEQSKRSTMVGTPYW	T422
MEK5	Q13163	F1NU31	VSTQLVNSIAKTYVG	S234	Q13163	MP2K5_HUMAN	Dual specificity mitogen-activated protein kinase kinase 5 (MAP kinase kinase 5) (MAPKK 5) (EC 2.7.12.2) (MAPK/ERK kinase 5) (MEK 5)	MAP2K5 MEK5 MKK5 PRKMK5		FUNCTION: Acts as a scaffold for the formation of a ternary MAP3K2/MAP3K3-MAP3K5-MAPK7 signaling complex. Activation of this pathway appears to play a critical role in protecting cells from stress-induced apoptosis, neuronal survival and cardiac development and angiogenesis.	ATP binding; ERK5 cascade; activation of MAPK activity; cellular response to laminar fluid shear stress; cytosol; heart development; metal ion binding; negative regulation of NF-kappaB transcription factor activity; negative regulation of cell migration involved in sprouting angiogenesis; negative regulation of chemokine (C-X-C motif) ligand 2 production; negative regulation of cysteine-type endo…
MEK5	Q13163	F1NU31	NNSSSAVSDSLPSNS	S62
MEK5	Q13163	F1NU31	LVNSIAKTYVGTNAY	T238
PAK2	Q13177	Q5F3U0	TKSIYTRSVIDPIPA	S195	Q13177	PAK2_HUMAN	Serine/threonine-protein kinase PAK 2 (EC 2.7.11.1) (Gamma-PAK) (PAK65) (S6/H4 kinase) (p21-activated kinase 2) (PAK-2) (p58) [Cleaved into: PAK-2p27 (p27); PAK-2p34 (p34) (C-t-PAK2)]	PAK2	ENZYME REGULATION: Activated by binding small G proteins. Binding of GTP-bound CDC42 or RAC1 to the autoregulatory region releases monomers from the autoinhibited dimer, enables phosphorylation of Thr-402 and allows the kinase domain to adopt an active structure (By similarity). Following caspase cleavage, autophosphorylated PAK-2p34 is constitutively active.	FUNCTION: Serine/threonine protein kinase that plays a role in a variety of different signaling pathways including cytoskeleton regulation, cell motility, cell cycle progression, apoptosis or proliferation. Acts as downstream effector of the small GTPases CDC42 and RAC1. Activation by the binding of active CDC42 and RAC1 results in a conformational change and a subsequent autophosphorylation on s…	ATP binding; Fc-epsilon receptor signaling pathway; T cell costimulation; T cell receptor signaling pathway; actin cytoskeleton organization; axon guidance; cellular component disassembly involved in execution phase of apoptosis; cytosol; innate immune response; negative regulation of apoptotic process; negative regulation of cysteine-type endopeptidase activity involved in execution phase of apo…
MEKK1	Q13233	F1NZU5	KQLRKVRSVELDRLP	S122	Q13233	M3K1_HUMAN	Mitogen-activated protein kinase kinase kinase 1 (EC 2.7.11.25) (MAPK/ERK kinase kinase 1) (MEK kinase 1) (MEKK 1)	MAP3K1 MAPKKK1 MEKK MEKK1	ENZYME REGULATION: Activated by autophosphorylation on Thr-1400 and Thr-1412 following oligomerization.	FUNCTION: Component of a protein kinase signal transduction cascade. Activates the ERK and JNK kinase pathways by phosphorylation of MAP2K1 and MAP2K4. Activates CHUK and IKBKB, the central protein kinases of the NF-kappa-B pathway.	ATP binding; Fc-epsilon receptor signaling pathway; JUN kinase kinase activity; MAP kinase kinase kinase activity; MyD88-dependent toll-like receptor signaling pathway; actin cytoskeleton organization; apoptotic mitochondrial changes; apoptotic process; cellular response to mechanical stimulus; cytosol; epithelial cell morphogenesis; eyelid development in camera-type eye; innate immune response; …
MEKK1	Q13233	F1NZU5	TPPRRAPSPDGFSPY	S131
MEKK1	Q13233	F1NZU5	ARLASKGTGAGEFQG	T1448
mGluR1	Q13255	F1NBM1	GLSSAMCYSALVTKT	Y664	Q13255	GRM1_HUMAN	Metabotropic glutamate receptor 1 (mGluR1)	GRM1 GPRC1A MGLUR1		FUNCTION: G-protein coupled receptor for glutamate. Ligand binding causes a conformation change that triggers signaling via guanine nucleotide-binding proteins (G proteins) and modulates the activity of down-stream effectors. Signaling activates a phosphatidylinositol-calcium second messenger system. May participate in the central action of glutamate in the CNS, such as long-term potentiation in …	G-protein coupled receptor activity; G-protein coupled receptor homodimeric complex; activation of MAPK activity; activation of MAPKK activity; cell death; cellular response to electrical stimulus; dendrite; glutamate receptor activity; integral component of plasma membrane; locomotory behavior; nucleus; postsynaptic density; regulation of sensory perception of pain; sensory perception of pain; s…
Grb10	Q13322	F1NQ03	PELCSPASSPVLAPG	S150	Q13322	GRB10_HUMAN	Growth factor receptor-bound protein 10 (GRB10 adapter protein) (Insulin receptor-binding protein Grb-IR)	GRB10 GRBIR KIAA0207	ENZYME REGULATION: Phosphorylation by mTORC1 stabilizes and activates GRB10 constituting a feedback pathway by which mTORC1 inhibits INSR-dependent signaling.	FUNCTION: Adapter protein which modulates coupling of a number of cell surface receptor kinases with specific signaling pathways. Binds to, and suppress signals from, activated receptors tyrosine kinases, including the insulin (INSR) and insulin-like growth factor (IGF1R) receptors. The inhibitory effect can be achieved by 2 mechanisms: interference with the signaling pathway and increased recept…	SH3/SH2 adaptor activity; cytosol; insulin receptor binding; insulin receptor signaling pathway; insulin-like growth factor receptor signaling pathway; negative regulation of Wnt signaling pathway; negative regulation of glucose import; negative regulation of glycogen biosynthetic process; negative regulation of insulin receptor signaling pathway; negative regulation of phosphorylation; plasma me…
Grb10	Q13322	F1NQ03	MNILGSQSPLHPSTL	S478
NFAT1	Q13469	H9KZK3	YREPLCLSPASSGSS	S175	Q13469	NFAC2_HUMAN	Nuclear factor of activated T-cells, cytoplasmic 2 (NF-ATc2) (NFATc2) (NFAT pre-existing subunit) (NF-ATp) (T-cell transcription factor NFAT1)	NFATC2 NFAT1 NFATP		FUNCTION: Plays a role in the inducible expression of cytokine genes in T-cells, especially in the induction of the IL-2, IL-3, IL-4, TNF-alpha or GM-CSF. Promotes invasive migration through the activation of GPC6 expression and WNT5A signaling pathway.	B cell receptor signaling pathway; DNA binding; Fc-epsilon receptor signaling pathway; actin cytoskeleton; cell migration; cellular response to DNA damage stimulus; cytokine production; cytosol; innate immune response; nucleoplasm; plasma membrane; positive regulation of B cell proliferation; positive regulation of transcription from RNA polymerase II promoter; positive regulation of transcriptio…
NFAT1	Q13469	H9KZK3	THYSPRTSPIMSPRT	S225
NFAT1	Q13469	H9KZK3	YQRSKSLSPSQLGYQ	S761
4E-BP1	Q13541	E1BYI1	FLMECRNSPVAKTPP	S66	Q13541	4EBP1_HUMAN	Eukaryotic translation initiation factor 4E-binding protein 1 (4E-BP1) (eIF4E-binding protein 1) (Phosphorylated heat- and acid-stable protein regulated by insulin 1) (PHAS-I)	EIF4EBP1		FUNCTION: Regulates eIF4E activity by preventing its assembly into the eIF4F complex: hypophosphorylated form competes with EIF4G1/EIF4G3 and strongly binds to EIF4E, leading to repress translation. Mediates the regulation of protein translation by hormones, growth factors and other stimuli that signal through the MAP kinase and mTORC1 pathways.	G1/S transition of mitotic cell cycle; TOR signaling; cytosol; insulin receptor signaling pathway; lung development; negative regulation of protein complex assembly; negative regulation of translational initiation; nucleus; positive regulation of mitotic cell cycle; protein complex; response to ethanol; response to ischemia; translation repressor activity; translational initiation
4E-BP1	Q13541	E1BYI1	PPGDYSTTPGGTVFG	T37
4E-BP1	Q13541	E1BYI1	GGTVFGTTPGGTRII	T46
RIPK1	Q13546	F1NWE7	LEREYDYHAFGSRMD	Y384	Q13546	RIPK1_HUMAN	Receptor-interacting serine/threonine-protein kinase 1 (EC 2.7.11.1) (Cell death protein RIP) (Receptor-interacting protein 1) (RIP-1) (Serine/threonine-protein kinase RIP)	RIPK1 RIP RIP1	ENZYME REGULATION: Inhibited by necrostatins, including necrostatin-1, necrostatin-3 and necrostatin-4.	FUNCTION: Serine-threonine kinase which transduces inflammatory and cell-death signals (programmed necrosis) following death receptors ligation, activation of pathogen recognition receptors (PRRs), and DNA damage. Upon activation of TNFR1 by the TNF-alpha family cytokines, TRADD and TRAF2 are recruited to the receptor. Phosphorylates DAB2IP at 'Ser-728' in a TNF-alpha-dependent manner, and thereb…	ATP binding; T cell apoptotic process; TRIF-dependent toll-like receptor signaling pathway; activation of JUN kinase activity; activation of cysteine-type endopeptidase activity involved in apoptotic process; amyloid fibril formation; cellular protein catabolic process; cytosol; death-inducing signaling complex; extrinsic apoptotic signaling pathway; innate immune response; membrane raft; mitocho…
CaMK2-beta/gamma	Q13554	F1NRP6	SMMHRQETVECLKKF	T287	Q13554	KCC2B_HUMAN	Calcium/calmodulin-dependent protein kinase type II subunit beta (CaM kinase II subunit beta) (CaMK-II subunit beta) (EC 2.7.11.17)	CAMK2B CAM2 CAMK2 CAMKB	ENZYME REGULATION: Activated by Ca(2+)/calmodulin. Binding of calmodulin results in conformational change that relieves intrasteric autoinhibition and allows autophosphorylation of Thr-287 which turns the kinase in a constitutively active form and confers to the kinase a Ca(2+)-independent activity.	FUNCTION: Calcium/calmodulin-dependent protein kinase that functions autonomously after Ca(2+)/calmodulin-binding and autophosphorylation, and is involved in dendritic spine and synapse formation, neuronal plasticity and regulation of sarcoplasmic reticulum Ca(2+) transport in skeletal muscle. In neurons, plays an essential structural role in the reorganization of the actin cytoskeleton during pl…	ATP binding; G1/S transition of mitotic cell cycle; activation of meiosis involved in egg activation; calcium ion transport; calmodulin-dependent protein kinase activity; cytosol; endocytic vesicle membrane; inhibitory G-protein coupled receptor phosphorylation; interferon-gamma-mediated signaling pathway; microtubule organizing center; neuromuscular process controlling balance; nucleoplasm; pept…
CaMK2-delta	Q13557	F1NKN2	ESTESSNTTIEDEDV	T336	Q13557	KCC2D_HUMAN	Calcium/calmodulin-dependent protein kinase type II subunit delta (CaM kinase II subunit delta) (CaMK-II subunit delta) (EC 2.7.11.17)	CAMK2D CAMKD	ENZYME REGULATION: Activated by Ca(2+)/calmodulin. Binding of calmodulin results in conformational change that relieves intrasteric autoinhibition and allows autophosphorylation of Thr-287 which turns the kinase in a constitutively active form and confers to the kinase a Ca(2+)-independent activity.	FUNCTION: Calcium/calmodulin-dependent protein kinase involved in the regulation of Ca(2+) homeostatis and excitation-contraction coupling (ECC) in heart by targeting ion channels, transporters and accessory proteins involved in Ca(2+) influx into the myocyte, Ca(2+) release from the sarcoplasmic reticulum (SR), SR Ca(2+) uptake and Na(+) and K(+) channel transport. Targets also transcription fac…	ATP binding; G1/S transition of mitotic cell cycle; T-tubule; axon initial segment; calcium channel complex; calcium ion transport; calcium- and calmodulin-dependent protein kinase complex; calmodulin-dependent protein kinase activity; cardiac muscle cell contraction; cellular response to calcium ion; cytosol; endocytic vesicle membrane; intercalated disc; interferon-gamma-mediated signaling path…
IL-10R-A	Q13651	F1NVR3	ELPVAKGYLKQSSPE	Y475	Q13651	I10R1_HUMAN	Interleukin-10 receptor subunit alpha (IL-10 receptor subunit alpha) (IL-10R subunit alpha) (IL-10RA) (CDw210a) (Interleukin-10 receptor subunit 1) (IL-10R subunit 1) (IL-10R1) (CD antigen CD210)	IL10RA IL10R		FUNCTION: Receptor for IL10; binds IL10 with a high affinity.	cytoplasm; integral component of membrane; interleukin-10 receptor activity; plasma membrane; response to lipopolysaccharide
Keap1	Q14145	E1C6U6	WDLVQFAYTGCLELK	Y272	Q14145	KEAP1_HUMAN	Kelch-like ECH-associated protein 1 (Cytosolic inhibitor of Nrf2) (INrf2) (Kelch-like protein 19)	KEAP1 INRF2 KIAA0132 KLHL19	ENZYME REGULATION: Ubiquitination and subsequent degradation of PGAM5 is inhibited by oxidative stress and sulforaphane. Sulforaphane also inhibits ubiquitination of NFE2L2/NRF2.	FUNCTION: Acts as a substrate adapter protein for the E3 ubiquitin ligase complex formed by CUL3 and RBX1 and targets NFE2L2/NRF2 for ubiquitination and degradation by the proteasome, thus resulting in the suppression of its transcriptional activity and the repression of antioxidant response element-mediated detoxifying enzyme gene expression. Retains NFE2L2/NRF2 and may also retain BPTF in the c…	Cul3-RING ubiquitin ligase complex; cellular response to interleukin-4; centrosome; cytoplasm; endoplasmic reticulum; in utero embryonic development; midbody; nucleus; proteasomal ubiquitin-independent protein catabolic process; protein ubiquitination; regulation of epidermal cell differentiation; regulation of transcription, DNA-templated; transcription, DNA-templated
GIT2	Q14161	F1NLN1	QDNDQPDYDSVASDE	Y392	Q14161	GIT2_HUMAN	ARF GTPase-activating protein GIT2 (ARF GAP GIT2) (Cool-interacting tyrosine-phosphorylated protein 2) (CAT-2) (CAT2) (G protein-coupled receptor kinase-interactor 2) (GRK-interacting protein 2)	GIT2 KIAA0148		FUNCTION: GTPase-activating protein for the ADP ribosylation factor family.	ARF GTPase activator activity; nucleoplasm; positive regulation of GTPase activity; regulation of ARF GTPase activity; regulation of G-protein coupled receptor protein signaling pathway; zinc ion binding
IKK-epsilon	Q14164	H9KZZ5	EDDEKFVSVYGTEEY	S172	Q14164	IKKE_HUMAN	Inhibitor of nuclear factor kappa-B kinase subunit epsilon (I-kappa-B kinase epsilon) (IKK-E) (IKK-epsilon) (IkBKE) (EC 2.7.11.10) (Inducible I kappa-B kinase) (IKK-i)	IKBKE IKKE IKKI KIAA0151		FUNCTION: Serine/threonine kinase that plays an essential role in regulating inflammatory responses to viral infection, through the activation of the type I IFN, NF-kappa-B and STAT signaling. Also involved in TNFA and inflammatory cytokines, like Interleukin-1, signaling. Following activation of viral RNA sensors, such as RIG-I-like receptors, associates with DDX3X and phosphorylates interferon …	ATP binding; IkappaB kinase activity; NF-kappaB-inducing kinase activity; PML body; TRIF-dependent toll-like receptor signaling pathway; cytosol; endosome membrane; innate immune response; intrinsic apoptotic signaling pathway in response to DNA damage; negative regulation of type I interferon production; positive regulation of I-kappaB kinase/NF-kappaB signaling; toll-like receptor 3 signaling p…
Pyk2	Q14289	E1C9H7	LSVDSEIYAEIPDET	Y405	Q14289	FAK2_HUMAN	Protein-tyrosine kinase 2-beta (EC 2.7.10.2) (Calcium-dependent tyrosine kinase) (CADTK) (Calcium-regulated non-receptor proline-rich tyrosine kinase) (Cell adhesion kinase beta) (CAK-beta) (CAKB) (Focal adhesion kinase 2) (FADK 2) (Proline-rich tyrosine kinase 2) (Related adhesion focal tyrosine kinase) (RAFTK)	PTK2B FAK2 PYK2 RAFTK	ENZYME REGULATION: Activated in response to stimuli that lead to increased intracellular Ca(2+) levels; this activation is indirect and may be mediated by calcium-mediated production of reactive oxygen species (ROS). Activated by autophosphorylation at Tyr-402; this creates a binding site for SRC family kinases and leads to phosphorylation at additional tyrosine residues. Phosphorylation at Tyr-4…	FUNCTION: Non-receptor protein-tyrosine kinase that regulates reorganization of the actin cytoskeleton, cell polarization, cell migration, adhesion, spreading and bone remodeling. Plays a role in the regulation of the humoral immune response, and is required for normal levels of marginal B-cells in the spleen and normal migration of splenic B-cells. Required for normal macrophage polarization and…	ATP binding; MAPK cascade; activation of Janus kinase activity; activation of Rac GTPase activity; apoptotic process; axon; blood vessel endothelial cell migration; bone resorption; cell cortex; cellular response to retinoic acid; chemokine-mediated signaling pathway; cytosol; epidermal growth factor receptor signaling pathway; focal adhesion; focal adhesion assembly; glial cell proliferation; gr…
Pyk2	Q14289	E1C9H7	YIEDEEYYKASVTRL	Y584
Pyk2	Q14289	E1C9H7	DRTDDMVYSNVMDLV	Y888
STAT4	Q14765	E1C7H0	PSDLLPMSPSVYAVL	S722	Q14765	STAT4_HUMAN	Signal transducer and activator of transcription 4	STAT4		FUNCTION: Carries out a dual function: signal transduction and activation of transcription. Involved in IL12 signaling.	JAK-STAT cascade; calcium ion binding; cell proliferation; cytokine-mediated signaling pathway; cytoplasm; nucleus; positive regulation of transcription from RNA polymerase II promoter; protein phosphorylation; sequence-specific DNA binding; sequence-specific DNA binding transcription factor activity; signal transducer activity; transcription, DNA-templated
STAT4	Q14765	E1C7H0	SDGGVKGYVPSVFIP	Y694
Casp8	Q14790	F1P1D8	FTGQNCQSLAGKPKV	S350	Q14790	CASP8_HUMAN	Caspase-8 (CASP-8) (EC 3.4.22.61) (Apoptotic cysteine protease) (Apoptotic protease Mch-5) (CAP4) (FADD-homologous ICE/ced-3-like protease) (FADD-like ICE) (FLICE) (ICE-like apoptotic protease 5) (MORT1-associated ced-3 homolog) (MACH) [Cleaved into: Caspase-8 subunit p18; Caspase-8 subunit p10]	CASP8 MCH5	ENZYME REGULATION: Probably negatively regulated by RFFL through proteasomal degradation. Inhibited by the effector protein NleF that is produced by pathogenic E.coli; this inhibits apoptosis.	FUNCTION: Most upstream protease of the activation cascade of caspases responsible for the TNFRSF6/FAS mediated and TNFRSF1A induced cell death. Binding to the adapter molecule FADD recruits it to either receptor. The resulting aggregate called death-inducing signaling complex (DISC) performs CASP8 proteolytic activation. The active dimeric enzyme is then liberated from the DISC and free to activ…	B cell activation; CD95 death-inducing signaling complex; Noc1p-Noc2p complex; T cell activation; TRIF-dependent toll-like receptor signaling pathway; activation of cysteine-type endopeptidase activity involved in apoptotic process; angiogenesis; cell body; cellular component disassembly involved in execution phase of apoptosis; cellular response to mechanical stimulus; cellular response to organ…
Casp8	Q14790	F1P1D8	TDSGEQDYSLETDAR	Y383
NCAPH	Q15003	F1NGH5	MKPGEYSYFSPRTLS	S375	Q15003	CND2_HUMAN	Condensin complex subunit 2 (Barren homolog protein 1) (Chromosome-associated protein H) (hCAP-H) (Non-SMC condensin I complex subunit H) (XCAP-H homolog)	NCAPH BRRN BRRN1 CAPH KIAA0074		FUNCTION: Regulatory subunit of the condensin complex, a complex required for conversion of interphase chromatin into mitotic-like condense chromosomes. The condensin complex probably introduces positive supercoils into relaxed DNA in the presence of type I topoisomerases and converts nicked DNA into positive knotted forms in the presence of type II topoisomerases.	condensin complex; cytosol; microtubule cytoskeleton; mitotic chromosome condensation; nucleus
EEA1	Q15075	F1N9V5	CSAKNALTPSSKKPV	T1390	Q15075	EEA1_HUMAN	Early endosome antigen 1 (Endosome-associated protein p162) (Zinc finger FYVE domain-containing protein 2)	EEA1 ZFYVE2		FUNCTION: Binds phospholipid vesicles containing phosphatidylinositol 3-phosphate and participates in endosomal trafficking.	1-phosphatidylinositol binding; GTP-dependent protein binding; calmodulin binding; cytoplasmic vesicle; cytosol; early endosome; early endosome membrane; early endosome to late endosome transport; extracellular vesicular exosome; extrinsic component of plasma membrane; protein homodimerization activity; recycling endosome; serine-pyruvate aminotransferase complex; synaptic vesicle to endosome fus…
p40phox	Q15080	E1C234	LRRLRPRTRRVKSIS	T154	Q15080	NCF4_HUMAN	Neutrophil cytosol factor 4 (NCF-4) (Neutrophil NADPH oxidase factor 4) (SH3 and PX domain-containing protein 4) (p40-phox) (p40phox)	NCF4 SH3PXD4		FUNCTION: Component of the NADPH-oxidase, a multicomponent enzyme system responsible for the oxidative burst in which electrons are transported from NADPH to molecular oxygen, generating reactive oxidant intermediates. It may be important for the assembly and/or activation of the NADPH-oxidase complex.	NADPH oxidase complex; antigen processing and presentation of exogenous peptide antigen via MHC class I, TAP-dependent; cell communication; cytosol; endosome membrane; immune response; interaction with host; oxidation-reduction process; phagolysosome; phagosome maturation; phosphatidylinositol-3-phosphate binding; protein dimerization activity; superoxide-generating NADPH oxidase activator activi…
PKD1	Q15139	F1N8M7	NDTGSKYYKEIPLSE	Y442	Q15139	KPCD1_HUMAN	Serine/threonine-protein kinase D1 (EC 2.7.11.13) (Protein kinase C mu type) (Protein kinase D) (nPKC-D1) (nPKC-mu)	PRKD1 PKD PKD1 PRKCM	ENZYME REGULATION: Activated by DAG and phorbol esters. Phorbol-ester/DAG-type domain 1 binds DAG with high affinity and appears to play the dominant role in mediating translocation to the cell membrane and trans-Golgi network. Phorbol-ester/DAG-type domain 2 binds phorbol ester with higher affinity. Autophosphorylation of Ser-742 and phosphorylation of Ser-738 by PKC relieves auto-inhibition by …	FUNCTION: Serine/threonine-protein kinase that converts transient diacylglycerol (DAG) signals into prolonged physiological effects downstream of PKC, and is involved in the regulation of MAPK8/JNK1 and Ras signaling, Golgi membrane integrity and trafficking, cell survival through NF-kappa-B activation, cell migration, cell differentiation by mediating HDAC7 nuclear export, cell proliferation via…	ATP binding; Golgi apparatus; Golgi organization; Golgi vesicle transport; angiogenesis; apoptotic process; cell cortex; cell proliferation; cell-cell junction; cellular response to oxidative stress; cytosol; inflammatory response; innate immune response; integral component of plasma membrane; integrin-mediated signaling pathway; intracellular signal transduction; metal ion binding; negative regu…
Calponin_3	Q15417	E1BSX2	QGTGTNGSEISDSDY	S293	Q15417	CNN3_HUMAN	Calponin-3 (Calponin, acidic isoform)	CNN3		FUNCTION: Thin filament-associated protein that is implicated in the regulation and modulation of smooth muscle contraction. It is capable of binding to actin, calmodulin, troponin C and tropomyosin. The interaction of calponin with actin inhibits the actomyosin Mg-ATPase activity.	actomyosin structure organization; epithelial cell differentiation
p90RSK	Q15418	E1C554	TSRTPKDsPGIPPSA	S381	Q15418	KS6A1_HUMAN	Ribosomal protein S6 kinase alpha-1 (S6K-alpha-1) (EC 2.7.11.1) (90 kDa ribosomal protein S6 kinase 1) (p90-RSK 1) (p90RSK1) (p90S6K) (MAP kinase-activated protein kinase 1a) (MAPK-activated protein kinase 1a) (MAPKAP kinase 1a) (MAPKAPK-1a) (Ribosomal S6 kinase 1) (RSK-1)	RPS6KA1 MAPKAPK1A RSK1	ENZYME REGULATION: Upon extracellular signal or mitogen stimulation, phosphorylated at Thr-573 in the C-terminal kinase domain (CTKD) by MAPK1/ERK2 and MAPK3/ERK1. The activated CTKD then autophosphorylates Ser-380, allowing binding of PDPK1, which in turn phosphorylates Ser-221 in the N-terminal kinase domain (NTDK) leading to the full activation of the protein and subsequent phosphorylation of …	FUNCTION: Serine/threonine-protein kinase that acts downstream of ERK (MAPK1/ERK2 and MAPK3/ERK1) signaling and mediates mitogenic and stress-induced activation of the transcription factors CREB1, ETV1/ER81 and NR4A1/NUR77, regulates translation through RPS6 and EIF4B phosphorylation, and mediates cellular proliferation, survival, and differentiation by modulating mTOR signaling and repressing pr…	ATP binding; MyD88-dependent toll-like receptor signaling pathway; TRIF-dependent toll-like receptor signaling pathway; axon guidance; cell cycle; cysteine-type endopeptidase inhibitor activity involved in apoptotic process; cytosol; innate immune response; magnesium ion binding; negative regulation of apoptotic process; neurotrophin TRK receptor signaling pathway; nucleoplasm; positive regulatio…
p90RSK	Q15418	E1C554	HQLFRGFSFVATGLM	S398
HuR	Q15717	F1N9I5	FIRFDKRSEAEEAIT	S158	Q15717	ELAV1_HUMAN	ELAV-like protein 1 (Hu-antigen R) (HuR)	ELAVL1 HUR		FUNCTION: RNA-binding protein that binds to the 3'-UTR region of mRNAs and increases their stability. Involved in embryonic stem cells (ESCs) differentiation: preferentially binds mRNAs that are not methylated by N6-methyladenosine (m6A), stabilizing them, promoting ESCs differentiation. Binds to poly-U elements and AU-rich elements (AREs) in the 3'-UTR of target mRNAs. Binds avidly to the AU-ric…	3'-UTR-mediated mRNA stabilization; cytosol; double-stranded RNA binding; gene expression; mRNA 3'-UTR AU-rich region binding; mRNA metabolic process; multicellular organismal development; nucleoplasm; nucleotide binding; positive regulation of translation
HuR	Q15717	F1N9I5	QAQRFRFSPMGVDHM	S221
smMLCK	Q15746	F1NF96	RAIGRLSSMAMISGM	S1749	Q15746	MYLK_HUMAN	Myosin light chain kinase, smooth muscle (MLCK) (smMLCK) (EC 2.7.11.18) (Kinase-related protein) (KRP) (Telokin) [Cleaved into: Myosin light chain kinase, smooth muscle, deglutamylated form]	MYLK MLCK MLCK1 MYLK1	ENZYME REGULATION: Isoform 1 is activated by phosphorylation on Tyr-464 and Tyr-471. Isoforms which lack these tyrosine residues are not regulated in this way. All catalytically active isoforms require binding to calcium and calmodulin for activation. Repressed by organometallic pyridylnaphthalimide complexes, wortmannin, ML-7 (a synthetic naphthalenesulphonyl derivative that inhibits the binding…	FUNCTION: Calcium/calmodulin-dependent myosin light chain kinase implicated in smooth muscle contraction via phosphorylation of myosin light chains (MLC). Also regulates actin-myosin interaction through a non-kinase activity. Phosphorylates PTK2B/PYK2 and myosin light-chains. Involved in the inflammatory response (e.g. apoptosis, vascular permeability, leukocyte diapedesis), cell motility and mor…	ATP binding; aorta smooth muscle tissue morphogenesis; bleb assembly; cellular hypotonic response; cleavage furrow; cytosol; lamellipodium; metal ion binding; myosin light chain kinase activity; plasma membrane; positive regulation of calcium ion transport; positive regulation of cell migration; positive regulation of wound healing; stress fiber; tonic smooth muscle contraction
TAB1	Q15750	E1C5K4	QMVNGAHSSSTWMKP	S421	Q15750	TAB1_HUMAN	TGF-beta-activated kinase 1 and MAP3K7-binding protein 1 (Mitogen-activated protein kinase kinase kinase 7-interacting protein 1) (TGF-beta-activated kinase 1-binding protein 1) (TAK1-binding protein 1)	TAB1 MAP3K7IP1		FUNCTION: May be an important signaling intermediate between TGFB receptors and MAP3K7/TAK1. May play an important role in mammalian embryogenesis.	Fc-epsilon receptor signaling pathway; I-kappaB kinase/NF-kappaB signaling; JNK cascade; MyD88-dependent toll-like receptor signaling pathway; TRIF-dependent toll-like receptor signaling pathway; activation of MAPK activity; activation of MAPKKK activity; catalytic activity; cytosol; endosome membrane; enzyme activator activity; heart morphogenesis; in utero embryonic development; innate immune r…
SRC-1	Q15788	E1BRL1	KSDISSSSQGVIEKE	S101	Q15788	NCOA1_HUMAN	Nuclear receptor coactivator 1 (NCoA-1) (EC 2.3.1.48) (Class E basic helix-loop-helix protein 74) (bHLHe74) (Protein Hin-2) (RIP160) (Renal carcinoma antigen NY-REN-52) (Steroid receptor coactivator 1) (SRC-1)	NCOA1 BHLHE74 SRC1		FUNCTION: Nuclear receptor coactivator that directly binds nuclear receptors and stimulates the transcriptional activities in a hormone-dependent fashion. Involved in the coactivation of different nuclear receptors, such as for steroids (PGR, GR and ER), retinoids (RXRs), thyroid hormone (TRs) and prostanoids (PPARs). Also involved in coactivation mediated by STAT3, STAT5A, STAT5B and STAT6 trans…	RNA polymerase II regulatory region DNA binding; RNA polymerase II transcription coactivator activity; androgen receptor binding; androgen receptor signaling pathway; cellular lipid metabolic process; cellular response to hormone stimulus; cerebellum development; cerebral cortex development; chromatin binding; cytoplasm; estrous cycle phase; hippocampus development; histone H4 acetylation; histon…
Smad2	Q15796	F1NFG2	NQSMDTGSPAELSPS	S245	Q15796	SMAD2_HUMAN	Mothers against decapentaplegic homolog 2 (MAD homolog 2) (Mothers against DPP homolog 2) (JV18-1) (Mad-related protein 2) (hMAD-2) (SMAD family member 2) (SMAD 2) (Smad2) (hSMAD2)	SMAD2 MADH2 MADR2		FUNCTION: Receptor-regulated SMAD (R-SMAD) that is an intracellular signal transducer and transcriptional modulator activated by TGF-beta (transforming growth factor) and activin type 1 receptor kinases. Binds the TRE element in the promoter region of many genes that are regulated by TGF-beta and, on formation of the SMAD2/SMAD4 complex, activates transcription. May act as a tumor suppressor in c…	SMAD protein complex; SMAD protein complex assembly; activin responsive factor complex; anterior/posterior pattern specification; cell fate commitment; chromatin binding; common-partner SMAD protein phosphorylation; cytosol; developmental growth; double-stranded DNA binding; embryonic cranial skeleton morphogenesis; embryonic foregut morphogenesis; endoderm formation; in utero embryonic developme…
Smad2	Q15796	F1NFG2	ELSPSTLSPVNHSLD	S255
Smad2	Q15796	F1NFG2	MSSILPFTPPVVKRL	T8
Smad1	Q15797	F1NGT8	SSSTYPHSPASSDPG	S206	Q15797	SMAD1_HUMAN	Mothers against decapentaplegic homolog 1 (MAD homolog 1) (Mothers against DPP homolog 1) (JV4-1) (Mad-related protein 1) (SMAD family member 1) (SMAD 1) (Smad1) (hSMAD1) (Transforming growth factor-beta-signaling protein 1) (BSP-1)	SMAD1 BSP1 MADH1 MADR1		FUNCTION: Transcriptional modulator activated by BMP (bone morphogenetic proteins) type 1 receptor kinase. SMAD1 is a receptor-regulated SMAD (R-SMAD). SMAD1/OAZ1/PSMB4 complex mediates the degradation of the CREBBP/EP300 repressor SNIP1.	BMP signaling pathway; MAPK cascade; RNA polymerase II core promoter sequence-specific DNA binding; SMAD protein complex assembly; bone development; cardiac muscle cell proliferation; cartilage development; cellular response to BMP stimulus; cytosol; embryonic pattern specification; gamete generation; hindbrain development; homeostatic process; inflammatory response; integral component of membran…
Smad1	Q15797	F1NGT8	LTQMGSPHNPISSVS	S462
LKB1	Q15831	F1NG57	SSKIRKLSTCKQQ	S428	Q15831	STK11_HUMAN	Serine/threonine-protein kinase STK11 (EC 2.7.11.1) (Liver kinase B1) (LKB1) (hLKB1) (Renal carcinoma antigen NY-REN-19)	STK11 LKB1 PJS	ENZYME REGULATION: Activated by forming a complex with STRAD (STRADA or STRADB) and CAB39/MO25 (CAB39/MO25alpha or CAB39L/MO25beta): STRADA (or STRADB)-binding promotes a conformational change of STK11/LKB1 in an active conformation, which is stabilized by CAB39/MO25alpha (or CAB39L/MO25beta) interacting with the STK11/LKB1 activation loop. Sequestration in the nucleus by NR4A1 prevents it from p…	FUNCTION: Tumor suppressor serine/threonine-protein kinase that controls the activity of AMP-activated protein kinase (AMPK) family members, thereby playing a role in various processes such as cell metabolism, cell polarity, apoptosis and DNA damage response. Acts by phosphorylating the T-loop of AMPK family proteins, leading to promote their activity: phosphorylates PRKAA1, PRKAA2, BRSK1, BRSK2,…	ATP binding; Golgi localization; T cell receptor signaling pathway; TCR signalosome; TCR signalosome assembly; activation of protein kinase activity; anoikis; autophagy; axonogenesis; canonical Wnt signaling pathway; cell cycle arrest; cellular response to DNA damage stimulus; cytoplasm; cytosol; energy reserve metabolic process; establishment of cell polarity; extracellular vesicular exosome; gl…
LKB1	Q15831	F1NG57	KPGNLLLTTNGTLKI	T185
LKB1	Q15831	F1NG57	IEDDIIYTQDFTVPG	T365
NFE2L2	Q16236	F1NNG7	RREVFDFSQRQKEYE	S24	Q16236	NF2L2_HUMAN	Nuclear factor erythroid 2-related factor 2 (NF-E2-related factor 2) (NFE2-related factor 2) (HEBP1) (Nuclear factor, erythroid derived 2, like 2)	NFE2L2 NRF2		FUNCTION: Transcription activator that binds to antioxidant response (ARE) elements in the promoter regions of target genes. Important for the coordinated up-regulation of genes in response to oxidative stress. May be involved in the transcriptional activation of genes of the beta-globin cluster by mediating enhancer activity of hypersensitive site 2 of the beta-globin locus control region.	DNA binding; cellular response to hydrogen peroxide; cellular response to laminar fluid shear stress; cellular response to tumor necrosis factor; centrosome; chromatin; cytosol; endoplasmic reticulum unfolded protein response; negative regulation of endothelial cell apoptotic process; negative regulation of intrinsic apoptotic signaling pathway in response to oxidative stress; nucleus; plasma mem…
NFE2L2	Q16236	F1NNG7	RDEDGKSYSPSEYSL	Y554
TrkC	Q16288	F1NX92	PVIENPQYFRQGHNC	Y518	Q16288	NTRK3_HUMAN	NT-3 growth factor receptor (EC 2.7.10.1) (GP145-TrkC) (Trk-C) (Neurotrophic tyrosine kinase receptor type 3) (TrkC tyrosine kinase)	NTRK3 TRKC		FUNCTION: Receptor for neurotrophin-3 (NT-3). This is a tyrosine-protein kinase receptor. Known substrates for the trk receptors are SHC1, PI-3 kinase, and PLCG1. The different isoforms do not have identical signaling properties.	ATP binding; activation of MAPK activity; activation of Ras GTPase activity; activation of protein kinase B activity; cellular response to retinoic acid; cochlea development; cytoplasm; integral component of plasma membrane; mechanoreceptor differentiation; modulation by virus of host transcription; negative regulation of astrocyte differentiation; negative regulation of cell death; negative regu…
p38-alpha/beta	Q16539	F1NDG1	TDDEMTGYVATRWYR	Y181/182	Q16539	MK14_HUMAN	Mitogen-activated protein kinase 14 (MAP kinase 14) (MAPK 14) (EC 2.7.11.24) (Cytokine suppressive anti-inflammatory drug-binding protein) (CSAID-binding protein) (CSBP) (MAP kinase MXI2) (MAX-interacting protein 2) (Mitogen-activated protein kinase p38 alpha) (MAP kinase p38 alpha) (Stress-activated protein kinase 2a) (SAPK2a)	MAPK14 CSBP CSBP1 CSBP2 CSPB1 MXI2 SAPK2A	ENZYME REGULATION: Activated by cell stresses such as DNA damage, heat shock, osmotic shock, anisomycin and sodium arsenite, as well as pro-inflammatory stimuli such as bacterial lipopolysaccharide (LPS) and interleukin-1. Activation occurs through dual phosphorylation of Thr-180 and Tyr-182 by either of two dual specificity kinases, MAP2K3/MKK3 or MAP2K6/MKK6, and potentially also MAP2K4/MKK4, a…	FUNCTION: Serine/threonine kinase which acts as an essential component of the MAP kinase signal transduction pathway. MAPK14 is one of the four p38 MAPKs which play an important role in the cascades of cellular responses evoked by extracellular stimuli such as proinflammatory cytokines or physical stress leading to direct activation of transcription factors. Accordingly, p38 MAPKs phosphorylate a…	3'-UTR-mediated mRNA stabilization; ATP binding; DNA damage checkpoint; MAP kinase activity; MAP kinase kinase activity; MyD88-dependent toll-like receptor signaling pathway; NFAT protein binding; Ras protein signal transduction; TRIF-dependent toll-like receptor signaling pathway; angiogenesis; apoptotic process; cartilage condensation; cell morphogenesis; cellular component movement; cellular r…
p38-alpha	Q16539	F1NDG1	DEPVADPYDQSFESR	Y323
Cdc37	Q16543	E1BQX6	VWDHIEVSDDEDETH	S13	Q16543	CDC37_HUMAN	Hsp90 co-chaperone Cdc37 (Hsp90 chaperone protein kinase-targeting subunit) (p50Cdc37) [Cleaved into: Hsp90 co-chaperone Cdc37, N-terminally processed]	CDC37 CDC37A		FUNCTION: Co-chaperone that binds to numerous kinases and promotes their interaction with the Hsp90 complex, resulting in stabilization and promotion of their activity.	cytosol; extracellular vesicular exosome; protein complex; protein targeting; regulation of cyclin-dependent protein serine/threonine kinase activity; regulation of interferon-gamma-mediated signaling pathway; regulation of type I interferon-mediated signaling pathway; ruffle membrane; unfolded protein binding
CRMP-2	Q16555	G1K2Y1	PASSAKTSPAKQQAP	S522	Q16555	DPYL2_HUMAN	Dihydropyrimidinase-related protein 2 (DRP-2) (Collapsin response mediator protein 2) (CRMP-2) (N2A3) (Unc-33-like phosphoprotein 2) (ULIP-2)	DPYSL2 CRMP2 ULIP2		FUNCTION: Plays a role in neuronal development and polarity, as well as in axon growth and guidance, neuronal growth cone collapse and cell migration. Necessary for signaling by class 3 semaphorins and subsequent remodeling of the cytoskeleton. May play a role in endocytosis.	axon; axon guidance; cytoskeleton; cytoskeleton organization; cytosol; dendrite; dihydropyrimidinase activity; endocytosis; extracellular vesicular exosome; growth cone; membrane; mitochondrion; neuronal cell body; nucleobase-containing compound metabolic process; olfactory bulb development; positive regulation of glutamate secretion; protein complex; pyrimidine nucleobase catabolic process; regu…
CAMK4	Q16566	E1BV07	EDQVTMKTVCGTPGY	T185	Q16566	KCC4_HUMAN	Calcium/calmodulin-dependent protein kinase type IV (CaMK IV) (EC 2.7.11.17) (CaM kinase-GR)	CAMK4 CAMK CAMK-GR CAMKIV	ENZYME REGULATION: Activated by Ca(2+)/calmodulin. Binding of calmodulin results in conformational change that relieves intrasteric autoinhibition and allows phosphorylation of Thr-200 within the activation loop by CaMKK1 or CaMKK2. Phosphorylation of Thr-200 results in a 10-20-fold increase in total activity to generate Ca(2+)/calmodulin-independent activity. Autophosphorylation of the N-terminu…	FUNCTION: Calcium/calmodulin-dependent protein kinase that operates in the calcium-triggered CaMKK-CaMK4 signaling cascade and regulates, mainly by phosphorylation, the activity of several transcription activators, such as CREB1, MEF2D, JUN and RORA, which play pivotal roles in immune response, inflammation, and memory consolidation. In the thymus, regulates the CD4(+)/CD8(+) double positive thym…	ATP binding; activation of phospholipase C activity; calmodulin-dependent protein kinase activity; cytosol; epidermal growth factor receptor signaling pathway; extracellular vesicular exosome; fibroblast growth factor receptor signaling pathway; inflammatory response; innate immune response; long-term memory; myeloid dendritic cell differentiation; neuron-neuron synaptic transmission; neurotrophi…
MLK3	Q16584	E1C8T2	LAREWHKTTKMSAAG	Y269	Q16584	M3K11_HUMAN	Mitogen-activated protein kinase kinase kinase 11 (EC 2.7.11.25) (Mixed lineage kinase 3) (Src-homology 3 domain-containing proline-rich kinase)	MAP3K11 MLK3 PTK1 SPRK	ENZYME REGULATION: Homodimerization via the leucine zipper domains is required for autophosphorylation and subsequent activation.	FUNCTION: Activates the JUN N-terminal pathway. Required for serum-stimulated cell proliferation and for mitogen and cytokine activation of MAPK14 (p38), MAPK3 (ERK) and MAPK8 (JNK1) through phosphorylation and activation of MAP2K4/MKK4 and MAP2K7/MKK7. Plays a role in mitogen-stimulated phosphorylation and activation of BRAF, but does not phosphorylate BRAF directly. Influences microtubule organ…	ATP binding; JUN kinase kinase kinase activity; activation of JUN kinase activity; cell death; cell proliferation; centrosome; cytoplasm; microtubule; microtubule-based process; mitotic G1 phase; peptidyl-tyrosine phosphorylation; positive regulation of JNK cascade; positive regulation of neuron apoptotic process; protein autophosphorylation; protein tyrosine kinase activity
MAPKAPK3	Q16644	E1C2P9	TVQNALQTPCYTPYY	T204	Q16644	MAPK3_HUMAN	MAP kinase-activated protein kinase 3 (MAPK-activated protein kinase 3) (MAPKAP kinase 3) (MAPKAP-K3) (MAPKAPK-3) (MK-3) (EC 2.7.11.1) (Chromosome 3p kinase) (3pK)	MAPKAPK3	ENZYME REGULATION: Activated following phosphorylation by p38-alpha/MAPK14 following various stresses. Inhibited by ligand 5B (2'-[2-(1,3-benzodioxol-5-yl)pyrimidin-4-yl]-5',6'-dihydrospiro[piperidine-4,7'-pyrrolo[3,2-c]pyridin]- 4'(1'h)-one) and ligand P4O (2-[2-(2-fluorophenyl)pyridin-4-yl]-1,5,6,7-tetrahydro- 4h-pyrrolo[3,2-c]pyridin-4-one), 2 ATP-competitive inhibitors.	FUNCTION: Stress-activated serine/threonine-protein kinase involved in cytokines production, endocytosis, cell migration, chromatin remodeling and transcriptional regulation. Following stress, it is phosphorylated and activated by MAP kinase p38-alpha/MAPK14, leading to phosphorylation of substrates. Phosphorylates serine in the peptide sequence, Hyd-X-R-X(2)-S, where Hyd is a large hydrophobic r…	ATP binding; MAP kinase kinase activity; MyD88-dependent toll-like receptor signaling pathway; Ras protein signal transduction; TRIF-dependent toll-like receptor signaling pathway; cytosol; innate immune response; macropinocytosis; neurotrophin TRK receptor signaling pathway; nucleoplasm; peptidyl-serine phosphorylation; protein serine/threonine kinase activity; response to cytokine; response to …
NFIL3	Q16649	F1NTF2	DGVVGKSSDGEDEQQ	S283	Q16649	NFIL3_HUMAN	Nuclear factor interleukin-3-regulated protein (E4 promoter-binding protein 4) (Interleukin-3 promoter transcriptional activator) (Interleukin-3-binding protein 1) (Transcriptional activator NF-IL3A)	NFIL3 E4BP4 IL3BP1		FUNCTION: Acts as a transcriptional regulator that recognizes and binds to the sequence 5'-[GA]TTA[CT]GTAA[CT]-3', a sequence present in many cellular and viral promoters. Represses transcription from promoters with activating transcription factor (ATF) sites. Represses promoter activity in osteoblasts (By similarity). Represses transcriptional activity of PER1 (By similarity). Represses transcri…	RNA polymerase II core promoter proximal region sequence-specific DNA binding transcription factor activity involved in negative regulation of transcription; RNA polymerase II core promoter sequence-specific DNA binding; RNA polymerase II regulatory region sequence-specific DNA binding; cellular response to interleukin-4; circadian rhythm; immune response; nucleus; positive regulation of gene exp…
ERK3	Q16659	Q5F3W3	YSHKGHLSEGLVTKW	S189	Q16659	MK06_HUMAN	Mitogen-activated protein kinase 6 (MAP kinase 6) (MAPK 6) (EC 2.7.11.24) (Extracellular signal-regulated kinase 3) (ERK-3) (MAP kinase isoform p97) (p97-MAPK)	MAPK6 ERK3 PRKM6	ENZYME REGULATION: Activated by phosphorylation at Ser-189.	FUNCTION: Atypical MAPK protein. Phosphorylates microtubule-associated protein 2 (MAP2) and MAPKAPK5. The precise role of the complex formed with MAPKAPK5 is still unclear, but the complex follows a complex set of phosphorylation events: upon interaction with atypical MAPKAPK5, ERK3/MAPK6 is phosphorylated at Ser-189 and then mediates phosphorylation and activation of MAPKAPK5, which in turn phos…	ATP binding; MAP kinase activity; cell cycle; cytoplasm; nucleus
ERK3	Q16659	Q5F3W3	KSIQATLTPSAMKSS	T698
PHKG1	Q16816	F1P5T2	EVLGRGVSSVVRRCI	S31	Q16816	PHKG1_HUMAN	Phosphorylase b kinase gamma catalytic chain, skeletal muscle/heart isoform (PHK-gamma-M) (EC 2.7.11.19) (Phosphorylase kinase subunit gamma-1) (Serine/threonine-protein kinase PHKG1) (EC 2.7.11.1) (EC 2.7.11.26)	PHKG1 PHKG		FUNCTION: Catalytic subunit of the phosphorylase b kinase (PHK), which mediates the neural and hormonal regulation of glycogen breakdown (glycogenolysis) by phosphorylating and thereby activating glycogen phosphorylase. In vitro, phosphorylates PYGM, TNNI3, MAPT/TAU, GAP43 and NRGN/RC3 (By similarity).	ATP binding; cytosol; glucose metabolic process; glycogen biosynthetic process; glycogen catabolic process; phosphorylase kinase activity; phosphorylase kinase complex; small molecule metabolic process; tau-protein kinase activity
PHKG1	Q16816	F1P5T2	ELVVRDPYALKPIRK	Y337
MKP-3	Q16828	E1BQ65	LGGLRISSDSSSDIE	S178	Q16828	DUS6_HUMAN	Dual specificity protein phosphatase 6 (EC 3.1.3.16) (EC 3.1.3.48) (Dual specificity protein phosphatase PYST1) (Mitogen-activated protein kinase phosphatase 3) (MAP kinase phosphatase 3) (MKP-3)	DUSP6 MKP3 PYST1		FUNCTION: Inactivates MAP kinases. Has a specificity for the ERK family.	MAP kinase tyrosine/serine/threonine phosphatase activity; MyD88-dependent toll-like receptor signaling pathway; TRIF-dependent toll-like receptor signaling pathway; cell differentiation; cytosol; dorsal/ventral pattern formation; innate immune response; negative regulation of ERK1 and ERK2 cascade; neurotrophin TRK receptor signaling pathway; nucleoplasm; peptidyl-tyrosine dephosphorylation; pos…
DDR2	Q16832	E1C4U1	PLCMITEYMENGDLN	Y670	Q16832	DDR2_HUMAN	Discoidin domain-containing receptor 2 (Discoidin domain receptor 2) (EC 2.7.10.1) (CD167 antigen-like family member B) (Discoidin domain-containing receptor tyrosine kinase 2) (Neurotrophic tyrosine kinase, receptor-related 3) (Receptor protein-tyrosine kinase TKT) (Tyrosine-protein kinase TYRO10) (CD antigen CD167b)	DDR2 NTRKR3 TKT TYRO10	ENZYME REGULATION: Present in an inactive state in the absence of collagen binding and phosphorylation by SRC. Tyrosine phosphorylation enhances the affinity for ATP and the catalytic activity.	FUNCTION: Tyrosine kinase that functions as cell surface receptor for fibrillar collagen and regulates cell differentiation, remodeling of the extracellular matrix, cell migration and cell proliferation. Required for normal bone development. Regulates osteoblast differentiation and chondrocyte maturation via a signaling pathway that involves MAP kinases and leads to the activation of the transcri…	ATP binding; apical plasma membrane; biomineral tissue development; cell adhesion; chondrocyte proliferation; collagen binding; collagen fibril organization; endochondral bone growth; integral component of plasma membrane; ossification; positive regulation of extracellular matrix disassembly; positive regulation of fibroblast migration; positive regulation of fibroblast proliferation; positive re…
PFKFB3	Q16875	E1BUK2	NPLMRRNSVTPLASP	S462	Q16875	F263_HUMAN	6-phosphofructo-2-kinase/fructose-2,6-bisphosphatase 3 (6PF-2-K/Fru-2,6-P2ase 3) (PFK/FBPase 3) (6PF-2-K/Fru-2,6-P2ase brain/placenta-type isozyme) (Renal carcinoma antigen NY-REN-56) (iPFK-2) [Includes: 6-phosphofructo-2-kinase (EC 2.7.1.105); Fructose-2,6-bisphosphatase (EC 3.1.3.46)]	PFKFB3		FUNCTION: Synthesis and degradation of fructose 2,6-bisphosphate.	6-phosphofructo-2-kinase activity; ATP binding; cytosol; dephosphorylation; fructose 2,6-bisphosphate metabolic process; fructose metabolic process; fructose-2,6-bisphosphate 2-phosphatase activity; glycolysis; small molecule metabolic process
caveolin-1	Q2TNI1	F1P026	VDSEGFLYAAPVREQ	Y14	Q2TNI1	Q2TNI1_HUMAN	Caveolin	CAV1 hCG_39088 tcag7.24		FUNCTION: May act as a scaffolding protein within caveolar membranes. Interacts directly with G-protein alpha subunits and can functionally regulate their activity (By similarity).	Golgi membrane; MAPK cascade; acrosomal membrane; angiogenesis; calcium ion transport; caveola; caveola assembly; cell cortex; cellular calcium ion homeostasis; cholesterol homeostasis; cilium; endoplasmic reticulum; inactivation of MAPK activity; integral component of plasma membrane; lactation; lipid storage; mammary gland involution; membrane depolarization; negative regulation of anoikis; neg…
HSP90AB2P/HSP90B	Q58FF8		KESQKSIYYITGESK	Y485	Q58FF8	H90B2_HUMAN	Putative heat shock protein HSP 90-beta 2 (Heat shock protein 90-beta b) (Heat shock protein 90Bb)	HSP90AB2P HSP90BB		FUNCTION: Putative molecular chaperone that may promote the maturation, structural maintenance and proper regulation of specific target proteins (By similarity).	ATP binding; cytoplasm; protein folding; response to stress
ASK1	Q59GL6		NEYLRSISLPVPVLV	S852	Q59GL6	Q59GL6_HUMAN	Mitogen-activated protein kinase kinase kinase 5 variant (Fragment)				ATP binding; protein serine/threonine kinase activity
ASK1	Q59GL6		GINPCTETFTGTLQY	T724
CK2-B	Q5SRQ6	E1BZW9	QAASNFKSPVKTIR	S209	Q5SRQ6	Q5SRQ6_HUMAN	Casein kinase 2, beta polypeptide, isoform CRA_d (Casein kinase II subunit beta)	CSNK2B hCG_43725			kinase activity; protein kinase CK2 complex; protein kinase regulator activity; regulation of protein kinase activity
CDKAL1	Q5VV42	F1P1C3	QAQPRQDYLKGLSII	Y146	Q5VV42	CDKAL_HUMAN	Threonylcarbamoyladenosine tRNA methylthiotransferase (EC 2.-.-.-) (CDK5 regulatory subunit-associated protein 1-like 1) (tRNA-t(6)A37 methylthiotransferase)	CDKAL1		FUNCTION: Catalyzes the methylthiolation of N6-threonylcarbamoyladenosine (t(6)A), leading to the formation of 2-methylthio-N6-threonylcarbamoyladenosine (ms(2)t(6)A) at position 37 in tRNAs that read codons beginning with adenine.	4 iron, 4 sulfur cluster binding; N6-threonylcarbomyladenosine methylthiotransferase activity; endoplasmic reticulum membrane; integral component of membrane; maintenance of translational fidelity; metal ion binding; rough endoplasmic reticulum
ARHGAP17	Q68EM7	E1C3P0	LERKRPVSMAVMEGD	S485	Q68EM7	RHG17_HUMAN	Rho GTPase-activating protein 17 (Rho-type GTPase-activating protein 17) (RhoGAP interacting with CIP4 homologs protein 1) (RICH-1)	ARHGAP17 RICH1 MSTP066 MSTP110		FUNCTION: Rho GTPase-activating protein involved in the maintenance of tight junction by regulating the activity of CDC42, thereby playing a central role in apical polarity of epithelial cells. Specifically acts as a GTPase activator for the CDC42 GTPase by converting it to an inactive GDP-bound state. The complex formed with AMOT acts by regulating the uptake of polarity proteins at tight juncti…	GTPase activator activity; cytosol; membrane; positive regulation of GTPase activity; regulation of small GTPase mediated signal transduction; small GTPase mediated signal transduction; tight junction
CRMP-4	Q6DEN2		PVFDLTATPKGGTPA	T507	Q6DEN2	Q6DEN2_HUMAN	DPYSL3 protein	DPYSL3			cytoplasm; hydrolase activity, acting on carbon-nitrogen (but not peptide) bonds, in cyclic amides; pyrimidine nucleobase catabolic process
ALKBH5	Q6P6C2	E1C8Y2	LDAPRLETKSLSSSV	T294	Q6P6C2	ALKB5_HUMAN	RNA demethylase ALKBH5 (EC 1.14.11.-) (Alkylated DNA repair protein alkB homolog 5) (Alpha-ketoglutarate-dependent dioxygenase alkB homolog 5)	ALKBH5 ABH5 OFOXD1		FUNCTION: Dioxygenase that demethylates RNA by oxidative demethylation: specifically demethylates N(6)-methyladenosine (m6A) RNA, the most prevalent internal modification of messenger RNA (mRNA) in higher eukaryotes. Requires molecular oxygen, alpha-ketoglutarate and iron. Demethylation of m6A mRNA affects mRNA processing and export and is required for spermatogenesis.	cell differentiation; mRNA export from nucleus; mRNA processing; metal ion binding; nuclear speck; oxidative RNA demethylase activity; oxidative single-stranded RNA demethylation; oxidoreductase activity, acting on paired donors, with incorporation or reduction of molecular oxygen, 2-oxoglutarate as one donor, and incorporation of one atom each of oxygen into both donors; response to hypoxia; spe…
PGM2L1	Q6PCE3	F1P0N7	AGVMITASHNRKEDN	S162	Q6PCE3	PGM2L_HUMAN	Glucose 1,6-bisphosphate synthase (EC 2.7.1.106) (PMMLP) (Phosphoglucomutase-2-like 1)	PGM2L1 BM32A		FUNCTION: Glucose 1,6-bisphosphate synthase using 1,3-bisphosphoglycerate as a phosphate donor and a series of 1-phosphate sugars as acceptors, including glucose 1-phosphate, mannose 1-phosphate, ribose 1-phosphate and deoxyribose 1-phosphate. 5 or 6-phosphosugars are bad substrates, with the exception of glucose 6-phosphate. Also synthesizes ribose 1,5-bisphosphate. Has only low phosphopentomuta…	carbohydrate catabolic process; cytosol; glucose metabolic process; glucose-1,6-bisphosphate synthase activity; phosphoglucomutase activity
TRAF7	Q6Q0C0	F1NEH1	STPRRSDSAISVRSL	S88	Q6Q0C0	TRAF7_HUMAN	E3 ubiquitin-protein ligase TRAF7 (EC 6.3.2.-) (RING finger and WD repeat-containing protein 1) (RING finger protein 119) (TNF receptor-associated factor 7)	TRAF7 RFWD1 RNF119		FUNCTION: E3 ubiquitin ligase capable of auto-ubiquitination, following phosphorylation by MAP3K3. Potentiates MEKK3-mediated activation of the NF-kappa-B, JUN/AP1 and DDIT3 transcriptional regulators. Induces apoptosis when overexpressed.	activation of MAPKKK activity; cytoplasmic membrane-bounded vesicle; execution phase of apoptosis; intracellular membrane-bounded organelle; plasma membrane; positive regulation of MAPK cascade; regulation of transcription, DNA-templated; transcription, DNA-templated; ubiquitin ligase complex; ubiquitin-protein ligase activity; zinc ion binding
LIPI	Q6XZB0	F1NR99	VKILTGFYQDFEKIS	Y395	Q6XZB0	LIPI_HUMAN	Lipase member I (LIPI) (EC 3.1.1.-) (Cancer/testis antigen 17) (CT17) (LPD lipase) (Membrane-associated phosphatidic acid-selective phospholipase A1-beta) (mPA-PLA1 beta)	LIPI LPDL PRED5	ENZYME REGULATION: Inhibited by sodium vanadate.	FUNCTION: Hydrolyzes specifically phosphatidic acid (PA) to produce 2-acyl lysophosphatidic acid (LPA; a potent bioactive lipid mediator) and fatty acid. Does not hydrolyze other phospholipids, like phosphatidylserine (PS), phosphatidylcholine (PC) and phosphatidylethanolamine (PE) or triacylglycerol (TG).	extracellular region; extracellular space; heparin binding; lipid catabolic process; membrane; phospholipase activity; plasma membrane
BCAP	Q6ZUJ8	E1C2A1	NQKKRSESFRFQQEN	S639	Q6ZUJ8	BCAP_HUMAN	Phosphoinositide 3-kinase adapter protein 1 (B-cell adapter for phosphoinositide 3-kinase) (B-cell phosphoinositide 3-kinase adapter protein 1)	PIK3AP1 BCAP		FUNCTION: Signaling adapter that contributes to B-cell development by linking B-cell receptor (BCR) signaling to the phosphoinositide 3-kinase (PI3K)-Akt signaling pathway. Has a complementary role to the BCR coreceptor CD19, coupling BCR and PI3K activation by providing a docking site for the PI3K subunit PIK3R1. Alternatively, links Toll-like receptor (TLR) signaling to PI3K activation, a proce…	cytosol; negative regulation of toll-like receptor signaling pathway; phosphatidylinositol 3-kinase regulatory subunit binding; plasma membrane; positive regulation of phosphatidylinositol 3-kinase signaling; positive regulation of toll-like receptor signaling pathway; regulation of inflammatory response; toll-like receptor 2 signaling pathway; toll-like receptor 4 signaling pathway; toll-like re…
TAO1	Q7L7X3	E1BYH2	SRSTSVTSQISNGSH	S989	Q7L7X3	TAOK1_HUMAN	Serine/threonine-protein kinase TAO1 (EC 2.7.11.1) (Kinase from chicken homolog B) (hKFC-B) (MARK Kinase) (MARKK) (Prostate-derived sterile 20-like kinase 2) (PSK-2) (PSK2) (Prostate-derived STE20-like kinase 2) (Thousand and one amino acid protein kinase 1) (TAOK1) (hTAOK1)	TAOK1 KIAA1361 MAP3K16 MARKK	ENZYME REGULATION: Serine/threonine-protein kinase activity is inhibited by SPRED1.	FUNCTION: Serine/threonine-protein kinase involved in various processes such as p38/MAPK14 stress-activated MAPK cascade, DNA damage response and regulation of cytoskeleton stability. Phosphorylates MAP2K3, MAP2K6 and MARK2. Acts as an activator of the p38/MAPK14 stress-activated MAPK cascade by mediating phosphorylation and subsequent activation of the upstream MAP2K3 and MAP2K6 kinases. Involve…	ATP binding; DNA repair; G2 DNA damage checkpoint; MAP kinase kinase kinase activity; cytosol; execution phase of apoptosis; extracellular vesicular exosome; mitotic cell cycle; positive regulation of JNK cascade; regulation of cytoskeleton organization
TAO1	Q7L7X3	E1BYH2	SINEMLSTQALRLDE	T784
RasGRP3	Q8IV61	F1N9J9	YDWMRRVTQRKKISK	T133	Q8IV61	GRP3_HUMAN	Ras guanyl-releasing protein 3 (Calcium and DAG-regulated guanine nucleotide exchange factor III) (Guanine nucleotide exchange factor for Rap1)	RASGRP3 GRP3 KIAA0846		FUNCTION: Guanine nucleotide exchange factor (GEF) for Ras and Rap1.	MAPK cascade; Rap GTPase activator activity; Ras guanyl-nucleotide exchange factor activity; Ras protein signal transduction; calcium ion binding; diacylglycerol binding; guanyl-nucleotide exchange factor activity; guanyl-nucleotide exchange factor complex; integral component of plasma membrane; perinuclear region of cytoplasm; signal transducer activity; small GTPase mediated signal transduction
MAPKAPK5	Q8IW41	F1NHB6	VDQGDLMTPQFTPYY	T176	Q8IW41	MAPK5_HUMAN	MAP kinase-activated protein kinase 5 (MAPK-activated protein kinase 5) (MAPKAP kinase 5) (MAPKAP-K5) (MAPKAPK-5) (MK-5) (MK5) (EC 2.7.11.1) (p38-regulated/activated protein kinase) (PRAK)	MAPKAPK5 PRAK	ENZYME REGULATION: Activated following phosphorylation at Thr-182 by p38-alpha/MAPK14, p38-beta/MAPK11, ERK2/MAPK1, ERK3/MAPK6, and ERK4/MAPK4. Activated by stress-related extracellular stimuli; such as H(2)O(2), arsenite, anisomycin TNF alpha and also PMA and the calcium ionophore A23187; but to a lesser extent. In vitro, activated by SQSTM1. Inhibited by diterpenoid alkaloid noroxoaconitine.	FUNCTION: Tumor suppressor serine/threonine-protein kinase involved in mTORC1 signaling and post-transcriptional regulation. Phosphorylates FOXO3, ERK3/MAPK6, ERK4/MAPK4, HSP27/HSPB1, p53/TP53 and RHEB. Acts as a tumor suppressor by mediating Ras-induced senescence and phosphorylating p53/TP53. Involved in post-transcriptional regulation of MYC by mediating phosphorylation of FOXO3: phosphorylati…	ATP binding; MAP kinase kinase activity; Ras protein signal transduction; cytoplasm; negative regulation of TOR signaling; nucleus; p53 binding; protein autophosphorylation; protein serine/threonine kinase activity; regulation of translation; stress-induced premature senescence
PGAM4	Q8N0Y7	F1NQ41	QVKIWRRSFDIPPPP	S118	Q8N0Y7	PGAM4_HUMAN	Probable phosphoglycerate mutase 4 (EC 3.1.3.13) (EC 5.4.2.11) (EC 5.4.2.4)	PGAM4 PGAM3			bisphosphoglycerate 2-phosphatase activity; bisphosphoglycerate mutase activity; dephosphorylation; glycolysis; phosphoglycerate mutase activity; positive regulation of sperm motility; sperm principal piece
Tab3	Q8N5C8	E1BU29	YLYMEYHSPDDTRMN	S60	Q8N5C8	TAB3_HUMAN	TGF-beta-activated kinase 1 and MAP3K7-binding protein 3 (Mitogen-activated protein kinase kinase kinase 7-interacting protein 3) (NF-kappa-B-activating protein 1) (TAK1-binding protein 3) (TAB-3) (TGF-beta-activated kinase 1-binding protein 3)	TAB3 MAP3K7IP3		FUNCTION: Adapter linking MAP3K7/TAK1 and TRAF6 or TRAF2. Mediator of MAP3K7 activation, respectively in the IL1 and TNF signaling pathways. Plays a role in activation of NF-kappa-B and AP1 transcription factor. Isoform 2 may be an oncogenic factor.	Fc-epsilon receptor signaling pathway; I-kappaB kinase/NF-kappaB signaling; JNK cascade; MyD88-dependent toll-like receptor signaling pathway; TRIF-dependent toll-like receptor signaling pathway; activation of MAPK activity; cytosol; endosome membrane; innate immune response; nucleotide-binding oligomerization domain containing signaling pathway; plasma membrane; positive regulation of NF-kappaB …
Tab3	Q8N5C8	E1BU29	HPLYAATTPPSSSPS	T403
CAMKK1	Q8N5S9	F1P3T3	VLSSRKLSLQERSSG	S106	Q8N5S9	KKCC1_HUMAN	Calcium/calmodulin-dependent protein kinase kinase 1 (CaM-KK 1) (CaM-kinase kinase 1) (CaMKK 1) (EC 2.7.11.17) (CaM-kinase IV kinase) (Calcium/calmodulin-dependent protein kinase kinase alpha) (CaM-KK alpha) (CaM-kinase kinase alpha) (CaMKK alpha)	CAMKK1 CAMKKA	ENZYME REGULATION: Activated by Ca(2+)/calmodulin. Binding of calmodulin may relieve intrasteric autoinhibition. Partially inhibited upon phosphorylation by PRCAKA/PKA (By similarity). May be regulated through phosphorylation by CAMK1 and CAMK4.	FUNCTION: Calcium/calmodulin-dependent protein kinase that belongs to a proposed calcium-triggered signaling cascade involved in a number of cellular processes. Phosphorylates CAMK1, CAMK1D, CAMK1G and CAMK4. Involved in regulating cell apoptosis. Promotes cell survival by phosphorylating AKT1/PKB that inhibits pro-apoptotic BAD/Bcl2-antagonist of cell death.	ATP binding; calmodulin-dependent protein kinase activity; cytosol; nucleus; synaptic transmission
CAMKK1	Q8N5S9	F1P3T3	RREERSMSAPGNLLI	S507
ephexin-1	Q8N5V2	E1C873	LVTSEASYCKSLNLL	Y117	Q8N5V2	NGEF_HUMAN	Ephexin-1 (Eph-interacting exchange protein) (Neuronal guanine nucleotide exchange factor)	NGEF		FUNCTION: Acts as a guanine nucleotide exchange factor (GEF) which differentially activates the GTPases RHOA, RAC1 and CDC42. Plays a role in axon guidance regulating ephrin-induced growth cone collapse and dendritic spine morphogenesis. Upon activation by ephrin through EPHA4, the GEF activity switches toward RHOA resulting in its activation. Activated RHOA promotes cone retraction at the expens…	Rho guanyl-nucleotide exchange factor activity; apoptotic signaling pathway; cytosol; ephrin receptor signaling pathway; growth cone; negative regulation of dendritic spine morphogenesis; neurotrophin TRK receptor signaling pathway; plasma membrane; positive regulation of apoptotic process; regulation of Rho GTPase activity; small GTPase mediated signal transduction
ephexin-1	Q8N5V2	E1C873	IEHIGLLYQEYRDKS	Y17
DAGLBETA	Q8NCG7	E1C959	ISIRGTLSPKDALTD	S424	Q8NCG7	DGLB_HUMAN	Sn1-specific diacylglycerol lipase beta (DGL-beta) (EC 3.1.1.-) (KCCR13L)	DAGLB	ENZYME REGULATION: Inhibited by p-hydroxy-mercuri-benzoate and HgCl(2), but not to PMSF. Also inhibited by RHC80267, a drug that blocks 2-AG formation.	FUNCTION: Catalyzes the hydrolysis of diacylglycerol (DAG) to 2-arachidonoyl-glycerol (2-AG), the most abundant endocannabinoid in tissues. Required for axonal growth during development and for retrograde synaptic signaling at mature synapses.	arachidonic acid metabolic process; integral component of membrane; lipid catabolic process; lysosomal membrane; metal ion binding; neuroblast proliferation; neurotransmitter biosynthetic process; plasma membrane; platelet activation; triglyceride lipase activity
RASSF8	Q8NHQ8	E1BTR1	ERTLYRQSLPPLAKL	S105	Q8NHQ8	RASF8_HUMAN	Ras association domain-containing protein 8 (Carcinoma-associated protein HOJ-1)	RASSF8 C12orf2			signal transduction
IFIH1	Q8R5F7	F1NPI6	DEAEGRASPEPDLTL	S299	Q8R5F7	IFIH1_MOUSE	Interferon-induced helicase C domain-containing protein 1 (EC 3.6.4.13) (Helicase with 2 CARD domains) (Helicard) (Interferon induced with helicase C domain protein 1) (Melanoma differentiation-associated protein 5) (MDA-5) (RIG-I-like receptor 2) (RLR-2)	Ifih1		FUNCTION: Innate immune receptor which acts as a cytoplasmic sensor of viral nucleic acids and plays a major role in sensing viral infection and in the activation of a cascade of antiviral responses including the induction of type I interferons and proinflammatory cytokines. Its ligands include mRNA lacking 2'-O-methylation at their 5' cap and long-dsRNA (>1 kb in length). Upon ligand binding it …	ATP binding; DNA binding; cytoplasm; defense response to virus; double-stranded RNA binding; helicase activity; innate immune response; nucleus; positive regulation of interferon-alpha production; positive regulation of interferon-beta production; protein sumoylation; regulation of apoptotic process; response to virus; ribonucleoprotein complex binding; single-stranded RNA binding; zinc ion bindi…
FRS2	Q8WU20	F1NEC5	AEEQVHTYVNTTGVQ	Y196	Q8WU20	FRS2_HUMAN	Fibroblast growth factor receptor substrate 2 (FGFR substrate 2) (FGFR-signaling adaptor SNT) (Suc1-associated neurotrophic factor target 1) (SNT-1)	FRS2		FUNCTION: Adapter protein that links activated FGR and NGF receptors to downstream signaling pathways. Plays an important role in the activation of MAP kinases and in the phosphorylation of PIK3R1, the regulatory subunit of phosphatidylinositol 3-kinase, in response to ligand-mediated activation of FGFR1. Modulates signaling via SHC1 by competing for a common binding site on NTRK1.	Fc-epsilon receptor signaling pathway; G-protein coupled receptor signaling pathway; activation of MAPK activity; activation of MAPKK activity; anterior/posterior axis specification, embryo; endosome; epidermal growth factor receptor signaling pathway; fibroblast growth factor receptor signaling pathway; forebrain development; gastrulation with mouth forming second; innate immune response; insuli…
BLNK	Q8WV28	F1NFD7	EENPDDSYEPPPSEQ	Y115	Q8WV28	BLNK_HUMAN	B-cell linker protein (B-cell adapter containing a SH2 domain protein) (B-cell adapter containing a Src homology 2 domain protein) (Cytoplasmic adapter protein) (Src homology 2 domain-containing leukocyte protein of 65 kDa) (SLP-65)	BLNK BASH SLP65		FUNCTION: Functions as a central linker protein, downstream of the B-cell receptor (BCR), bridging the SYK kinase to a multitude of signaling pathways and regulating biological outcomes of B-cell function and development. Plays a role in the activation of ERK/EPHB2, MAP kinase p38 and JNK. Modulates AP1 activation. Important for the activation of NF-kappa-B and NFAT. Plays an important role in BC…	B cell differentiation; SH3/SH2 adaptor activity; cytosol; humoral immune response; inflammatory response; intracellular signal transduction; plasma membrane; transmembrane receptor protein tyrosine kinase adaptor activity
BLNK	Q8WV28	F1NFD7	SDDFDSDYENPDGHS	Y91
RASSF5	Q8WWW0	Q5ZHZ1	RLLAGPDTDVLSFVL	T187	Q8WWW0	RASF5_HUMAN	Ras association domain-containing protein 5 (New ras effector 1) (Regulator for cell adhesion and polarization enriched in lymphoid tissues) (RAPL)	RASSF5 NORE1 RAPL		FUNCTION: Potential tumor suppressor. Seems to be involved in lymphocyte adhesion by linking RAP1A activation upon T-cell receptor or chemokine stimulation to integrin activation. Isoform 2 stimulates lymphocyte polarization and the patch-like distribution of ITGAL/LFA-1, resulting in an enhanced adhesion to ICAM1. Together with RAP1A may participate in regulation of microtubule growth. The assoc…	apoptotic process; cytoplasm; intracellular signal transduction; metal ion binding; microtubule; nucleus; positive regulation of protein ubiquitination
DNCLI1	Q90828	Q90828	PGEDFPASPQRRNTS	S197	Q90828	DC1L1_CHICK	Cytoplasmic dynein 1 light intermediate chain 1 (Dynein light chain A) (DLC-A) (Dynein light intermediate chain 1, cytosolic) (LIC57/59)	DYNC1LI1 DNCLI1		FUNCTION: Acts as one of several non-catalytic accessory components of the cytoplasmic dynein 1 complex that are thought to be involved in linking dynein to cargos and to adapter proteins that regulate dynein function. Cytoplasmic dynein 1 acts as a motor for the intracellular retrograde motility of vesicles and organelles along microtubules. May play a role in binding dynein to membranous organe…	ATP binding; centrosome; cytoplasmic dynein complex; kinetochore; metabolic process; microtubule; microtubule motor activity; microtubule-based movement; plasma membrane; positive regulation of mitotic cell cycle spindle assembly checkpoint; spindle pole; transport
AP-2_beta	Q92481	E1C698	GEVQRRLSPPECLNA	S247	Q92481	AP2B_HUMAN	Transcription factor AP-2-beta (AP2-beta) (Activating enhancer-binding protein 2-beta)	TFAP2B		FUNCTION: Sequence-specific DNA-binding protein that interacts with inducible viral and cellular enhancer elements to regulate transcription of selected genes. AP-2 factors bind to the consensus sequence 5'-GCCNNNGGC-3' and activate genes involved in a large spectrum of important biological functions including proper eye, face, body wall, limb and neural tube development. They also suppress a num…	RNA polymerase II core promoter proximal region sequence-specific DNA binding transcription factor activity involved in positive regulation of transcription; RNA polymerase II core promoter sequence-specific DNA binding; RNA polymerase II core promoter sequence-specific DNA binding transcription factor activity; RNA polymerase II transcription coactivator activity; RNA polymerase II transcription…
Shc3	Q92529	E1C3V2	AAAEHPYYNNIPNKM	Y364	Q92529	SHC3_HUMAN	SHC-transforming protein 3 (Neuronal Shc) (N-Shc) (Protein Rai) (SHC-transforming protein C) (Src homology 2 domain-containing-transforming protein C3) (SH2 domain protein C3)	SHC3 NSHC SHCC		FUNCTION: Signaling adapter that couples activated growth factor receptors to signaling pathway in neurons. Involved in the signal transduction pathways of neurotrophin-activated Trk receptors in cortical neurons.	Ras protein signal transduction; central nervous system development; cytosol; epidermal growth factor receptor signaling pathway; insulin receptor signaling pathway; learning or memory; neurotrophin TRK receptor signaling pathway; signal transducer activity; synaptic transmission, glutamatergic
TSC1	Q92574	E1BT46	GKGTPLGTPATSPPP	T393	Q92574	TSC1_HUMAN	Hamartin (Tuberous sclerosis 1 protein)	TSC1 KIAA0243 TSC		FUNCTION: In complex with TSC2, inhibits the nutrient-mediated or growth factor-stimulated phosphorylation of S6K1 and EIF4EBP1 by negatively regulating mTORC1 signaling. Seems not to be required for TSC2 GAP activity towards RHEB. Implicated as a tumor suppressor. Involved in microtubule-mediated protein transport, but this seems to be due to unregulated mTOR signaling.	GTPase regulator activity; TSC1-TSC2 complex; activation of Rho GTPase activity; cardiac muscle cell differentiation; cell cortex; cell cycle arrest; cell projection organization; cell-matrix adhesion; cerebral cortex development; growth cone; hippocampus development; insulin receptor signaling pathway; intracellular membrane-bounded organelle; kidney development; lamellipodium; membrane; myelina…
STAM1	Q92783	F1NL22	LMNEDPMYSMYAKLQ	Y527	Q92783	STAM1_HUMAN	Signal transducing adapter molecule 1 (STAM-1)	STAM STAM1		FUNCTION: Involved in intracellular signal transduction mediated by cytokines and growth factors. Upon IL-2 and GM-CSL stimulation, it plays a role in signaling leading to DNA synthesis and MYC induction. May also play a role in T-cell development. Involved in down-regulation of receptor tyrosine kinase via multivesicular body (MVBs) when complexed with HGS (ESCRT-0 complex). The ESCRT-0 complex …	SH3/SH2 adaptor activity; cytosol; early endosome membrane; endosomal transport; epidermal growth factor receptor signaling pathway; intracellular protein transport; negative regulation of epidermal growth factor receptor signaling pathway
Bad	Q92934	F1NUZ3	PRRGRSRSRSPKRRS	S112	Q92934	BAD_HUMAN	Bcl2 antagonist of cell death (BAD) (Bcl-2-binding component 6) (Bcl-2-like protein 8) (Bcl2-L-8) (Bcl-XL/Bcl-2-associated death promoter)	BAD BBC6 BCL2L8		FUNCTION: Promotes cell death. Successfully competes for the binding to Bcl-X(L), Bcl-2 and Bcl-W, thereby affecting the level of heterodimerization of these proteins with BAX. Can reverse the death repressor activity of Bcl-X(L), but not that of Bcl-2 (By similarity). Appears to act as a link between growth factor receptor signaling and the apoptotic pathways.	ADP metabolic process; ATP metabolic process; Fc-epsilon receptor signaling pathway; cellular process regulating host cell cycle in response to virus; cellular response to chromate; cellular response to hypoxia; cellular response to lipid; cellular response to mechanical stimulus; cellular response to nicotine; cysteine-type endopeptidase activator activity involved in apoptotic process; cytokine…
IRF-7	Q92985	F1NV42	QVQRGGASSLNSGNV	S464	Q92985	IRF7_HUMAN	Interferon regulatory factor 7 (IRF-7)	IRF7	ENZYME REGULATION: In the absence of viral infection, maintained as a monomer in an autoinhibited state and phosphorylation disrupts this autoinhibition leading to the liberation of the DNA-binding and dimerization activities and its nuclear localization where it can activate type I IFN and ISG genes.	FUNCTION: Key transcriptional regulator of type I interferon (IFN)-dependent immune responses and plays a critical role in the innate immune response against DNA and RNA viruses. Regulates the transcription of type I IFN genes (IFN-alpha and IFN-beta) and IFN-stimulated genes (ISG) by binding to an interferon-stimulated response element (ISRE) in their promoters. Can efficiently activate both the…	MDA-5 signaling pathway; RNA polymerase II core promoter proximal region sequence-specific DNA binding transcription factor activity; RNA polymerase II core promoter sequence-specific DNA binding; TRIF-dependent toll-like receptor signaling pathway; cellular response to DNA damage stimulus; cytosol; endosome membrane; establishment of viral latency; immunoglobulin mediated immune response; interf…
PHKB	Q93100	Q5ZME3	SKVKRQSSTPNASEL	S694	Q93100	KPBB_HUMAN	Phosphorylase b kinase regulatory subunit beta (Phosphorylase kinase subunit beta)	PHKB	ENZYME REGULATION: By phosphorylation of various serine residues (By similarity).	FUNCTION: Phosphorylase b kinase catalyzes the phosphorylation of serine in certain substrates, including troponin I. The beta chain acts as a regulatory unit and modulates the activity of the holoenzyme in response to phosphorylation.	cytosol; glucose metabolic process; glycogen catabolic process; hydrolase activity, hydrolyzing O-glycosyl compounds; phosphorylase kinase activity; phosphorylase kinase complex; plasma membrane; protein phosphorylation; small molecule metabolic process
SCAMP4	Q969E2	E1BQX4	PPSREAQYNNFAGNS	Y205	Q969E2	SCAM4_HUMAN	Secretory carrier-associated membrane protein 4 (Secretory carrier membrane protein 4)	SCAMP4		FUNCTION: Probably involved in membrane protein trafficking (By similarity).	integral component of membrane; protein transport
Ap-2 mu2	Q96CW1	Q5ZMP6	SQITSQVTGQIGWRR	T154	Q96CW1	AP2M1_HUMAN	AP-2 complex subunit mu (AP-2 mu chain) (Adapter-related protein complex 2 subunit mu) (Adaptin-mu2) (Adaptor protein complex AP-2 subunit mu) (Clathrin assembly protein complex 2 mu medium chain) (Clathrin coat assembly protein AP50) (Clathrin coat-associated protein AP50) (HA2 50 kDa subunit) (Plasma membrane adaptor AP-2 50 kDa protein)	AP2M1 CLAPM1 KIAA0109		FUNCTION: Component of the adaptor protein complex 2 (AP-2). Adaptor protein complexes function in protein transport via transport vesicles in different membrane traffic pathways. Adaptor protein complexes are vesicle coat components and appear to be involved in cargo selection and vesicle formation. AP-2 is involved in clathrin-dependent endocytosis in which cargo proteins are incorporated into …	antigen processing and presentation of exogenous peptide antigen via MHC class II; axon guidance; clathrin adaptor complex; clathrin-coated endocytic vesicle membrane; coated pit; cytosol; endocytosis; epidermal growth factor receptor signaling pathway; extracellular vesicular exosome; intracellular protein transport; lipid binding; lysosomal membrane; mitochondrion; negative regulation of epider…
SGEF	Q96DR7	E1C9F1	GEENAVLYQNYKEKA	Y279	Q96DR7	ARHGQ_HUMAN	Rho guanine nucleotide exchange factor 26 (SH3 domain-containing guanine exchange factor)	ARHGEF26 SGEF HMFN1864		FUNCTION: Activates RhoG GTPase by promoting the exchange of GDP by GTP. Required for the formation of membrane ruffles during macropinocytosis. Required for the formation of cup-like structures during trans-endothelial migration of leukocytes. In case of Salmonella enterica infection, activated by SopB, which induces cytoskeleton rearrangements and promotes bacterial entry.	Rho guanyl-nucleotide exchange factor activity; regulation of Rho GTPase activity; ruffle
SirT1	Q96EB6	F1NJG7	DRASHASSSDWTPRP	S184	Q96EB6	SIR1_HUMAN	NAD-dependent protein deacetylase sirtuin-1 (hSIRT1) (EC 3.5.1.-) (Regulatory protein SIR2 homolog 1) (SIR2-like protein 1) (hSIR2) [Cleaved into: SirtT1 75 kDa fragment (75SirT1)]	SIRT1 SIR2L1	ENZYME REGULATION: Inhibited by nicotinamide. Activated by resveratrol (3,5,4'-trihydroxy-trans-stilbene), butein (3,4,2',4'-tetrahydroxychalcone), piceatannol (3,5,3',4'-tetrahydroxy-trans-stilbene), Isoliquiritigenin (4,2',4'-trihydroxychalcone), fisetin (3,7,3',4'-tetrahydroxyflavone) and quercetin (3,5,7,3',4'-pentahydroxyflavone). MAPK8/JNK1 and RPS19BP1/AROS act as positive regulators of de…	FUNCTION: NAD-dependent protein deacetylase that links transcriptional regulation directly to intracellular energetics and participates in the coordination of several separated cellular functions such as cell cycle, response to DNA damage, metobolism, apoptosis and autophagy. Can modulate chromatin function through deacetylation of histones and can promote alterations in the methylation of histon…	DNA replication; DNA synthesis involved in DNA repair; NAD+ binding; NAD-dependent histone deacetylase activity (H3-K9 specific); PML body; angiogenesis; cell aging; cellular glucose homeostasis; cellular response to hydrogen peroxide; cellular response to hypoxia; cellular response to ionizing radiation; cellular response to starvation; cellular response to tumor necrosis factor; cellular trigly…
PELI1	Q96FA3	F1NNV5	NKDQHSISYTLSRAQ	S76	Q96FA3	PELI1_HUMAN	E3 ubiquitin-protein ligase pellino homolog 1 (Pellino-1) (EC 6.3.2.-) (Pellino-related intracellular-signaling molecule)	PELI1 PRISM		FUNCTION: E3 ubiquitin ligase catalyzing the covalent attachment of ubiquitin moieties onto substrate proteins. Involved in the TLR and IL-1 signaling pathways via interaction with the complex containing IRAK kinases and TRAF6. Mediates 'Lys-63'-linked polyubiquitination of IRAK1 allowing subsequent NF-kappa-B activation.	MyD88-dependent toll-like receptor signaling pathway; Toll signaling pathway; cytosol; innate immune response; negative regulation of NF-kappaB transcription factor activity; negative regulation of T cell proliferation; nucleus; positive regulation of B cell proliferation; positive regulation of I-kappaB kinase/NF-kappaB signaling; positive regulation of cytokine production; positive regulation o…
PGM2	Q96G03	H9KZX3	GTEPKIKYYSELCAP	Y565	Q96G03	PGM2_HUMAN	Phosphoglucomutase-2 (PGM 2) (EC 5.4.2.2) (Glucose phosphomutase 2) (Phosphodeoxyribomutase) (Phosphopentomutase) (EC 5.4.2.7)	PGM2 MSTP006		FUNCTION: Catalyzes the conversion of the nucleoside breakdown products ribose-1-phosphate and deoxyribose-1-phosphate to the corresponding 5-phosphopentoses. May also catalyze the interconversion of glucose-1-phosphate and glucose-6-phosphate. Has low glucose 1,6-bisphosphate synthase activity.	cytosol; deoxyribose phosphate catabolic process; galactose catabolic process; glucose metabolic process; glycogen biosynthetic process; glycogen catabolic process; magnesium ion binding; phosphoglucomutase activity; phosphopentomutase activity; small molecule metabolic process
RASGEF1B	Q96MY8	F1NV71	SRLFMHPYELMAKVC	Y86	Q96MY8	Q96MY8_HUMAN	Merged into Q0VAM2.
chak1	Q96QT4	F1NTQ9	KCSRRASSEDAQQVD	S1507	Q96QT4	TRPM7_HUMAN	Transient receptor potential cation channel subfamily M member 7 (EC 2.7.11.1) (Channel-kinase 1) (Long transient receptor potential channel 7) (LTrpC-7) (LTrpC7)	TRPM7 CHAK1 LTRPC7		FUNCTION: Essential ion channel and serine/threonine-protein kinase. Divalent cation channel permeable to calcium and magnesium. Has a central role in magnesium ion homeostasis and in the regulation of anoxic neuronal cell death. Involved in TNF-induced necroptosis downstream of MLKL by mediating calcium influx. The kinase activity is essential for the channel function. May be involved in a funda…	ATP binding; actomyosin structure organization; calcium channel activity; calcium-dependent cell-matrix adhesion; integral component of membrane; metal ion binding; necroptotic process; plasma membrane; protein autophosphorylation; protein serine/threonine kinase activity; ruffle
CAMKK2	Q96RR4	F1P326	RREERSLSAPGNLL	S515	Q96RR4	KKCC2_HUMAN	Calcium/calmodulin-dependent protein kinase kinase 2 (CaM-KK 2) (CaM-kinase kinase 2) (CaMKK 2) (EC 2.7.11.17) (Calcium/calmodulin-dependent protein kinase kinase beta) (CaM-KK beta) (CaM-kinase kinase beta) (CaMKK beta)	CAMKK2 CAMKKB KIAA0787	ENZYME REGULATION: Activated by Ca(2+)/calmodulin. Binding of calmodulin may relieve intrasteric autoinhibition. Autophosphorylation does not alter activity or regulation by Ca(2+)/calmodulin. In part, activity is independent on Ca(2+)/calmodulin (By similarity).	FUNCTION: Calcium/calmodulin-dependent protein kinase belonging to a proposed calcium-triggered signaling cascade involved in a number of cellular processes. Isoform 1, isoform 2 and isoform 3 phosphorylate CAMK1 and CAMK4. Isoform 3 phosphorylates CAMK1D. Isoform 4, isoform 5 and isoform 6 lacking part of the calmodulin-binding domain are inactive. Efficiently phosphorylates 5'-AMP-activated pro…	ATP binding; MAPK cascade; calcium ion binding; calcium-mediated signaling; calmodulin binding; calmodulin-dependent protein kinase activity; cell projection; cytoplasm; nucleus; positive regulation of transcription, DNA-templated; protein autophosphorylation; protein tyrosine kinase activity; regulation of protein kinase activity
calponin_2	Q99439	F1P051	SQSGMTAYGTRRHLY	Y184	Q99439	CNN2_HUMAN	Calponin-2 (Calponin H2, smooth muscle) (Neutral calponin)	CNN2		FUNCTION: Thin filament-associated protein that is implicated in the regulation and modulation of smooth muscle contraction. It is capable of binding to actin, calmodulin, troponin C and tropomyosin. The interaction of calponin with actin inhibits the actomyosin Mg-ATPase activity.	actin binding; actomyosin structure organization; cell-cell junction; cellular response to mechanical stimulus; cytoskeleton organization; hemopoiesis; negative regulation of cell migration; negative regulation of phagocytosis; positive regulation of gene expression; regulation of actin filament-based process; regulation of cell proliferation; stress fiber; wound healing
Nik	Q99558	E1BXM7	TGNYVPGTETHMAPE	T556	Q99558	M3K14_HUMAN	Mitogen-activated protein kinase kinase kinase 14 (EC 2.7.11.25) (NF-kappa-beta-inducing kinase) (HsNIK) (Serine/threonine-protein kinase NIK)	MAP3K14 NIK		FUNCTION: Lymphotoxin beta-activated kinase which seems to be exclusively involved in the activation of NF-kappa-B and its transcriptional activity. Promotes proteolytic processing of NFKB2/P100, which leads to activation of NF-kappa-B via the non-canonical pathway. Could act in a receptor-selective manner.	ATP binding; I-kappaB kinase/NF-kappaB signaling; MAP kinase kinase kinase activity; MAPK cascade; NF-kappaB-inducing kinase activity; T cell costimulation; activation of MAPKK activity; cellular response to mechanical stimulus; cytosol; immune response; nucleus; positive regulation of I-kappaB kinase/NF-kappaB signaling
MEKK3	Q99759	F1NAY6	EPRSRHLSVSSQNTG	S197	Q99759	M3K3_HUMAN	Mitogen-activated protein kinase kinase kinase 3 (EC 2.7.11.25) (MAPK/ERK kinase kinase 3) (MEK kinase 3) (MEKK 3)	MAP3K3 MAPKKK3 MEKK3	ENZYME REGULATION: Activated by phosphorylation on Thr-530 (By similarity).	FUNCTION: Component of a protein kinase signal transduction cascade. Mediates activation of the NF-kappa-B, AP1 and DDIT3 transcriptional regulators.	ATP binding; MAP kinase kinase kinase activity; cytosol; metal ion binding; positive regulation of I-kappaB kinase/NF-kappaB signaling; protein autophosphorylation
MEKK3	Q99759	F1NAY6	MSGTGIRSVTGTPYW	S551
MEKK3	Q99759	F1NAY6	DYNDGRRTFPRIRRH	T321
MnK1	Q9BUB5	F1NGK9	NSACTPITTPELTTPC	T239	Q9BUB5	MKNK1_HUMAN	MAP kinase-interacting serine/threonine-protein kinase 1 (EC 2.7.11.1) (MAP kinase signal-integrating kinase 1) (MAPK signal-integrating kinase 1) (Mnk1)	MKNK1 MNK1	ENZYME REGULATION: Phosphorylated and activated by the p38 kinases and kinases in the Erk pathway.	FUNCTION: May play a role in the response to environmental stress and cytokines. Appears to regulate translation by phosphorylating EIF4E, thus increasing the affinity of this protein for the 7-methylguanosine-containing mRNA cap.	ATP binding; cytosol; extrinsic apoptotic signaling pathway in absence of ligand; fibroblast growth factor receptor signaling pathway; intracellular signal transduction; nucleus; peptidyl-serine phosphorylation; protein serine/threonine kinase activity; regulation of translation; response to salt stress
Mnk1	Q9BUB5	F1NGK9	ITTPELTTPCGSAEY	T245
Mnk1	Q9BUB5	F1NGK9	APERGIPTPQVLQRN	T375
CARD11	Q9BXL7	E1BYL2	KEPTRRFSTIVVEEG	S118	Q9BXL7	CAR11_HUMAN	Caspase recruitment domain-containing protein 11 (CARD-containing MAGUK protein 1) (Carma 1)	CARD11 CARMA1		FUNCTION: Involved in the costimulatory signal essential for T-cell receptor (TCR)-mediated T-cell activation. Its binding to DPP4 induces T-cell proliferation and NF-kappa-B activation in a T-cell receptor/CD3-dependent manner. Activates NF-kappa-B via BCL10 and IKK. Stimulates the phosphorylation of BCL10.	Fc-epsilon receptor signaling pathway; T cell costimulation; T cell receptor signaling pathway; cytosol; guanylate kinase activity; innate immune response; membrane raft; plasma membrane; positive regulation of B cell proliferation; positive regulation of I-kappaB kinase/NF-kappaB signaling; positive regulation of NF-kappaB transcription factor activity; positive regulation of T cell proliferatio…
GTPBP4	Q9BZE4	E1C0K4	PTVIHKHYQIHRIRQ	Y38	Q9BZE4	NOG1_HUMAN	Nucleolar GTP-binding protein 1 (Chronic renal failure gene protein) (GTP-binding protein NGB)	GTPBP4 CRFG NOG1		FUNCTION: Involved in the biogenesis of the 60S ribosomal subunit (By similarity).	GTP binding; GTPase activity; Golgi apparatus; negative regulation of DNA replication; negative regulation of cell migration; negative regulation of cell proliferation; negative regulation of cell-cell adhesion; negative regulation of collagen binding; negative regulation of protein ubiquitination; nuclear membrane; nucleolus; perinuclear region of cytoplasm; protein stabilization; regulation of …
LAB	Q9GZY6	E1C388	ESSAEPRYQNFLTED	Y118	Q9GZY6	NTAL_HUMAN	Linker for activation of T-cells family member 2 (Linker for activation of B-cells) (Membrane-associated adapter molecule) (Non-T-cell activation linker) (Williams-Beuren syndrome chromosomal region 15 protein) (Williams-Beuren syndrome chromosomal region 5 protein)	LAT2 LAB NTAL WBS15 WBSCR15 WBSCR5 HSPC046		FUNCTION: Involved in FCER1 (high affinity immunoglobulin epsilon receptor)-mediated signaling in mast cells. May also be involved in BCR (B-cell antigen receptor)-mediated signaling in B-cells and FCGR1 (high affinity immunoglobulin gamma Fc receptor I)-mediated signaling in myeloid cells. Couples activation of these receptors and their associated kinases with distal intracellular events through…	B cell activation; B cell receptor signaling pathway; Fc-epsilon receptor signaling pathway; SH2 domain binding; calcium-mediated signaling; extracellular vesicular exosome; innate immune response; integral component of membrane; mast cell degranulation; mast cell granule; membrane raft; plasma membrane
CARD9	Q9H257	F1NNM9	CKLERKHSMKLKHAI	S238	Q9H257	CARD9_HUMAN	Caspase recruitment domain-containing protein 9 (hCARD9)	CARD9		FUNCTION: Activates NF-kappa-B via BCL10.	cytoplasm; defense response to Gram-positive bacterium; defense response to virus; innate immune response; nucleotide-binding oligomerization domain containing signaling pathway; positive regulation of I-kappaB kinase/NF-kappaB signaling; positive regulation of JNK cascade; positive regulation of interleukin-6 production; positive regulation of tumor necrosis factor production; regulation of apop…
Mnk2	Q9HBH9	F1NW53	GDCSPISTPELLTPC	T172	Q9HBH9	MKNK2_HUMAN	MAP kinase-interacting serine/threonine-protein kinase 2 (EC 2.7.11.1) (MAP kinase signal-integrating kinase 2) (MAPK signal-integrating kinase 2) (Mnk2)	MKNK2 GPRK7 MNK2	ENZYME REGULATION: Inhibited by CGP57380 and staurosporine. Activated by phosphorylation in a negative-feedback regulatory manner in response to chemotherapy (e.g. cytarabine) and thus impairs the generation of antileukemic responses.	FUNCTION: Serine/threonine-protein kinase that phosphorylates SFPQ/PSF, HNRNPA1 and EIF4E. May play a role in the response to environmental stress and cytokines. Appears to regulate translation by phosphorylating EIF4E, thus increasing the affinity of this protein for the 7-methylguanosine-containing mRNA cap. Required for mediating PP2A-inhibition-induced EIF4E phosphorylation. Triggers EIF4E sh…	ATP binding; PML body; cell surface receptor signaling pathway; cellular response to arsenic-containing substance; cytoplasm; extrinsic apoptotic signaling pathway in absence of ligand; hemopoiesis; intracellular signal transduction; metal ion binding; protein serine/threonine kinase activity; regulation of translation
CK1-G1	Q9HCP0	E1BV45	ADTLKERYQKIGDTK	Y262	Q9HCP0	KC1G1_HUMAN	Casein kinase I isoform gamma-1 (CKI-gamma 1) (EC 2.7.11.1)	CSNK1G1	ENZYME REGULATION: Repressed by 2-(2-hydroxyethylamino)-6-(3-chloroanilino)-9-isopropylpurine (DB08325).	FUNCTION: Serine/threonine-protein kinase. Casein kinases are operationally defined by their preferential utilization of acidic proteins such as caseins as substrates. It can phosphorylate a large number of proteins. Participates in Wnt signaling. Regulates fast synaptic transmission mediated by glutamate (By similarity). Phosphorylates CLSPN.	ATP binding; Wnt signaling pathway; cytoplasm; protein serine/threonine kinase activity
IL1RAPL2	Q9NP60	F1NLJ1	RNGRKHASILLRKKD	S332	Q9NP60	IRPL2_HUMAN	X-linked interleukin-1 receptor accessory protein-like 2 (IL-1 receptor accessory protein-like 2) (IL-1-RAPL-2) (IL-1RAPL-2) (IL1RAPL-2) (IL1RAPL-2-related protein) (Interleukin-1 receptor 9) (IL-1R-9) (IL-1R9) (Three immunoglobulin domain-containing IL-1 receptor-related 1) (TIGIRR-1)	IL1RAPL2 IL1R9			central nervous system development; integral component of membrane; interleukin-1 receptor activity; interleukin-1, Type II, blocking receptor activity
FGF20	Q9NP95	E1C180	SKRHQKFTHFLPRPV	T184	Q9NP95	FGF20_HUMAN	Fibroblast growth factor 20 (FGF-20)	FGF20		FUNCTION: Neurotrophic factor that regulates central nervous development and function.	Fc-epsilon receptor signaling pathway; cell-cell signaling; epidermal growth factor receptor signaling pathway; extracellular region; fibroblast growth factor receptor signaling pathway; innate immune response; inner ear receptor cell differentiation; insulin receptor signaling pathway; neurotrophin TRK receptor signaling pathway; phosphatidylinositol-mediated signaling; positive regulation of ER…
PLCB1	Q9NQ66	E1BR11	YIQEVVQYIKRLEDA	Y1310	Q9NQ66	PLCB1_HUMAN	1-phosphatidylinositol 4,5-bisphosphate phosphodiesterase beta-1 (EC 3.1.4.11) (PLC-154) (Phosphoinositide phospholipase C-beta-1) (Phospholipase C-I) (PLC-I) (Phospholipase C-beta-1) (PLC-beta-1)	PLCB1 KIAA0581		FUNCTION: The production of the second messenger molecules diacylglycerol (DAG) and inositol 1,4,5-trisphosphate (IP3) is mediated by activated phosphatidylinositol-specific phospholipase C enzymes.	G-protein coupled acetylcholine receptor signaling pathway; G2/M transition of mitotic cell cycle; GTPase activator activity; activation of meiosis involved in egg activation; calcium ion binding; cerebral cortex development; cytosol; extracellular vesicular exosome; fat cell differentiation; glutamate receptor signaling pathway; inositol phosphate metabolic process; insulin-like growth factor re…
FGFR1OP2	Q9NVK5	Q5ZKJ4	RVEAMKQYQEEIQEL	Y48	Q9NVK5	FGOP2_HUMAN	FGFR1 oncogene partner 2	FGFR1OP2 HSPC123		FUNCTION: May be involved in wound healing pathway (By similarity).	cytosol; wound healing
CRK7	Q9NYV4	F1N9R6	NSEESRPYTNKVITL	Y892	Q9NYV4	CDK12_HUMAN	Cyclin-dependent kinase 12 (EC 2.7.11.22) (EC 2.7.11.23) (Cdc2-related kinase, arginine/serine-rich) (CrkRS) (Cell division cycle 2-related protein kinase 7) (CDC2-related protein kinase 7) (Cell division protein kinase 12) (hCDK12)	CDK12 CRK7 CRKRS KIAA0904		FUNCTION: Cyclin-dependent kinase which displays CTD kinase activity and is required for RNA splicing. Has CTD kinase activity by hyperphosphorylating the C-terminal heptapeptide repeat domain (CTD) of the largest RNA polymerase II subunit RPB1, thereby acting as a key regulator of transcription elongation. Required for RNA splicing, possibly by phosphorylating SRSF1/SF2. Involved in regulation o…	ATP binding; RNA polymerase II carboxy-terminal domain kinase activity; RNA splicing; cell cycle; cyclin K-CDK12 complex; cyclin-dependent protein serine/threonine kinase activity; mRNA processing; nuclear cyclin-dependent protein kinase holoenzyme complex; nuclear speck; nucleolus; phosphorylation of RNA polymerase II C-terminal domain; protein autophosphorylation; regulation of MAP kinase activ…
IMP-1	Q9NZI8	O42254	YIGNLNESVTPADLE	S12	Q9NZI8	IF2B1_HUMAN	Insulin-like growth factor 2 mRNA-binding protein 1 (IGF2 mRNA-binding protein 1) (IMP-1) (IMP1) (Coding region determinant-binding protein) (CRD-BP) (IGF-II mRNA-binding protein 1) (VICKZ family member 1) (Zipcode-binding protein 1) (ZBP-1)	IGF2BP1 CRDBP VICKZ1 ZBP1		FUNCTION: RNA-binding factor that recruits target transcripts to cytoplasmic protein-RNA complexes (mRNPs). This transcript 'caging' into mRNPs allows mRNA transport and transient storage. It also modulates the rate and location at which target transcripts encounter the translational apparatus and shields them from endonuclease attacks or microRNA-mediated degradation. Plays a direct role in the …	CRD-mediated mRNA stability complex; CRD-mediated mRNA stabilization; axon; cytoplasmic stress granule; cytosol; dendritic spine; filopodium; gene expression; growth cone; lamellipodium; mRNA 3'-UTR binding; mRNA 5'-UTR binding; mRNA transport; negative regulation of translation; nucleotide binding; nucleus; perinuclear region of cytoplasm; plasma membrane; regulation of cytokine biosynthetic pro…
MARK1/MARK3	Q9P0L2	E1BVK0	TVGNKLDTFCGSPPY	T215/T211	Q9P0L2	MARK1_HUMAN	Serine/threonine-protein kinase MARK1 (EC 2.7.11.1) (EC 2.7.11.26) (MAP/microtubule affinity-regulating kinase 1) (PAR1 homolog c) (Par-1c) (Par1c)	MARK1 KIAA1477 MARK	ENZYME REGULATION: Inhibited by phosphorylation at Ser-219 (By similarity). Activated by phosphorylation on Thr-215.	FUNCTION: Serine/threonine-protein kinase involved in cell polarity and microtubule dynamics regulation. Phosphorylates DCX, MAP2, MAP4 and MAPT/TAU. Involved in cell polarity by phosphorylating the microtubule-associated proteins MAP2, MAP4 and MAPT/TAU at KXGS motifs, causing detachment from microtubules, and their disassembly. Involved in the regulation of neuronal migration through its dual a…	ATP binding; Wnt signaling pathway; cytoplasm; cytoskeleton organization; intracellular signal transduction; magnesium ion binding; microtubule cytoskeleton; microtubule cytoskeleton organization; neuron migration; phosphatidic acid binding; phosphatidylinositol-4,5-bisphosphate binding; phosphatidylserine binding; plasma membrane; protein serine/threonine kinase activity; tau-protein kinase acti…
PGC-1	Q9UBK2	F1NXH0	SLPLTPESPNDPKGS	S264	Q9UBK2	PRGC1_HUMAN	Peroxisome proliferator-activated receptor gamma coactivator 1-alpha (PGC-1-alpha) (PPAR-gamma coactivator 1-alpha) (PPARGC-1-alpha) (Ligand effect modulator 6)	PPARGC1A LEM6 PGC1 PGC1A PPARGC1		FUNCTION: Transcriptional coactivator for steroid receptors and nuclear receptors. Greatly increases the transcriptional activity of PPARG and thyroid hormone receptor on the uncoupling protein promoter. Can regulate key mitochondrial genes that contribute to the program of adaptive thermogenesis. Plays an essential role in metabolic reprogramming in response to dietary availability through coord…	DNA-directed RNA polymerase II, core complex; PML body; RNA binding; RNA polymerase II transcription cofactor activity; RNA splicing; androgen metabolic process; androgen receptor binding; androgen receptor signaling pathway; brown fat cell differentiation; cellular glucose homeostasis; cellular response to fatty acid; cellular response to hypoxia; cellular response to nitrite; cellular response …
Daxx	Q9UER7	F1NEE4	KPPPAASQSPARGSR	S363	Q9UER7	DAXX_HUMAN	Death domain-associated protein 6 (Daxx) (hDaxx) (ETS1-associated protein 1) (EAP1) (Fas death domain-associated protein)	DAXX BING2 DAP6		FUNCTION: Transcription corepressor known to repress transcriptional potential of several sumoylated transcription factors. Acts as an adapter protein in a MDM2-DAXX-USP7 complex by regulating the RING-finger E3 ligase MDM2 ubiquitination activity. Under non-stress condition, in association with the deubiquitinating USP7, prevents MDM2 self-ubiquitination and enhances the intrinsic E3 ligase acti…	PML body; activation of JUN kinase activity; androgen receptor signaling pathway; chromosome, centromeric region; cytosol; extrinsic apoptotic signaling pathway via death domain receptors; heat shock protein binding; heterochromatin; mitotic cytokinesis; negative regulation of transcription, DNA-templated; nucleolus; positive regulation of apoptotic signaling pathway; protein homodimerization act…
AMPKG3	Q9UGI9	F1P1P1	ILHRYYRSPLVQIYE	S148	Q9UGI9	AAKG3_HUMAN	5'-AMP-activated protein kinase subunit gamma-3 (AMPK gamma3) (AMPK subunit gamma-3)	PRKAG3 AMPKG3		FUNCTION: AMP/ATP-binding subunit of AMP-activated protein kinase (AMPK), an energy sensor protein kinase that plays a key role in regulating cellular energy metabolism. In response to reduction of intracellular ATP levels, AMPK activates energy-producing pathways and inhibits energy-consuming processes: inhibits protein, carbohydrate and lipid biosynthesis, as well as cell growth and proliferati…	AMP-activated protein kinase activity; AMP-activated protein kinase complex; ATP binding; cell cycle arrest; cytosol; extracellular space; fatty acid biosynthetic process; glucose transport; glycogen biosynthetic process; insulin receptor signaling pathway; intracellular signal transduction; protein kinase binding
AMPKG2	Q9UGJ0	F1NK07	GLSSSPSTPTQVTKQ	T160	Q9UGJ0	AAKG2_HUMAN	5'-AMP-activated protein kinase subunit gamma-2 (AMPK gamma2) (AMPK subunit gamma-2) (H91620p)	PRKAG2		FUNCTION: AMP/ATP-binding subunit of AMP-activated protein kinase (AMPK), an energy sensor protein kinase that plays a key role in regulating cellular energy metabolism. In response to reduction of intracellular ATP levels, AMPK activates energy-producing pathways and inhibits energy-consuming processes: inhibits protein, carbohydrate and lipid biosynthesis, as well as cell growth and proliferati…	ADP binding; AMP binding; AMP-activated protein kinase complex; ATP binding; ATP biosynthetic process; cAMP-dependent protein kinase inhibitor activity; cAMP-dependent protein kinase regulator activity; carnitine shuttle; cell cycle arrest; cellular lipid metabolic process; cytosol; extracellular space; fatty acid biosynthetic process; glycogen metabolic process; insulin receptor signaling pathwa…
TBK1	Q9UHD2	E1C581	EDDEQFVSLYGTEEY	S172	Q9UHD2	TBK1_HUMAN	Serine/threonine-protein kinase TBK1 (EC 2.7.11.1) (NF-kappa-B-activating kinase) (T2K) (TANK-binding kinase 1)	TBK1 NAK		FUNCTION: Serine/threonine kinase that plays an essential role in regulating inflammatory responses to foreign agents. Following activation of toll-like receptors by viral or bacterial components, associates with TRAF3 and TANK and phosphorylates interferon regulatory factors (IRFs) IRF3 and IRF7 as well as DDX3X. This activity allows subsequent homodimerization and nuclear translocation of the I…	ATP binding; I-kappaB kinase/NF-kappaB signaling; TRIF-dependent toll-like receptor signaling pathway; cytosol; defense response to Gram-positive bacterium; defense response to virus; endosome membrane; inflammatory response; innate immune response; negative regulation of gene expression; negative regulation of type I interferon production; nucleic acid binding; positive regulation of I-kappaB ki…
DAPP1	Q9UHF2		KVEEPSIYESVRVHT	Y33	Q9UHF2		Merged into Q9UN19.
TMEFF2	Q9UIK5	F1NRB2	CASDGKSYDNACQIK	Y166	Q9UIK5	TEFF2_HUMAN	Tomoregulin-2 (TR-2) (Hyperplastic polyposis protein 1) (Transmembrane protein with EGF-like and two follistatin-like domains)	TMEFF2 HPP1 TENB2 TPEF UNQ178/PRO204		FUNCTION: May be a survival factor for hippocampal and mesencephalic neurons. The shedded form up-regulates cancer cell proliferation, probably by promoting ERK1/2 phosphorylation.	extracellular region; integral component of membrane
TNIK	Q9UKE5	F1P3F8	KVPQRTTSISPALAR	S678	Q9UKE5	TNIK_HUMAN	TRAF2 and NCK-interacting protein kinase (EC 2.7.11.1)	TNIK KIAA0551		FUNCTION: Serine/threonine kinase that acts as an essential activator of the Wnt signaling pathway. Recruited to promoters of Wnt target genes and required to activate their expression. May act by phosphorylating TCF4/TCF7L2. Appears to act upstream of the JUN N-terminal pathway. May play a role in the response to environmental stress. Part of a signaling complex composed of NEDD4, RAP2A and TNIK…	ATP binding; Wnt signaling pathway; actin cytoskeleton reorganization; activation of JNKK activity; cytoplasm; cytoskeleton; extracellular vesicular exosome; nucleus; protein autophosphorylation; receptor signaling protein serine/threonine kinase activity; recycling endosome; regulation of dendrite morphogenesis; small GTPase regulator activity
TNIK	Q9UKE5	F1P3F8	RNRVRGNVKPEGSPV	S769
ARMS	Q9ULH0	Q5ZLB9	NIPKSAVIPEVSEEP	S2364	Q9ULH0	KDIS_HUMAN	Kinase D-interacting substrate of 220 kDa (Ankyrin repeat-rich membrane-spanning protein)	KIDINS220 ARMS KIAA1250		FUNCTION: Promotes a prolonged MAP-kinase signaling by neurotrophins through activation of a Rap1-dependent mechanism. Provides a docking site for the CRKL-C3G complex, resulting in Rap1-dependent sustained ERK activation. May play an important role in regulating postsynaptic signal transduction through the syntrophin-mediated localization of receptor tyrosine kinases such as EPHA4. In cooperatio…	PDZ domain binding; activation of MAPKK activity; cytoplasmic transport; cytosol; dendrite morphogenesis; in utero embryonic development; integral component of membrane; late endosome; nerve growth factor signaling pathway; neurotrophin TRK receptor signaling pathway; positive regulation of neuron projection development; protein complex
CHIP	Q9UNE7	Q5ZHY5	HFDPVTRSPLTQDQL	S284	Q9UNE7	CHIP_HUMAN	E3 ubiquitin-protein ligase CHIP (EC 6.3.2.-) (Antigen NY-CO-7) (CLL-associated antigen KW-8) (Carboxy terminus of Hsp70-interacting protein) (STIP1 homology and U box-containing protein 1)	STUB1 CHIP PP1131		FUNCTION: E3 ubiquitin-protein ligase which targets misfolded chaperone substrates towards proteasomal degradation. Collaborates with ATXN3 in the degradation of misfolded chaperone substrates: ATXN3 restricting the length of ubiquitin chain attached to STUB1/CHIP substrates and preventing further chain extension. Ubiquitinates NOS1 in concert with Hsp70 and Hsp40. Modulates the activity of sever…	DNA repair; Hsp70 protein binding; Hsp90 protein binding; SMAD binding; TPR domain binding; cellular response to misfolded protein; cytosol; misfolded or incompletely synthesized protein catabolic process; misfolded protein binding; negative regulation of transforming growth factor beta receptor signaling pathway; nuclear inclusion body; positive regulation of chaperone-mediated protein complex a…
WNT	Q9UP38	F1NC30	FTVFMIKYLMTLIVG	Y552	Q9UP38	FZD1_HUMAN	Frizzled-1 (Fz-1) (hFz1) (FzE1)	FZD1		FUNCTION: Receptor for Wnt proteins. Most of frizzled receptors are coupled to the beta-catenin canonical signaling pathway, which leads to the activation of disheveled proteins, inhibition of GSK-3 kinase, nuclear accumulation of beta-catenin and activation of Wnt target genes. A second signaling pathway involving PKC and calcium fluxes has been seen for some family members, but it is not yet cl…	G-protein coupled receptor activity; G-protein coupled receptor signaling pathway coupled to cGMP nucleotide second messenger; Wnt signaling pathway, calcium modulating pathway; Wnt-activated receptor activity; apical part of cell; autocrine signaling; axonogenesis; brain development; canonical Wnt signaling pathway involved in mesenchymal stem cell differentiation; canonical Wnt signaling pathwa…
IRSp53	Q9UQB8	F1NU83	LSDSYSNTLPVRKNV	T363	Q9UQB8	BAIP2_HUMAN	Brain-specific angiogenesis inhibitor 1-associated protein 2 (BAI-associated protein 2) (BAI1-associated protein 2) (Protein BAP2) (Fas ligand-associated factor 3) (FLAF3) (Insulin receptor substrate p53/p58) (IRS-58) (IRSp53/58) (Insulin receptor substrate protein of 53 kDa) (IRSp53) (Insulin receptor substrate p53)	BAIAP2		FUNCTION: Adapter protein that links membrane-bound small G-proteins to cytoplasmic effector proteins. Necessary for CDC42-mediated reorganization of the actin cytoskeleton and for RAC1-mediated membrane ruffling. Involved in the regulation of the actin cytoskeleton by WASF family members and the Arp2/3 complex. Plays a role in neurite growth. Acts syngeristically with ENAH to promote filipodia f…	Fc-gamma receptor signaling pathway involved in phagocytosis; actin crosslink formation; actin filament bundle assembly; axonogenesis; cell junction; cytoskeletal adaptor activity; cytoskeleton; cytosol; dendrite development; extracellular vesicular exosome; filopodium; filopodium assembly; innate immune response; insulin receptor signaling pathway; neuron projection; nucleus; plasma membrane; pr…
JIP1	Q9UQF2	E1C314	PLKTGEQTPPHDHVC	T133	Q9UQF2	JIP1_HUMAN	C-Jun-amino-terminal kinase-interacting protein 1 (JIP-1) (JNK-interacting protein 1) (Islet-brain 1) (IB-1) (JNK MAP kinase scaffold protein 1) (Mitogen-activated protein kinase 8-interacting protein 1)	MAPK8IP1 IB1 JIP1 PRKM8IP		FUNCTION: The JNK-interacting protein (JIP) group of scaffold proteins selectively mediates JNK signaling by aggregating specific components of the MAPK cascade to form a functional JNK signaling module. Required for JNK activation in response to excitotoxic stress. Cytoplasmic MAPK8IP1 causes inhibition of JNK-regulated activity by retaining JNK in the cytoplasm and inhibiting JNK phosphorylatio…	JUN phosphorylation; axonal growth cone; cell body; cytoplasm; cytosol; dendritic growth cone; dentate gyrus mossy fiber; endoplasmic reticulum membrane; mitochondrial membrane; negative regulation of JNK cascade; negative regulation of JUN kinase activity; negative regulation of apoptotic process; negative regulation of intrinsic apoptotic signaling pathway; nucleus; perinuclear region of cytopl…
CaMK2-alpha	Q9UQM7	E1C3I7	SCMHRQETVDCLKKF	T286	Q9UQM7	KCC2A_HUMAN	Calcium/calmodulin-dependent protein kinase type II subunit alpha (CaM kinase II subunit alpha) (CaMK-II subunit alpha) (EC 2.7.11.17)	CAMK2A CAMKA KIAA0968	ENZYME REGULATION: Autophosphorylation of Thr-286 allows the kinase to switch from a calmodulin-dependent to a calmodulin-independent state (By similarity).	FUNCTION: CaM-kinase II (CAMK2) is a prominent kinase in the central nervous system that may function in long-term potentiation and neurotransmitter release. Member of the NMDAR signaling complex in excitatory synapses it may regulate NMDAR-dependent potentiation of the AMPAR and synaptic plasticity (By similarity).	ATP binding; G1/S transition of mitotic cell cycle; calcium ion transport; calmodulin-dependent protein kinase activity; cell junction; cytosol; endocytic vesicle membrane; interferon-gamma-mediated signaling pathway; kinase activity; nucleoplasm; plasma membrane; positive regulation of NF-kappaB transcription factor activity; presynaptic membrane; protein autophosphorylation; protein phosphoryla…
CaMK2-alpha	Q9UQM7	E1C3I7	KLKGAILTTMLATRN	T305
Akt3	Q9Y243	F1NRC8	RPHFPQFSYSASGRE	S472	Q9Y243	AKT3_HUMAN	RAC-gamma serine/threonine-protein kinase (EC 2.7.11.1) (Protein kinase Akt-3) (Protein kinase B gamma) (PKB gamma) (RAC-PK-gamma) (STK-2)	AKT3 PKBG	ENZYME REGULATION: Two specific sites, one in the kinase domain (Thr-305) and the other in the C-terminal regulatory region (Ser-472), need to be phosphorylated for its full activation (By similarity). IGF-1 leads to the activation of AKT3, which may play a role in regulating cell survival.	FUNCTION: AKT3 is one of 3 closely related serine/threonine-protein kinases (AKT1, AKT2 and AKT3) called the AKT kinase, and which regulate many processes including metabolism, proliferation, cell survival, growth and angiogenesis. This is mediated through serine and/or threonine phosphorylation of a range of downstream substrates. Over 100 substrate candidates have been reported so far, but for …	ATP binding; Golgi apparatus; mitochondrial genome maintenance; nucleus; plasma membrane; protein serine/threonine kinase activity; signal transduction
Akt3	Q9Y243	F1NRC8	TDAATMKTFCGTPEY	T305
PIP5K	Q9Y2I7	E1C657	PARNRSASITNLSLD	S307	Q9Y2I7	FYV1_HUMAN	1-phosphatidylinositol 3-phosphate 5-kinase (Phosphatidylinositol 3-phosphate 5-kinase) (EC 2.7.1.150) (FYVE finger-containing phosphoinositide kinase) (PIKfyve) (Phosphatidylinositol 3-phosphate 5-kinase type III) (PIPkin-III) (Type III PIP kinase)	PIKFYVE KIAA0981 PIP5K3		FUNCTION: The PI(3,5)P2 regulatory complex regulates both the synthesis and turnover of phosphatidylinositol 3,5-bisphosphate (PtdIns(3,5)P2). Catalyzes the phosphorylation of phosphatidylinositol 3-phosphate on the fifth hydroxyl of the myo-inositol ring, to form phosphatidylinositol 3,5-bisphosphate. Required for endocytic-vacuolar pathway and nuclear migration. Plays a role in the biogenesis o…	1-phosphatidylinositol-3-phosphate 5-kinase activity; 1-phosphatidylinositol-4-phosphate 5-kinase activity; ATP binding; Golgi membrane; cellular protein metabolic process; cytoplasmic vesicle; cytosol; early endosome membrane; intracellular signal transduction; late endosome membrane; membrane raft; metal ion binding; myelin assembly; perinuclear region of cytoplasm; phosphatidylinositol-3,5-bis…
HBS1	Q9Y450	E1BW59	AGKASFAYAWVLDET	Y437	Q9Y450	HBS1L_HUMAN	HBS1-like protein (ERFS)	HBS1L HBS1 KIAA1038			GTP binding; GTP catabolic process; GTPase activity; extracellular vesicular exosome; signal transduction; translation; translation elongation factor activity
AMPKB1	Q9Y478	F1NEH9	SKIPLTRSHNNFVAI	S111	Q9Y478	AAKB1_HUMAN	5'-AMP-activated protein kinase subunit beta-1 (AMPK subunit beta-1) (AMPKb)	PRKAB1 AMPK		FUNCTION: Non-catalytic subunit of AMP-activated protein kinase (AMPK), an energy sensor protein kinase that plays a key role in regulating cellular energy metabolism. In response to reduction of intracellular ATP levels, AMPK activates energy-producing pathways and inhibits energy-consuming processes: inhibits protein, carbohydrate and lipid biosynthesis, as well as cell growth and proliferation…	AMP-activated protein kinase complex; cell cycle arrest; cytosol; fatty acid biosynthetic process; insulin receptor signaling pathway; nucleus; positive regulation of gene expression; protein heterooligomerization; protein kinase activity; regulation of catalytic activity
AMPKB1	Q9Y478	F1NEH9	DMSELSSSPPGPYHQ	S184
TRAF6	Q9Y4K3	E1C626	AQQCNGIYIWKIENF	Y355	Q9Y4K3	TRAF6_HUMAN	TNF receptor-associated factor 6 (EC 6.3.2.-) (E3 ubiquitin-protein ligase TRAF6) (Interleukin-1 signal transducer) (RING finger protein 85)	TRAF6 RNF85		FUNCTION: E3 ubiquitin ligase that, together with UBE2N and UBE2V1, mediates the synthesis of 'Lys-63'-linked-polyubiquitin chains conjugated to proteins, such as IKBKG, AKT1 and AKT2. Also mediates ubiquitination of free/unanchored polyubiquitin chain that leads to MAP3K7 activation. Leads to the activation of NF-kappa-B and JUN. May be essential for the formation of functional osteoclasts. Seem…	CD40 receptor complex; Fc-epsilon receptor signaling pathway; I-kappaB kinase/NF-kappaB signaling; JNK cascade; MyD88-dependent toll-like receptor signaling pathway; T cell receptor signaling pathway; T-helper 1 type immune response; TRIF-dependent toll-like receptor signaling pathway; activation of MAPK activity; activation of NF-kappaB-inducing kinase activity; antigen processing and presentati…
CAPN7	Q9Y6W3	E1BTU4	TDGKKVYYPADPVPY	Y620	Q9Y6W3	CAN7_HUMAN	Calpain-7 (EC 3.4.22.-) (PalB homolog) (PalBH)	CAPN7 PALBH		FUNCTION: Calcium-regulated non-lysosomal thiol-protease (By similarity).	calcium-dependent cysteine-type endopeptidase activity; endopeptidase activity; extracellular vesicular exosome; nucleus; positive regulation of epithelial cell migration; self proteolysis
MKP-5	Q9Y6W6	F1NXH3	MPPSPLDDRVV	S4	Q9Y6W6	DUS10_HUMAN	Dual specificity protein phosphatase 10 (EC 3.1.3.16) (EC 3.1.3.48) (Mitogen-activated protein kinase phosphatase 5) (MAP kinase phosphatase 5) (MKP-5)	DUSP10 MKP5		FUNCTION: Protein phosphatase involved in the inactivation of MAP kinases. Has a specificity for the MAPK11/MAPK12/MAPK13/MAPK14 subfamily.	Golgi apparatus; JNK cascade; MAP kinase tyrosine/serine/threonine phosphatase activity; negative regulation of JNK cascade; negative regulation of JUN kinase activity; negative regulation of respiratory burst involved in inflammatory response; nucleus; peptidyl-tyrosine dephosphorylation; protein tyrosine phosphatase activity; regulation of adaptive immune response; response to lipopolysaccharide
