# Supplementary material for: A Comparison of the Chicken and Turkey Proteomes and Phosphoproteomes in the Development of Poultry-Specific Immuno-Metabolism Kinome Peptide Arrays
Source: Front Vet Sci. 2014 Nov 13;1:22. doi: 10.3389/fvets.2014.00022 (PMC4668846; doi:10.3389/fvets.2014.00022)
Supplement: Supplemental Table S2 — Turkey DAPPLE output of the equivalent proteins as on the chicken array. The table includes the DAPPLE output file for the turkey proteins to be included in the turkey-specific immuno-metabolism peptide array. Each protein to be incorporated into the array contains numerous peptide sequences which were Blast hits within the turkey proteome. These individual sequences are then selected for incorporation onto the peptide array. “Query” represents annotated database species and “Hit” represents species of interest: turkey. [file Table_2.XLSX]

## Sheet: Sheet1
Query accession	Query description	Query organism	Query sequence	Query site	Hit site	Hit accession	Hit description	Hit sequence	Sequence differences	Non-conservative sequence differences	9-mer sequence differences	9-mer non-conservative sequence differences	Hit protein rank	Hit protein E-value	RBH?	Low-throughput references	High-throughput references
O00418	Eukaryotic elongation factor 2 kinase; eEF-2 kinase; eEF-2K; EC=2.7.11.20; Calcium/calmodulin-dependent eukaryotic elongation factor 2 kinase;	Homo sapiens	EHYIEGKYIKYNSNS	Y236	Y236	G1N7P5	Uncharacterized protein	EHYIEGKYIKYNSNS	0	0	0	0	1	0	yes	0	1
O00418	Eukaryotic elongation factor 2 kinase; eEF-2 kinase; eEF-2K; EC=2.7.11.20; Calcium/calmodulin-dependent eukaryotic elongation factor 2 kinase;	Homo sapiens	EVLIKMASQPFGRGA	S135	S135	G1N7P5	Uncharacterized protein	EVLIKMASQPFGRGA	0	0	0	0	1	0	yes	0	1
O00418	Eukaryotic elongation factor 2 kinase; eEF-2 kinase; eEF-2K; EC=2.7.11.20; Calcium/calmodulin-dependent eukaryotic elongation factor 2 kinase;	Homo sapiens	DSLPSSPSSATPHSQ	S398	S398	G1N7P5	Uncharacterized protein	DSLPCSPSSATPHSQ	1	1	1	1	1	0	yes	2	0
O00418	Eukaryotic elongation factor 2 kinase; eEF-2 kinase; eEF-2K; EC=2.7.11.20; Calcium/calmodulin-dependent eukaryotic elongation factor 2 kinase;	Homo sapiens	SLPSSPSSATPHSQK	S399	S399	G1N7P5	Uncharacterized protein	SLPCSPSSATPHSQK	1	1	1	1	1	0	yes	0	0
O00418	Eukaryotic elongation factor 2 kinase; eEF-2 kinase; eEF-2K; EC=2.7.11.20; Calcium/calmodulin-dependent eukaryotic elongation factor 2 kinase;	Homo sapiens	PSSPSSATPHSQKLD	T401	T401	G1N7P5	Uncharacterized protein	PCSPSSATPHSQKMD	2	1	0	0	1	0	yes	0	0
O00418	Eukaryotic elongation factor 2 kinase; eEF-2 kinase; eEF-2K; EC=2.7.11.20; Calcium/calmodulin-dependent eukaryotic elongation factor 2 kinase;	Homo sapiens	KLLQSAKTILRGTEE	T348	T348	G1N7P5	Uncharacterized protein	KLLESAQTILRGTEE	2	1	2	0	1	0	yes	1	4
O00418	Eukaryotic elongation factor 2 kinase; eEF-2 kinase; eEF-2K; EC=2.7.11.20; Calcium/calmodulin-dependent eukaryotic elongation factor 2 kinase;	Homo sapiens	ENSGDSGYPSEKRGE	Y443	Y443	G1N7P5	Uncharacterized protein	ENGGDSGYPSEKRSE	2	2	0	0	1	0	yes	0	0
O00418	Eukaryotic elongation factor 2 kinase; eEF-2 kinase; eEF-2K; EC=2.7.11.20; Calcium/calmodulin-dependent eukaryotic elongation factor 2 kinase;	Homo sapiens	TFDSLPSSPSSATPH	S396	S396	G1N7P5	Uncharacterized protein	AFDSLPCSPSSATPH	2	2	1	1	1	0	yes	3	1
O00418	Eukaryotic elongation factor 2 kinase; eEF-2 kinase; eEF-2K; EC=2.7.11.20; Calcium/calmodulin-dependent eukaryotic elongation factor 2 kinase;	Homo sapiens	MSDVTFDSLPSSPSS	S392	S392	G1N7P5	Uncharacterized protein	MSDVAFDSLPCSPSS	2	2	2	2	1	0	yes	0	0
O00418	Eukaryotic elongation factor 2 kinase; eEF-2 kinase; eEF-2K; EC=2.7.11.20; Calcium/calmodulin-dependent eukaryotic elongation factor 2 kinase;	Homo sapiens	VTFDSLPSSPSSATP	S395	C395	G1N7P5	Uncharacterized protein	VAFDSLPCSPSSATP	2	2	1	1	1	0	yes	0	0
O00418	Eukaryotic elongation factor 2 kinase; eEF-2 kinase; eEF-2K; EC=2.7.11.20; Calcium/calmodulin-dependent eukaryotic elongation factor 2 kinase;	Homo sapiens	AKTILRGTEEKCGSP	T353	T353	G1N7P5	Uncharacterized protein	AQTILRGTEEKCGSS	2	2	0	0	1	0	yes	1	1
O00418	Eukaryotic elongation factor 2 kinase; eEF-2 kinase; eEF-2K; EC=2.7.11.20; Calcium/calmodulin-dependent eukaryotic elongation factor 2 kinase;	Homo sapiens	DSDDEEGYFICPITD	Y37	Y37	G1N7P5	Uncharacterized protein	DSDDEDNYYICPITD	3	1	3	1	1	0	yes	0	0
O00418	Eukaryotic elongation factor 2 kinase; eEF-2 kinase; eEF-2K; EC=2.7.11.20; Calcium/calmodulin-dependent eukaryotic elongation factor 2 kinase;	Homo sapiens	SDEDSLGSSGRVCVE	S477	S477	G1N7P5	Uncharacterized protein	SDEDSLGSSARISVE	3	2	2	1	1	0	yes	0	1
O00418	Eukaryotic elongation factor 2 kinase; eEF-2 kinase; eEF-2K; EC=2.7.11.20; Calcium/calmodulin-dependent eukaryotic elongation factor 2 kinase;	Homo sapiens	SGDSGYPSEKRGELD	S445	S445	G1N7P5	Uncharacterized protein	GGDSGYPSEKRSELE	3	2	1	1	1	0	yes	1	3
O00418	Eukaryotic elongation factor 2 kinase; eEF-2 kinase; eEF-2K; EC=2.7.11.20; Calcium/calmodulin-dependent eukaryotic elongation factor 2 kinase;	Homo sapiens	NKTKGFDYLLKAAEA	Y600	Y600	G1N7P5	Uncharacterized protein	NRKKGFDYLLRAAEA	3	3	1	0	1	0	yes	0	1
O00418	Eukaryotic elongation factor 2 kinase; eEF-2 kinase; eEF-2K; EC=2.7.11.20; Calcium/calmodulin-dependent eukaryotic elongation factor 2 kinase;	Homo sapiens	PPLLRPLSENSGDEN	S377	S377	G1N7P5	Uncharacterized protein	PPLLSRLSENSGDES	3	3	2	2	1	0	yes	3	1
O00418	Eukaryotic elongation factor 2 kinase; eEF-2 kinase; eEF-2K; EC=2.7.11.20; Calcium/calmodulin-dependent eukaryotic elongation factor 2 kinase;	Homo sapiens	CGSPQVRTLSGSRPP	T364	T364	G1N7P5	Uncharacterized protein	CGSSRVRTISGSRPP	3	3	3	1	1	0	yes	0	0
O00418	Eukaryotic elongation factor 2 kinase; eEF-2 kinase; eEF-2K; EC=2.7.11.20; Calcium/calmodulin-dependent eukaryotic elongation factor 2 kinase;	Homo sapiens	GTEEKCGSPQVRTLS	S359	S359	G1N7P5	Uncharacterized protein	GTEEKCGSSRVRTIS	3	3	2	1	1	0	yes	5	1
O00418	Eukaryotic elongation factor 2 kinase; eEF-2 kinase; eEF-2K; EC=2.7.11.20; Calcium/calmodulin-dependent eukaryotic elongation factor 2 kinase;	Homo sapiens	SPQVRTLSGSRPPLL	S366	S366	G1N7P5	Uncharacterized protein	SSRVRTISGSRPPLL	3	3	1	0	1	0	yes	9	2
O00418	Eukaryotic elongation factor 2 kinase; eEF-2 kinase; eEF-2K; EC=2.7.11.20; Calcium/calmodulin-dependent eukaryotic elongation factor 2 kinase;	Homo sapiens	ESENSGDSGYPSEKR	S441	S441	G1N7P5	Uncharacterized protein	DFENGGDSGYPSEKR	3	3	1	1	1	0	yes	0	0
O00418	Eukaryotic elongation factor 2 kinase; eEF-2 kinase; eEF-2K; EC=2.7.11.20; Calcium/calmodulin-dependent eukaryotic elongation factor 2 kinase;	Homo sapiens	KYESDEDSLGSSGRV	S474	S474	G1N7P5	Uncharacterized protein	RHESDEDSLGSSARI	4	3	0	0	1	0	yes	1	6
O00418	Eukaryotic elongation factor 2 kinase; eEF-2 kinase; eEF-2K; EC=2.7.11.20; Calcium/calmodulin-dependent eukaryotic elongation factor 2 kinase;	Homo sapiens	YSNRKYESDEDSLGS	S470	S470	G1N7P5	Uncharacterized protein	NNNRRHESDEDSLGS	4	4	2	0	1	0	yes	0	8
O00418	Eukaryotic elongation factor 2 kinase; eEF-2 kinase; eEF-2K; EC=2.7.11.20; Calcium/calmodulin-dependent eukaryotic elongation factor 2 kinase;	Homo sapiens	EKWNLLNSSRLHLPR	S491	S491	G1N7P5	Uncharacterized protein	EKWNLYNSSRVHIHR	4	4	2	1	1	0	yes	1	0
O00418	Eukaryotic elongation factor 2 kinase; eEF-2 kinase; eEF-2K; EC=2.7.11.20; Calcium/calmodulin-dependent eukaryotic elongation factor 2 kinase;	Homo sapiens	KSERYSSSGSPANSF	S72	S72	G1N7P5	Uncharacterized protein	KTEQYSSSSSPRNSF	4	4	3	2	1	0	yes	0	1
O00418	Eukaryotic elongation factor 2 kinase; eEF-2 kinase; eEF-2K; EC=2.7.11.20; Calcium/calmodulin-dependent eukaryotic elongation factor 2 kinase;	Homo sapiens	LRPLSENSGDENMSD	S380	S380	G1N7P5	Uncharacterized protein	LSRLSENSGDESMSD	4	4	1	0	1	0	yes	0	0
O00418	Eukaryotic elongation factor 2 kinase; eEF-2 kinase; eEF-2K; EC=2.7.11.20; Calcium/calmodulin-dependent eukaryotic elongation factor 2 kinase;	Homo sapiens	YYSNLTKSERYSSSG	S66	T66	G1N7P5	Uncharacterized protein	YYSNLAKTEQYSSSS	4	4	3	1	1	0	yes	1	0
O00418	Eukaryotic elongation factor 2 kinase; eEF-2 kinase; eEF-2K; EC=2.7.11.20; Calcium/calmodulin-dependent eukaryotic elongation factor 2 kinase;	Homo sapiens	NSKVNKYYSNLTKSE	Y60	Y60	G1N7P5	Uncharacterized protein	SSKVDNYYSNLAKTE	5	4	3	2	1	0	yes	0	0
O00418	Eukaryotic elongation factor 2 kinase; eEF-2 kinase; eEF-2K; EC=2.7.11.20; Calcium/calmodulin-dependent eukaryotic elongation factor 2 kinase;	Homo sapiens	SKVNKYYSNLTKSER	S61	S61	G1N7P5	Uncharacterized protein	SKVDNYYSNLAKTEQ	5	4	3	2	1	0	yes	1	0
O00418	Eukaryotic elongation factor 2 kinase; eEF-2 kinase; eEF-2K; EC=2.7.11.20; Calcium/calmodulin-dependent eukaryotic elongation factor 2 kinase;	Homo sapiens	SSGSPANSFHFKEAW	S78	S78	G1N7P5	Uncharacterized protein	SSSSPRNSFNYKETW	5	4	3	1	1	0	yes	5	1
O00418	Eukaryotic elongation factor 2 kinase; eEF-2 kinase; eEF-2K; EC=2.7.11.20; Calcium/calmodulin-dependent eukaryotic elongation factor 2 kinase;	Homo sapiens	ERYSSSGSPANSFHF	S74	S74	G1N7P5	Uncharacterized protein	EQYSSSSSPRNSFNY	5	4	2	2	1	0	yes	0	3
O00418	Eukaryotic elongation factor 2 kinase; eEF-2 kinase; eEF-2K; EC=2.7.11.20; Calcium/calmodulin-dependent eukaryotic elongation factor 2 kinase;	Homo sapiens	LTKSERYSSSGSPAN	S70	S70	G1N7P5	Uncharacterized protein	LAKTEQYSSSSSPRN	5	5	3	1	1	0	yes	0	1
O00418	Eukaryotic elongation factor 2 kinase; eEF-2 kinase; eEF-2K; EC=2.7.11.20; Calcium/calmodulin-dependent eukaryotic elongation factor 2 kinase;	Homo sapiens	VNSKVNKYYSNLTKS	Y59	Y59	G1N7P5	Uncharacterized protein	ASSKVDNYYSNLAKT	6	5	2	1	1	0	yes	0	0
O00418	Eukaryotic elongation factor 2 kinase; eEF-2 kinase; eEF-2K; EC=2.7.11.20; Calcium/calmodulin-dependent eukaryotic elongation factor 2 kinase;	Homo sapiens	DGDSDGDSDDEEGYF	S31	S275	G1NHZ6	Uncharacterized protein (Fragment)	ALDSDGDSDDAEEGR	6	6	1	1	--	--	no	0	0
O00418	Eukaryotic elongation factor 2 kinase; eEF-2 kinase; eEF-2K; EC=2.7.11.20; Calcium/calmodulin-dependent eukaryotic elongation factor 2 kinase;	Homo sapiens	HLHWPVFSDLDNMAS	S416	N416	G1N7P5	Uncharacterized protein	VLHWPVFNEVDNLVH	7	5	3	0	1	0	yes	0	0
O00418	Eukaryotic elongation factor 2 kinase; eEF-2 kinase; eEF-2K; EC=2.7.11.20; Calcium/calmodulin-dependent eukaryotic elongation factor 2 kinase;	Homo sapiens	RAGHDGDSDGDSDDE	S27	S271	G1NHZ6	Uncharacterized protein (Fragment)	PELPALDSDGDSDDA	7	7	2	2	--	--	no	0	0
O00418	Eukaryotic elongation factor 2 kinase; eEF-2 kinase; eEF-2K; EC=2.7.11.20; Calcium/calmodulin-dependent eukaryotic elongation factor 2 kinase;	Homo sapiens	RDAVNQNTKLLQSAK	T340	T534	G1NG59	Uncharacterized protein	TDAVNENTKEEEETE	8	7	1	0	--	--	no	0	0
O00418	Eukaryotic elongation factor 2 kinase; eEF-2 kinase; eEF-2K; EC=2.7.11.20; Calcium/calmodulin-dependent eukaryotic elongation factor 2 kinase;	Homo sapiens	RLHLPRASAVALEVQ	S500	S159	G1MSD3	Uncharacterized protein (Fragment)	PEILPRASTVAMTKE	8	7	2	1	--	--	no	0	1
O00418	Eukaryotic elongation factor 2 kinase; eEF-2 kinase; eEF-2K; EC=2.7.11.20; Calcium/calmodulin-dependent eukaryotic elongation factor 2 kinase;	Homo sapiens	EGVDGGQSPRAGHDG	S18	P653	G1NRA8	Uncharacterized protein	KAVDGGQPPRSSTAK	8	8	1	1	--	--	no	0	11
O00418	@	@	@	@	@	@	@	@	@	@	@	@	@	@	@	@	@
O00418	@	@	@	@	@	@	@	@	@	@	@	@	@	@	@	@	@
O00418	@	@	@	@	@	@	@	@	@	@	@	@	@	@	@	@	@
O00459	Phosphatidylinositol 3-kinase regulatory subunit beta; PI3-kinase regulatory subunit beta; PI3K regulatory subunit beta; PtdIns-3-kinase regulatory subunit beta; Phosphatidylinositol 3-kinase 85 kDa regulatory subunit beta; PI3-kinase subunit p85-beta; PtdIns-3-kinase regulatory subunit p85-beta;	Homo sapiens	SSKIQGEYTLTLRKG	Y365	Y369	G1N0K1	Uncharacterized protein	SSKIQGEYTLTLRKG	0	0	0	0	2	0	no	0	1
O00459	Phosphatidylinositol 3-kinase regulatory subunit beta; PI3-kinase regulatory subunit beta; PI3K regulatory subunit beta; PtdIns-3-kinase regulatory subunit beta; Phosphatidylinositol 3-kinase 85 kDa regulatory subunit beta; PI3-kinase subunit p85-beta; PtdIns-3-kinase regulatory subunit p85-beta;	Homo sapiens	AIEAFNETIKIFEEQ	T487	T491	G1N0K1	Uncharacterized protein	AIEAFNETIKIFEEQ	0	0	0	0	2	0	no	0	1
O00459	Phosphatidylinositol 3-kinase regulatory subunit beta; PI3-kinase regulatory subunit beta; PI3K regulatory subunit beta; PtdIns-3-kinase regulatory subunit beta; Phosphatidylinositol 3-kinase 85 kDa regulatory subunit beta; PI3-kinase subunit p85-beta; PtdIns-3-kinase regulatory subunit p85-beta;	Homo sapiens	KLDTRLLYPVSKYQQ	Y423	Y427	G1N0K1	Uncharacterized protein	KLDTRLLYPISKYQQ	1	0	1	0	2	0	no	0	0
O00459	Phosphatidylinositol 3-kinase regulatory subunit beta; PI3-kinase regulatory subunit beta; PI3K regulatory subunit beta; PtdIns-3-kinase regulatory subunit beta; Phosphatidylinositol 3-kinase 85 kDa regulatory subunit beta; PI3-kinase subunit p85-beta; PtdIns-3-kinase regulatory subunit p85-beta;	Homo sapiens	ESSQRGCYACSVVVD	Y655	Y586	G1N0K1	Uncharacterized protein	ESSQKGCYACSVVVD	1	1	1	0	2	0	no	1	0
O00459	Phosphatidylinositol 3-kinase regulatory subunit beta; PI3-kinase regulatory subunit beta; PI3K regulatory subunit beta; PtdIns-3-kinase regulatory subunit beta; Phosphatidylinositol 3-kinase 85 kDa regulatory subunit beta; PI3-kinase subunit p85-beta; PtdIns-3-kinase regulatory subunit p85-beta;	Homo sapiens	YDQLYEEYTRTSQEL	Y467	Y471	G1N0K1	Uncharacterized protein	YDLLYEEYTRTSQEL	1	1	0	0	2	0	no	0	7
O00459	Phosphatidylinositol 3-kinase regulatory subunit beta; PI3-kinase regulatory subunit beta; PI3K regulatory subunit beta; PtdIns-3-kinase regulatory subunit beta; Phosphatidylinositol 3-kinase 85 kDa regulatory subunit beta; PI3-kinase subunit p85-beta; PtdIns-3-kinase regulatory subunit p85-beta;	Homo sapiens	DQLYEEYTRTSQELQ	T468	T472	G1N0K1	Uncharacterized protein	DLLYEEYTRTSQELQ	1	1	0	0	2	0	no	0	1
O00459	Phosphatidylinositol 3-kinase regulatory subunit beta; PI3-kinase regulatory subunit beta; PI3K regulatory subunit beta; PtdIns-3-kinase regulatory subunit beta; Phosphatidylinositol 3-kinase 85 kDa regulatory subunit beta; PI3-kinase subunit p85-beta; PtdIns-3-kinase regulatory subunit p85-beta;	Homo sapiens	VGAQLKVYHQQYQDK	Y449	Y453	G1N0K1	Uncharacterized protein	VGEQLKVYHQQYQDK	1	1	0	0	2	0	no	0	1
O00459	Phosphatidylinositol 3-kinase regulatory subunit beta; PI3-kinase regulatory subunit beta; PI3K regulatory subunit beta; PtdIns-3-kinase regulatory subunit beta; Phosphatidylinositol 3-kinase 85 kDa regulatory subunit beta; PI3-kinase subunit p85-beta; PtdIns-3-kinase regulatory subunit p85-beta;	Homo sapiens	LKVYHQQYQDKSREY	Y453	Y457	G1N0K1	Uncharacterized protein	LKVYHQQYQDKSWEY	1	1	0	0	2	0	no	0	1
O00459	Phosphatidylinositol 3-kinase regulatory subunit beta; PI3-kinase regulatory subunit beta; PI3K regulatory subunit beta; PtdIns-3-kinase regulatory subunit beta; Phosphatidylinositol 3-kinase 85 kDa regulatory subunit beta; PI3-kinase subunit p85-beta; PtdIns-3-kinase regulatory subunit p85-beta;	Homo sapiens	SREYDQLYEEYTRTS	Y464	Y467	G3USB8	Uncharacterized protein	SREYDRLYEDYTRTS	2	1	2	0	5	4e-83	no	0	21
O00459	Phosphatidylinositol 3-kinase regulatory subunit beta; PI3-kinase regulatory subunit beta; PI3K regulatory subunit beta; PtdIns-3-kinase regulatory subunit beta; Phosphatidylinositol 3-kinase 85 kDa regulatory subunit beta; PI3-kinase subunit p85-beta; PtdIns-3-kinase regulatory subunit p85-beta;	Homo sapiens	LRKIRDQYLVWLTQK	Y577	Y583	G1NDS2	Uncharacterized protein	LRKIRDQYLVWLNHK	2	1	0	0	1	0	yes	0	2
O00459	Phosphatidylinositol 3-kinase regulatory subunit beta; PI3-kinase regulatory subunit beta; PI3K regulatory subunit beta; PtdIns-3-kinase regulatory subunit beta; Phosphatidylinositol 3-kinase 85 kDa regulatory subunit beta; PI3-kinase subunit p85-beta; PtdIns-3-kinase regulatory subunit p85-beta;	Homo sapiens	DTKHCVIYRTATGFG	Y671	Y602	G1N0K1	Uncharacterized protein	DTKHCVIYKTATGYG	2	1	1	0	2	0	no	0	0
O00459	Phosphatidylinositol 3-kinase regulatory subunit beta; PI3-kinase regulatory subunit beta; PI3K regulatory subunit beta; PtdIns-3-kinase regulatory subunit beta; Phosphatidylinositol 3-kinase 85 kDa regulatory subunit beta; PI3-kinase subunit p85-beta; PtdIns-3-kinase regulatory subunit p85-beta;	Homo sapiens	RGDFPGTYVEFLGPV	Y74	Y73	G1NDS2	Uncharacterized protein	RGHFPGTYVEYLGPV	2	1	1	0	1	0	yes	0	0
O00459	Phosphatidylinositol 3-kinase regulatory subunit beta; PI3-kinase regulatory subunit beta; PI3K regulatory subunit beta; PtdIns-3-kinase regulatory subunit beta; Phosphatidylinositol 3-kinase 85 kDa regulatory subunit beta; PI3-kinase subunit p85-beta; PtdIns-3-kinase regulatory subunit p85-beta;	Homo sapiens	YQDKSREYDQLYEEY	Y460	Y464	G1N0K1	Uncharacterized protein	YQDKSWEYDLLYEEY	2	2	2	2	2	0	no	0	0
O00459	Phosphatidylinositol 3-kinase regulatory subunit beta; PI3-kinase regulatory subunit beta; PI3K regulatory subunit beta; PtdIns-3-kinase regulatory subunit beta; Phosphatidylinositol 3-kinase 85 kDa regulatory subunit beta; PI3-kinase subunit p85-beta; PtdIns-3-kinase regulatory subunit p85-beta;	Homo sapiens	HQQYQDKSREYDQLY	S457	S461	G1N0K1	Uncharacterized protein	HQQYQDKSWEYDLLY	2	2	1	1	2	0	no	0	0
O00459	Phosphatidylinositol 3-kinase regulatory subunit beta; PI3-kinase regulatory subunit beta; PI3K regulatory subunit beta; PtdIns-3-kinase regulatory subunit beta; Phosphatidylinositol 3-kinase 85 kDa regulatory subunit beta; PI3-kinase subunit p85-beta; PtdIns-3-kinase regulatory subunit p85-beta;	Homo sapiens	DQYLVWLTQKGARQK	T582	N588	G1NDS2	Uncharacterized protein	DQYLVWLNHKGVRQK	3	2	3	3	1	0	yes	0	0
O00459	Phosphatidylinositol 3-kinase regulatory subunit beta; PI3-kinase regulatory subunit beta; PI3K regulatory subunit beta; PtdIns-3-kinase regulatory subunit beta; Phosphatidylinositol 3-kinase 85 kDa regulatory subunit beta; PI3-kinase subunit p85-beta; PtdIns-3-kinase regulatory subunit p85-beta;	Homo sapiens	PGDVLVVSRAALQAL	S34	S34	G1N0K1	Uncharacterized protein	PGDILVVSKGALQAL	3	2	3	1	2	0	no	0	0
O00459	Phosphatidylinositol 3-kinase regulatory subunit beta; PI3-kinase regulatory subunit beta; PI3K regulatory subunit beta; PtdIns-3-kinase regulatory subunit beta; Phosphatidylinositol 3-kinase 85 kDa regulatory subunit beta; PI3-kinase subunit p85-beta; PtdIns-3-kinase regulatory subunit p85-beta;	Homo sapiens	RAPPPPSSPPPGGAP	S263	S24	G1NEL0	Uncharacterized protein (Fragment)	RAPPPPRSPPSSSHP	6	6	1	1	--	--	no	0	1
O00459	Phosphatidylinositol 3-kinase regulatory subunit beta; PI3-kinase regulatory subunit beta; PI3K regulatory subunit beta; PtdIns-3-kinase regulatory subunit beta; Phosphatidylinositol 3-kinase 85 kDa regulatory subunit beta; PI3-kinase subunit p85-beta; PtdIns-3-kinase regulatory subunit p85-beta;	Homo sapiens	WLGIKNETEDQYALM	T601	N607	G1NDS2	Uncharacterized protein	WLGIKNENIDDTYFV	7	7	2	2	1	0	yes	0	0
O00459	Phosphatidylinositol 3-kinase regulatory subunit beta; PI3-kinase regulatory subunit beta; PI3K regulatory subunit beta; PtdIns-3-kinase regulatory subunit beta; Phosphatidylinositol 3-kinase 85 kDa regulatory subunit beta; PI3-kinase subunit p85-beta; PtdIns-3-kinase regulatory subunit p85-beta;	Homo sapiens	KNETEDQYALMEDED	Y605	Y274	G3USD8	Uncharacterized protein (Fragment)	NENTEDQYSMVDDDE	9	5	4	0	4	6e-88	no	0	9
O00459	@	@	@	@	@	@	@	@	@	@	@	@	@	@	@	@	@
O00459	@	@	@	@	@	@	@	@	@	@	@	@	@	@	@	@	@
O14543	Suppressor of cytokine signaling 3; SOCS-3; Cytokine-inducible SH2 protein 3; CIS-3; STAT-induced STAT inhibitor 3; SSI-3;	Homo sapiens	VNGHLDSYEKVTQLP	Y204	Y135	G1N2J6	Uncharacterized protein (Fragment)	VFGSLDTYEKVCRYL	9	9	1	1	--	--	no	3	2
O14543	Suppressor of cytokine signaling 3; SOCS-3; Cytokine-inducible SH2 protein 3; CIS-3; STAT-induced STAT inhibitor 3; SSI-3;	Homo sapiens	SPPRRAYYIYSGGEK	Y166	ND	G1NEI5	Uncharacterized protein	AYYIYS	9	9	--	--	--	--	no	0	0
O14543	Suppressor of cytokine signaling 3; SOCS-3; Cytokine-inducible SH2 protein 3; CIS-3; STAT-induced STAT inhibitor 3; SSI-3;	Homo sapiens	GSPPRRAYYIYSGGE	Y165	ND	G1NEI5	Uncharacterized protein	AYYIYS	9	9	--	--	--	--	no	0	0
O14543	Suppressor of cytokine signaling 3; SOCS-3; Cytokine-inducible SH2 protein 3; CIS-3; STAT-induced STAT inhibitor 3; SSI-3;	Homo sapiens	PGPIREFLDQYDAPL	Y221	ND	G1MT32	Uncharacterized protein	QYDAPL	9	9	--	--	--	--	no	3	0
O14543	@	@	@	@	@	@	@	@	@	@	@	@	@	@	@	@	@
O14543	@	@	@	@	@	@	@	@	@	@	@	@	@	@	@	@	@
O14974	Protein phosphatase 1 regulatory subunit 12A; Myosin phosphatase-targeting subunit 1; Myosin phosphatase target subunit 1; Protein phosphatase myosin-binding subunit;	Homo sapiens	STDFKKLYEQILAEN	Y936	Y893	G3US77	Uncharacterized protein	STDFKKLYEQILAEN	0	0	0	0	2	0	no	0	1
O14974	Protein phosphatase 1 regulatory subunit 12A; Myosin phosphatase-targeting subunit 1; Myosin phosphatase target subunit 1; Protein phosphatase myosin-binding subunit;	Homo sapiens	ARQSRRSTQGVTLTD	T696	T653	G3US77	Uncharacterized protein	ARQSRRSTQGVTLTD	0	0	0	0	2	0	no	24	9
O14974	Protein phosphatase 1 regulatory subunit 12A; Myosin phosphatase-targeting subunit 1; Myosin phosphatase target subunit 1; Protein phosphatase myosin-binding subunit;	Homo sapiens	SSPRLSSSLDNKEKE	S479	S473	G3US77	Uncharacterized protein	SSPRLSSSLDNKEKE	0	0	0	0	2	0	no	0	0
O14974	Protein phosphatase 1 regulatory subunit 12A; Myosin phosphatase-targeting subunit 1; Myosin phosphatase target subunit 1; Protein phosphatase myosin-binding subunit;	Homo sapiens	DENGALIRVISKLSK	S1029	S975	G1MSF7	Uncharacterized protein (Fragment)	DENGALIRVISKLSK	0	0	0	0	4	0	no	0	0
O14974	Protein phosphatase 1 regulatory subunit 12A; Myosin phosphatase-targeting subunit 1; Myosin phosphatase target subunit 1; Protein phosphatase myosin-binding subunit;	Homo sapiens	WRLGLRKTGSYGALA	T443	T437	G3US77	Uncharacterized protein	WRLGLRKTGSYGALA	0	0	0	0	2	0	no	1	6
O14974	Protein phosphatase 1 regulatory subunit 12A; Myosin phosphatase-targeting subunit 1; Myosin phosphatase target subunit 1; Protein phosphatase myosin-binding subunit;	Homo sapiens	VRDEESESQRKARSR	S680	S637	G3US77	Uncharacterized protein	VRDEESESQRKARSR	0	0	0	0	2	0	no	1	0
O14974	Protein phosphatase 1 regulatory subunit 12A; Myosin phosphatase-targeting subunit 1; Myosin phosphatase target subunit 1; Protein phosphatase myosin-binding subunit;	Homo sapiens	RPREKRRSTGVSFWT	S852	S807	G3US77	Uncharacterized protein	RPREKRRSTGVSFWT	0	0	0	0	2	0	no	3	1
O14974	Protein phosphatase 1 regulatory subunit 12A; Myosin phosphatase-targeting subunit 1; Myosin phosphatase target subunit 1; Protein phosphatase myosin-binding subunit;	Homo sapiens	SASSPRLSSSLDNKE	S477	S471	G3US77	Uncharacterized protein	SASSPRLSSSLDNKE	0	0	0	0	2	0	no	1	1
O14974	Protein phosphatase 1 regulatory subunit 12A; Myosin phosphatase-targeting subunit 1; Myosin phosphatase target subunit 1; Protein phosphatase myosin-binding subunit;	Homo sapiens	STGVSFWTQDSDENE	T859	T814	G3US77	Uncharacterized protein	STGVSFWTQDSDENE	0	0	0	0	2	0	no	0	0
O14974	Protein phosphatase 1 regulatory subunit 12A; Myosin phosphatase-targeting subunit 1; Myosin phosphatase target subunit 1; Protein phosphatase myosin-binding subunit;	Homo sapiens	ASSPRLSSSLDNKEK	S478	S472	G3US77	Uncharacterized protein	ASSPRLSSSLDNKEK	0	0	0	0	2	0	no	1	0
O14974	Protein phosphatase 1 regulatory subunit 12A; Myosin phosphatase-targeting subunit 1; Myosin phosphatase target subunit 1; Protein phosphatase myosin-binding subunit;	Homo sapiens	QARQSRRSTQGVTLT	S695	S652	G3US77	Uncharacterized protein	QARQSRRSTQGVTLT	0	0	0	0	2	0	no	2	2
O14974	Protein phosphatase 1 regulatory subunit 12A; Myosin phosphatase-targeting subunit 1; Myosin phosphatase target subunit 1; Protein phosphatase myosin-binding subunit;	Homo sapiens	RLAYVAPTIPRRLAS	T500	T494	G3US77	Uncharacterized protein	RLAYVAPTIPRRLAS	0	0	0	0	2	0	no	0	0
O14974	Protein phosphatase 1 regulatory subunit 12A; Myosin phosphatase-targeting subunit 1; Myosin phosphatase target subunit 1; Protein phosphatase myosin-binding subunit;	Homo sapiens	VRERRRSYLTPVRDE	Y669	Y626	G3US77	Uncharacterized protein	VRERRRSYLTPVRDE	0	0	0	0	2	0	no	0	1
O14974	Protein phosphatase 1 regulatory subunit 12A; Myosin phosphatase-targeting subunit 1; Myosin phosphatase target subunit 1; Protein phosphatase myosin-binding subunit;	Homo sapiens	EDKSQPKSIRERRRP	S839	S794	G3US77	Uncharacterized protein	EDKSQPKSIRERRRP	0	0	0	0	2	0	no	0	0
O14974	Protein phosphatase 1 regulatory subunit 12A; Myosin phosphatase-targeting subunit 1; Myosin phosphatase target subunit 1; Protein phosphatase myosin-binding subunit;	Homo sapiens	GLRKTGSYGALAEIT	Y446	Y440	G3US77	Uncharacterized protein	GLRKTGSYGALAEIT	0	0	0	0	2	0	no	0	4
O14974	Protein phosphatase 1 regulatory subunit 12A; Myosin phosphatase-targeting subunit 1; Myosin phosphatase target subunit 1; Protein phosphatase myosin-binding subunit;	Homo sapiens	STQGVTLTDLQEAEK	T702	T659	G3US77	Uncharacterized protein	STQGVTLTDLQEAEK	0	0	0	0	2	0	no	0	0
O14974	Protein phosphatase 1 regulatory subunit 12A; Myosin phosphatase-targeting subunit 1; Myosin phosphatase target subunit 1; Protein phosphatase myosin-binding subunit;	Homo sapiens	TIGRSRSTRTREQEN	T717	T674	G3US77	Uncharacterized protein	TIGRSRSTRTREQEN	0	0	0	0	2	0	no	0	0
O14974	Protein phosphatase 1 regulatory subunit 12A; Myosin phosphatase-targeting subunit 1; Myosin phosphatase target subunit 1; Protein phosphatase myosin-binding subunit;	Homo sapiens	EVRERRRSYLTPVRD	S668	S625	G3US77	Uncharacterized protein	EVRERRRSYLTPVRD	0	0	0	0	2	0	no	1	1
O14974	Protein phosphatase 1 regulatory subunit 12A; Myosin phosphatase-targeting subunit 1; Myosin phosphatase target subunit 1; Protein phosphatase myosin-binding subunit;	Homo sapiens	KTIGRSRSTRTREQE	S716	S673	G3US77	Uncharacterized protein	KTIGRSRSTRTREQE	0	0	0	0	2	0	no	0	0
O14974	Protein phosphatase 1 regulatory subunit 12A; Myosin phosphatase-targeting subunit 1; Myosin phosphatase target subunit 1; Protein phosphatase myosin-binding subunit;	Homo sapiens	LGLRKTGSYGALAEI	S445	S439	G3US77	Uncharacterized protein	LGLRKTGSYGALAEI	0	0	0	0	2	0	no	2	17
O14974	Protein phosphatase 1 regulatory subunit 12A; Myosin phosphatase-targeting subunit 1; Myosin phosphatase target subunit 1; Protein phosphatase myosin-binding subunit;	Homo sapiens	PREKRRSTGVSFWTQ	T853	T808	G3US77	Uncharacterized protein	PREKRRSTGVSFWTQ	0	0	0	0	2	0	no	16	0
O14974	Protein phosphatase 1 regulatory subunit 12A; Myosin phosphatase-targeting subunit 1; Myosin phosphatase target subunit 1; Protein phosphatase myosin-binding subunit;	Homo sapiens	TPVRDEESESQRKAR	S678	S635	G3US77	Uncharacterized protein	TPVRDEESESQRKAR	0	0	0	0	2	0	no	1	0
O14974	Protein phosphatase 1 regulatory subunit 12A; Myosin phosphatase-targeting subunit 1; Myosin phosphatase target subunit 1; Protein phosphatase myosin-binding subunit;	Homo sapiens	KRWIGSETDLEPPVV	T22	T22	G3US77	Uncharacterized protein	KRWIGSETDLEPPVV	0	0	0	0	2	0	no	1	0
O14974	Protein phosphatase 1 regulatory subunit 12A; Myosin phosphatase-targeting subunit 1; Myosin phosphatase target subunit 1; Protein phosphatase myosin-binding subunit;	Homo sapiens	RRSTQGVTLTDLQEA	T700	T657	G3US77	Uncharacterized protein	RRSTQGVTLTDLQEA	0	0	0	0	2	0	no	0	0
O14974	Protein phosphatase 1 regulatory subunit 12A; Myosin phosphatase-targeting subunit 1; Myosin phosphatase target subunit 1; Protein phosphatase myosin-binding subunit;	Homo sapiens	DLQEAEKTIGRSRST	T710	T667	G3US77	Uncharacterized protein	DLQEAEKTIGRSRST	0	0	0	0	2	0	no	0	0
O14974	Protein phosphatase 1 regulatory subunit 12A; Myosin phosphatase-targeting subunit 1; Myosin phosphatase target subunit 1; Protein phosphatase myosin-binding subunit;	Homo sapiens	KRRSTGVSFWTQDSD	S856	S811	G3US77	Uncharacterized protein	KRRSTGVSFWTQDSD	0	0	0	0	2	0	no	0	0
O14974	Protein phosphatase 1 regulatory subunit 12A; Myosin phosphatase-targeting subunit 1; Myosin phosphatase target subunit 1; Protein phosphatase myosin-binding subunit;	Homo sapiens	RSRQARQSRRSTQGV	S692	S649	G3US77	Uncharacterized protein	RSRQARQSRRSTQGV	0	0	0	0	2	0	no	0	0
O14974	Protein phosphatase 1 regulatory subunit 12A; Myosin phosphatase-targeting subunit 1; Myosin phosphatase target subunit 1; Protein phosphatase myosin-binding subunit;	Homo sapiens	ERRRSYLTPVRDEES	T671	T628	G3US77	Uncharacterized protein	ERRRSYLTPVRDEES	0	0	0	0	2	0	no	1	0
O14974	Protein phosphatase 1 regulatory subunit 12A; Myosin phosphatase-targeting subunit 1; Myosin phosphatase target subunit 1; Protein phosphatase myosin-binding subunit;	Homo sapiens	QLKRWIGSETDLEPP	S20	S20	G3US77	Uncharacterized protein	QLKRWIGSETDLEPP	0	0	0	0	2	0	no	1	0
O14974	Protein phosphatase 1 regulatory subunit 12A; Myosin phosphatase-targeting subunit 1; Myosin phosphatase target subunit 1; Protein phosphatase myosin-binding subunit;	Homo sapiens	SQLNRPNSLVGITSA	S802	S758	G3US77	Uncharacterized protein	SQLNRPNSLIGITSA	1	0	1	0	2	0	no	0	1
O14974	Protein phosphatase 1 regulatory subunit 12A; Myosin phosphatase-targeting subunit 1; Myosin phosphatase target subunit 1; Protein phosphatase myosin-binding subunit;	Homo sapiens	SEKRDKKSPLIESTA	S299	S299	G3US77	Uncharacterized protein	SEKREKKSPLIESTA	1	0	1	0	2	0	no	1	10
O14974	Protein phosphatase 1 regulatory subunit 12A; Myosin phosphatase-targeting subunit 1; Myosin phosphatase target subunit 1; Protein phosphatase myosin-binding subunit;	Homo sapiens	PRRLASTSDIEEKEN	S509	S503	G3US77	Uncharacterized protein	PRRLASTSDIDEKEN	1	0	1	0	2	0	no	1	1
O14974	Protein phosphatase 1 regulatory subunit 12A; Myosin phosphatase-targeting subunit 1; Myosin phosphatase target subunit 1; Protein phosphatase myosin-binding subunit;	Homo sapiens	TIPRRLASTSDIEEK	S507	S501	G3US77	Uncharacterized protein	TIPRRLASTSDIDEK	1	0	0	0	2	0	no	1	7
O14974	Protein phosphatase 1 regulatory subunit 12A; Myosin phosphatase-targeting subunit 1; Myosin phosphatase target subunit 1; Protein phosphatase myosin-binding subunit;	Homo sapiens	KKSPLIESTANMDNN	S304	S304	G3US77	Uncharacterized protein	KKSPLIESTANLDNN	1	0	1	0	2	0	no	1	1
O14974	Protein phosphatase 1 regulatory subunit 12A; Myosin phosphatase-targeting subunit 1; Myosin phosphatase target subunit 1; Protein phosphatase myosin-binding subunit;	Homo sapiens	IPRRLASTSDIEEKE	T508	T502	G3US77	Uncharacterized protein	IPRRLASTSDIDEKE	1	0	1	0	2	0	no	1	3
O14974	Protein phosphatase 1 regulatory subunit 12A; Myosin phosphatase-targeting subunit 1; Myosin phosphatase target subunit 1; Protein phosphatase myosin-binding subunit;	Homo sapiens	VSFWTQDSDENEQEQ	S862	S817	G3US77	Uncharacterized protein	VSFWTQDSDENEQEH	1	0	0	0	2	0	no	0	4
O14974	Protein phosphatase 1 regulatory subunit 12A; Myosin phosphatase-targeting subunit 1; Myosin phosphatase target subunit 1; Protein phosphatase myosin-binding subunit;	Homo sapiens	GVTRSASSPRLSSSL	S473	S467	G3US77	Uncharacterized protein	GVIRSASSPRLSSSL	1	1	0	0	2	0	no	2	1
O14974	Protein phosphatase 1 regulatory subunit 12A; Myosin phosphatase-targeting subunit 1; Myosin phosphatase target subunit 1; Protein phosphatase myosin-binding subunit;	Homo sapiens	YGALAEITASKEGQK	T453	T447	G3US77	Uncharacterized protein	YGALAEITASKEAQK	1	1	0	0	2	0	no	1	1
O14974	Protein phosphatase 1 regulatory subunit 12A; Myosin phosphatase-targeting subunit 1; Myosin phosphatase target subunit 1; Protein phosphatase myosin-binding subunit;	Homo sapiens	EEERKDESPATWRLG	S432	S426	G3US77	Uncharacterized protein	EEERKDESPASWRLG	1	1	1	0	2	0	no	0	1
O14974	Protein phosphatase 1 regulatory subunit 12A; Myosin phosphatase-targeting subunit 1; Myosin phosphatase target subunit 1; Protein phosphatase myosin-binding subunit;	Homo sapiens	HRGADINYANVDGLT	Y68	Y68	G3US77	Uncharacterized protein	ERGADINYANVDGLT	1	1	0	0	2	0	no	0	0
O14974	Protein phosphatase 1 regulatory subunit 12A; Myosin phosphatase-targeting subunit 1; Myosin phosphatase target subunit 1; Protein phosphatase myosin-binding subunit;	Homo sapiens	SKGTRLAYVAPTIPR	Y496	Y490	G3US77	Uncharacterized protein	GKGTRLAYVAPTIPR	1	1	0	0	2	0	no	0	4
O14974	Protein phosphatase 1 regulatory subunit 12A; Myosin phosphatase-targeting subunit 1; Myosin phosphatase target subunit 1; Protein phosphatase myosin-binding subunit;	Homo sapiens	AGVTRSASSPRLSSS	S472	S466	G3US77	Uncharacterized protein	AGVIRSASSPRLSSS	1	1	1	1	2	0	no	1	2
O14974	Protein phosphatase 1 regulatory subunit 12A; Myosin phosphatase-targeting subunit 1; Myosin phosphatase target subunit 1; Protein phosphatase myosin-binding subunit;	Homo sapiens	GRSGSYSYLEERKPY	Y913	Y870	G3US77	Uncharacterized protein	GRSGSQSYLEDRKPY	2	1	2	1	2	0	no	0	0
O14974	Protein phosphatase 1 regulatory subunit 12A; Myosin phosphatase-targeting subunit 1; Myosin phosphatase target subunit 1; Protein phosphatase myosin-binding subunit;	Homo sapiens	DSVPTAVTIPVAPTV	T631	T588	G3US77	Uncharacterized protein	DSVPTAVTVPVAPSV	2	1	1	0	2	0	no	0	0
O14974	Protein phosphatase 1 regulatory subunit 12A; Myosin phosphatase-targeting subunit 1; Myosin phosphatase target subunit 1; Protein phosphatase myosin-binding subunit;	Homo sapiens	ANMDNNQSQKTFKNK	S313	T313	G3US77	Uncharacterized protein	ANLDNNQTQKTFKNK	2	1	1	0	2	0	no	0	0
O14974	Protein phosphatase 1 regulatory subunit 12A; Myosin phosphatase-targeting subunit 1; Myosin phosphatase target subunit 1; Protein phosphatase myosin-binding subunit;	Homo sapiens	SSSAGTQSSTSNRLW	S607	S564	G3US77	Uncharacterized protein	STSAGVQSSTSNRLW	2	2	1	1	2	0	no	0	0
O14974	Protein phosphatase 1 regulatory subunit 12A; Myosin phosphatase-targeting subunit 1; Myosin phosphatase target subunit 1; Protein phosphatase myosin-binding subunit;	Homo sapiens	DTAGVTRSASSPRLS	S470	S464	G3US77	Uncharacterized protein	DSAGVIRSASSPRLS	2	2	1	1	2	0	no	0	0
O14974	Protein phosphatase 1 regulatory subunit 12A; Myosin phosphatase-targeting subunit 1; Myosin phosphatase target subunit 1; Protein phosphatase myosin-binding subunit;	Homo sapiens	LEERKPYSSRLEKDD	S921	C878	G3US77	Uncharacterized protein	LEDRKPYCSRLEKED	3	1	1	1	2	0	no	0	0
O14974	Protein phosphatase 1 regulatory subunit 12A; Myosin phosphatase-targeting subunit 1; Myosin phosphatase target subunit 1; Protein phosphatase myosin-binding subunit;	Homo sapiens	EERKPYSSRLEKDDS	S922	S879	G3US77	Uncharacterized protein	EDRKPYCSRLEKEDS	3	1	1	1	2	0	no	0	0
O14974	Protein phosphatase 1 regulatory subunit 12A; Myosin phosphatase-targeting subunit 1; Myosin phosphatase target subunit 1; Protein phosphatase myosin-binding subunit;	Homo sapiens	YLEERKPYSSRLEKD	Y920	Y877	G3US77	Uncharacterized protein	YLEDRKPYCSRLEKE	3	1	2	1	2	0	no	0	0
O14974	Protein phosphatase 1 regulatory subunit 12A; Myosin phosphatase-targeting subunit 1; Myosin phosphatase target subunit 1; Protein phosphatase myosin-binding subunit;	Homo sapiens	PTTATKISPKEEERK	S422	S416	G3US77	Uncharacterized protein	PTSTTKVSPKEEERK	3	2	2	1	2	0	no	1	6
O14974	Protein phosphatase 1 regulatory subunit 12A; Myosin phosphatase-targeting subunit 1; Myosin phosphatase target subunit 1; Protein phosphatase myosin-binding subunit;	Homo sapiens	LGRSGSYSYLEERKP	S912	S869	G3US77	Uncharacterized protein	QGRSGSQSYLEDRKP	3	2	2	1	2	0	no	0	0
O14974	Protein phosphatase 1 regulatory subunit 12A; Myosin phosphatase-targeting subunit 1; Myosin phosphatase target subunit 1; Protein phosphatase myosin-binding subunit;	Homo sapiens	ENEQEQQSDTEEGSN	S871	S826	G3US77	Uncharacterized protein	ENEQEHQSDSEEGTN	3	2	2	1	2	0	no	1	6
O14974	Protein phosphatase 1 regulatory subunit 12A; Myosin phosphatase-targeting subunit 1; Myosin phosphatase target subunit 1; Protein phosphatase myosin-binding subunit;	Homo sapiens	RALERRISEMEEELK	S995	S941	G1MSF7	Uncharacterized protein (Fragment)	RALERKLSEMEEEMK	3	2	2	0	4	0	no	1	1
O14974	Protein phosphatase 1 regulatory subunit 12A; Myosin phosphatase-targeting subunit 1; Myosin phosphatase target subunit 1; Protein phosphatase myosin-binding subunit;	Homo sapiens	LVGITSAYSRGITKE	Y810	Y766	G3US77	Uncharacterized protein	LIGITSAYSRSGTKE	3	2	2	2	2	0	no	0	0
O14974	Protein phosphatase 1 regulatory subunit 12A; Myosin phosphatase-targeting subunit 1; Myosin phosphatase target subunit 1; Protein phosphatase myosin-binding subunit;	Homo sapiens	KKFPTTATKISPKEE	T419	T413	G3US77	Uncharacterized protein	KKFPTSTTKVSPKEE	3	2	3	1	2	0	no	0	2
O14974	Protein phosphatase 1 regulatory subunit 12A; Myosin phosphatase-targeting subunit 1; Myosin phosphatase target subunit 1; Protein phosphatase myosin-binding subunit;	Homo sapiens	EQEQQSDTEEGSNKK	T873	S828	G3US77	Uncharacterized protein	EQEHQSDSEEGTNKK	3	2	3	1	2	0	no	0	1
O14974	Protein phosphatase 1 regulatory subunit 12A; Myosin phosphatase-targeting subunit 1; Myosin phosphatase target subunit 1; Protein phosphatase myosin-binding subunit;	Homo sapiens	SGQATPTSPIKKFPT	S409	S403	G3US77	Uncharacterized protein	GGQGTPTSPLKKFPT	3	3	2	1	2	0	no	0	1
O14974	Protein phosphatase 1 regulatory subunit 12A; Myosin phosphatase-targeting subunit 1; Myosin phosphatase target subunit 1; Protein phosphatase myosin-binding subunit;	Homo sapiens	SSSLYASSQLNRPNS	S795	S751	G3US77	Uncharacterized protein	TSSLSSSSQLNRPNS	3	3	2	1	2	0	no	0	0
O14974	Protein phosphatase 1 regulatory subunit 12A; Myosin phosphatase-targeting subunit 1; Myosin phosphatase target subunit 1; Protein phosphatase myosin-binding subunit;	Homo sapiens	EGQKEKDTAGVTRSA	T464	S458	G3US77	Uncharacterized protein	EAQKEKDSAGVIRSA	3	3	2	1	2	0	no	0	0
O14974	Protein phosphatase 1 regulatory subunit 12A; Myosin phosphatase-targeting subunit 1; Myosin phosphatase target subunit 1; Protein phosphatase myosin-binding subunit;	Homo sapiens	TTTLTTTTAGTVSST	T652	T609	G3US77	Uncharacterized protein	TTAMTTATSGTVSST	4	3	3	1	2	0	no	0	0
O14974	Protein phosphatase 1 regulatory subunit 12A; Myosin phosphatase-targeting subunit 1; Myosin phosphatase target subunit 1; Protein phosphatase myosin-binding subunit;	Homo sapiens	VVNAAASTTTLTTTT	T645	T602	G3US77	Uncharacterized protein	VVNAAATTTAMTTAT	4	3	3	1	2	0	no	0	0
O14974	Protein phosphatase 1 regulatory subunit 12A; Myosin phosphatase-targeting subunit 1; Myosin phosphatase target subunit 1; Protein phosphatase myosin-binding subunit;	Homo sapiens	LLGRSGSYSYLEERK	Y911	Q868	G3US77	Uncharacterized protein	AQGRSGSQSYLEDRK	4	3	1	1	2	0	no	0	11
O14974	Protein phosphatase 1 regulatory subunit 12A; Myosin phosphatase-targeting subunit 1; Myosin phosphatase target subunit 1; Protein phosphatase myosin-binding subunit;	Homo sapiens	SVPSTTSTPTVTSAA	T573	S472	G1NKE3	Uncharacterized protein (Fragment)	SITSTPSSPTVTSAA	4	3	2	1	--	--	no	0	0
O14974	Protein phosphatase 1 regulatory subunit 12A; Myosin phosphatase-targeting subunit 1; Myosin phosphatase target subunit 1; Protein phosphatase myosin-binding subunit;	Homo sapiens	PIKKFPTTATKISPK	T417	S411	G3US77	Uncharacterized protein	PLKKFPTSTTKVSPK	4	3	3	1	2	0	no	0	0
O14974	Protein phosphatase 1 regulatory subunit 12A; Myosin phosphatase-targeting subunit 1; Myosin phosphatase target subunit 1; Protein phosphatase myosin-binding subunit;	Homo sapiens	VGITSAYSRGITKEN	S811	S767	G3US77	Uncharacterized protein	IGITSAYSRSGTKES	4	3	2	2	2	0	no	0	0
O14974	Protein phosphatase 1 regulatory subunit 12A; Myosin phosphatase-targeting subunit 1; Myosin phosphatase target subunit 1; Protein phosphatase myosin-binding subunit;	Homo sapiens	MSSSLYASSQLNRPN	S794	S750	G3US77	Uncharacterized protein	STSSLSSSSQLNRPN	4	4	2	1	2	0	no	0	0
O14974	Protein phosphatase 1 regulatory subunit 12A; Myosin phosphatase-targeting subunit 1; Myosin phosphatase target subunit 1; Protein phosphatase myosin-binding subunit;	Homo sapiens	SLSTMSSSLYASSQL	S790	S746	G3US77	Uncharacterized protein	SLSTSTSSLSSSSQL	4	4	4	2	2	0	no	0	0
O14974	Protein phosphatase 1 regulatory subunit 12A; Myosin phosphatase-targeting subunit 1; Myosin phosphatase target subunit 1; Protein phosphatase myosin-binding subunit;	Homo sapiens	PSTTSTPTVTSAAGL	T575	T474	G1NKE3	Uncharacterized protein (Fragment)	TSTPSSPTVTSAAGC	4	4	2	1	--	--	no	0	0
O14974	Protein phosphatase 1 regulatory subunit 12A; Myosin phosphatase-targeting subunit 1; Myosin phosphatase target subunit 1; Protein phosphatase myosin-binding subunit;	Homo sapiens	STMSSSLYASSQLNR	Y792	S748	G3US77	Uncharacterized protein	STSTSSLSSSSQLNR	4	4	3	1	2	0	no	0	0
O14974	Protein phosphatase 1 regulatory subunit 12A; Myosin phosphatase-targeting subunit 1; Myosin phosphatase target subunit 1; Protein phosphatase myosin-binding subunit;	Homo sapiens	SAGDRYDSLLGRSGS	S903	P860	G3US77	Uncharacterized protein	SSGDRYDPAQGRSGS	4	4	3	3	2	0	no	0	1
O14974	Protein phosphatase 1 regulatory subunit 12A; Myosin phosphatase-targeting subunit 1; Myosin phosphatase target subunit 1; Protein phosphatase myosin-binding subunit;	Homo sapiens	QSDTEEGSNKKETQT	S877	T832	G3US77	Uncharacterized protein	QSDSEEGTNKKEAQS	4	4	2	0	2	0	no	0	1
O14974	Protein phosphatase 1 regulatory subunit 12A; Myosin phosphatase-targeting subunit 1; Myosin phosphatase target subunit 1; Protein phosphatase myosin-binding subunit;	Homo sapiens	YDSLLGRSGSYSYLE	S908	S865	G3US77	Uncharacterized protein	YDPAQGRSGSQSYLE	4	4	3	3	2	0	no	0	1
O14974	Protein phosphatase 1 regulatory subunit 12A; Myosin phosphatase-targeting subunit 1; Myosin phosphatase target subunit 1; Protein phosphatase myosin-binding subunit;	Homo sapiens	SRTYDETYQRYRPVS	Y766	Y722	G3US77	Uncharacterized protein	SRTVEEPYHRYRPTS	5	3	4	3	2	0	no	0	5
O14974	Protein phosphatase 1 regulatory subunit 12A; Myosin phosphatase-targeting subunit 1; Myosin phosphatase target subunit 1; Protein phosphatase myosin-binding subunit;	Homo sapiens	YSRTYDETYQRYRPV	T765	P721	G3US77	Uncharacterized protein	YSRTVEEPYHRYRPT	5	3	4	3	2	0	no	0	0
O14974	Protein phosphatase 1 regulatory subunit 12A; Myosin phosphatase-targeting subunit 1; Myosin phosphatase target subunit 1; Protein phosphatase myosin-binding subunit;	Homo sapiens	STYHKSCSFGRRQDD	S554	S554	G1NEY2	Uncharacterized protein	TSYQRSGSFGRRQDD	5	4	3	2	1	0	yes	0	0
O14974	Protein phosphatase 1 regulatory subunit 12A; Myosin phosphatase-targeting subunit 1; Myosin phosphatase target subunit 1; Protein phosphatase myosin-binding subunit;	Homo sapiens	NAAASTTTLTTTTAG	T647	A604	G3US77	Uncharacterized protein	NAAATTTAMTTATSG	5	4	4	2	2	0	no	0	0
O14974	Protein phosphatase 1 regulatory subunit 12A; Myosin phosphatase-targeting subunit 1; Myosin phosphatase target subunit 1; Protein phosphatase myosin-binding subunit;	Homo sapiens	KKETQTDSISRYETS	S886	S841	G3US77	Uncharacterized protein	KKEAQSDSLSRYDTG	5	4	3	1	2	0	no	0	0
O14974	Protein phosphatase 1 regulatory subunit 12A; Myosin phosphatase-targeting subunit 1; Myosin phosphatase target subunit 1; Protein phosphatase myosin-binding subunit;	Homo sapiens	LRTSSSYTRRKWEDD	T529	A525	G1NEY2	Uncharacterized protein	IRSGSSYARRKWEED	5	4	2	2	1	0	yes	0	0
O14974	Protein phosphatase 1 regulatory subunit 12A; Myosin phosphatase-targeting subunit 1; Myosin phosphatase target subunit 1; Protein phosphatase myosin-binding subunit;	Homo sapiens	SNKKETQTDSISRYE	T884	S839	G3US77	Uncharacterized protein	TNKKEAQSDSLSRYD	5	4	3	1	2	0	no	0	0
O14974	Protein phosphatase 1 regulatory subunit 12A; Myosin phosphatase-targeting subunit 1; Myosin phosphatase target subunit 1; Protein phosphatase myosin-binding subunit;	Homo sapiens	SLLGRSGSYSYLEER	S910	S867	G3US77	Uncharacterized protein	PAQGRSGSQSYLEDR	5	4	1	1	2	0	no	2	8
O14974	Protein phosphatase 1 regulatory subunit 12A; Myosin phosphatase-targeting subunit 1; Myosin phosphatase target subunit 1; Protein phosphatase myosin-binding subunit;	Homo sapiens	STSAGDRYDSLLGRS	Y901	Y858	G3US77	Uncharacterized protein	SVSSGDRYDPAQGRS	5	5	4	3	2	0	no	0	3
O14974	Protein phosphatase 1 regulatory subunit 12A; Myosin phosphatase-targeting subunit 1; Myosin phosphatase target subunit 1; Protein phosphatase myosin-binding subunit;	Homo sapiens	TVSSGQATPTSPIKK	T406	T400	G3US77	Uncharacterized protein	SVAGGQGTPTSPLKK	5	5	2	2	2	0	no	0	0
O14974	Protein phosphatase 1 regulatory subunit 12A; Myosin phosphatase-targeting subunit 1; Myosin phosphatase target subunit 1; Protein phosphatase myosin-binding subunit;	Homo sapiens	SSSVPSTTSTPTVTS	T571	S1448	G1MWL1	Uncharacterized protein	SSSVPSTSSTPGAGS	5	5	1	0	--	--	no	0	0
O14974	Protein phosphatase 1 regulatory subunit 12A; Myosin phosphatase-targeting subunit 1; Myosin phosphatase target subunit 1; Protein phosphatase myosin-binding subunit;	Homo sapiens	KQKYSRTYDETYQRY	Y762	V718	G3US77	Uncharacterized protein	RQRYSRTVEEPYHRY	6	4	3	2	2	0	no	0	2
O14974	Protein phosphatase 1 regulatory subunit 12A; Myosin phosphatase-targeting subunit 1; Myosin phosphatase target subunit 1; Protein phosphatase myosin-binding subunit;	Homo sapiens	DEYKQKYSRTYDETY	S759	S715	G3US77	Uncharacterized protein	DDYRQRYSRTVEEPY	6	4	4	1	2	0	no	0	0
O14974	Protein phosphatase 1 regulatory subunit 12A; Myosin phosphatase-targeting subunit 1; Myosin phosphatase target subunit 1; Protein phosphatase myosin-binding subunit;	Homo sapiens	YKQKYSRTYDETYQR	T761	T717	G3US77	Uncharacterized protein	YRQRYSRTVEEPYHR	6	4	4	2	2	0	no	0	0
O14974	Protein phosphatase 1 regulatory subunit 12A; Myosin phosphatase-targeting subunit 1; Myosin phosphatase target subunit 1; Protein phosphatase myosin-binding subunit;	Homo sapiens	ETQTDSISRYETSST	S888	S843	G3US77	Uncharacterized protein	EAQSDSLSRYDTGSL	6	5	3	0	2	0	no	0	1
O14974	Protein phosphatase 1 regulatory subunit 12A; Myosin phosphatase-targeting subunit 1; Myosin phosphatase target subunit 1; Protein phosphatase myosin-binding subunit;	Homo sapiens	TSTPTVTSAAGLQKS	S578	S535	G3US77	Uncharacterized protein	STASTVTSSAGLQKT	6	6	1	1	2	0	no	0	0
O14974	Protein phosphatase 1 regulatory subunit 12A; Myosin phosphatase-targeting subunit 1; Myosin phosphatase target subunit 1; Protein phosphatase myosin-binding subunit;	Homo sapiens	DSSSLRTSSSYTRRK	S525	G521	G1NEY2	Uncharacterized protein	SASSIRSGSSYARRK	6	6	4	2	1	0	yes	0	0
O14974	Protein phosphatase 1 regulatory subunit 12A; Myosin phosphatase-targeting subunit 1; Myosin phosphatase target subunit 1; Protein phosphatase myosin-binding subunit;	Homo sapiens	TSSSTTPSSSLSTMS	S781	S258	G3UPM1	Uncharacterized protein (Fragment)	TSSSTSTSSSLTLLP	6	6	2	1	--	--	no	0	0
O14974	Protein phosphatase 1 regulatory subunit 12A; Myosin phosphatase-targeting subunit 1; Myosin phosphatase target subunit 1; Protein phosphatase myosin-binding subunit;	Homo sapiens	EDEYKQKYSRTYDET	Y758	Y714	G3US77	Uncharacterized protein	DDDYRQRYSRTVEEP	7	4	3	1	2	0	no	0	0
O14974	Protein phosphatase 1 regulatory subunit 12A; Myosin phosphatase-targeting subunit 1; Myosin phosphatase target subunit 1; Protein phosphatase myosin-binding subunit;	Homo sapiens	QTDSISRYETSSTSA	Y890	Y845	G3US77	Uncharacterized protein	QSDSLSRYDTGSLSV	7	6	3	1	2	0	no	0	3
O14974	Protein phosphatase 1 regulatory subunit 12A; Myosin phosphatase-targeting subunit 1; Myosin phosphatase target subunit 1; Protein phosphatase myosin-binding subunit;	Homo sapiens	EKENRDSSSLRTSSS	S520	S514	G1NEY2	Uncharacterized protein	EKENRDSSASSIRSG	7	7	0	0	1	0	yes	0	0
O14974	Protein phosphatase 1 regulatory subunit 12A; Myosin phosphatase-targeting subunit 1; Myosin phosphatase target subunit 1; Protein phosphatase myosin-binding subunit;	Homo sapiens	EEKKESETSREDEYK	T748	T705	G3US77	Uncharacterized protein	EEKKESETKDDDYRQ	7	7	0	0	2	0	no	0	0
O14974	Protein phosphatase 1 regulatory subunit 12A; Myosin phosphatase-targeting subunit 1; Myosin phosphatase target subunit 1; Protein phosphatase myosin-binding subunit;	Homo sapiens	EKKESETSREDEYKQ	S749	D85	G1NF47	Uncharacterized protein (Fragment)	RKKEKETDREDGRES	7	7	2	2	--	--	no	0	0
O14974	Protein phosphatase 1 regulatory subunit 12A; Myosin phosphatase-targeting subunit 1; Myosin phosphatase target subunit 1; Protein phosphatase myosin-binding subunit;	Homo sapiens	ETSREDEYKQKYSRT	Y754	Y710	G3US77	Uncharacterized protein	SETKDDDYRQRYSRT	8	6	1	1	2	0	no	0	0
O14974	Protein phosphatase 1 regulatory subunit 12A; Myosin phosphatase-targeting subunit 1; Myosin phosphatase target subunit 1; Protein phosphatase myosin-binding subunit;	Homo sapiens	ISRYETSSTSAGDRY	S894	S186	H9H251	Uncharacterized protein (Fragment)	AAQEDTSSTSGGDPK	8	7	1	1	--	--	no	0	0
O14974	Protein phosphatase 1 regulatory subunit 12A; Myosin phosphatase-targeting subunit 1; Myosin phosphatase target subunit 1; Protein phosphatase myosin-binding subunit;	Homo sapiens	SISRYETSSTSAGDR	S893	S185	H9H251	Uncharacterized protein (Fragment)	MAAQEDTSSTSGGDP	8	7	2	2	--	--	no	0	0
O14974	Protein phosphatase 1 regulatory subunit 12A; Myosin phosphatase-targeting subunit 1; Myosin phosphatase target subunit 1; Protein phosphatase myosin-binding subunit;	Homo sapiens	SVNEGSTYHKSCSFG	Y549	F30	G1MT36	Uncharacterized protein	VQCEGSSFHKSCFLC	8	7	2	0	--	--	no	0	0
O14974	Protein phosphatase 1 regulatory subunit 12A; Myosin phosphatase-targeting subunit 1; Myosin phosphatase target subunit 1; Protein phosphatase myosin-binding subunit;	Homo sapiens	SSVNEGSTYHKSCSF	T548	S29	G1MT36	Uncharacterized protein	EVQCEGSSFHKSCFL	8	7	1	1	--	--	no	0	0
O14974	Protein phosphatase 1 regulatory subunit 12A; Myosin phosphatase-targeting subunit 1; Myosin phosphatase target subunit 1; Protein phosphatase myosin-binding subunit;	Homo sapiens	NSSVNEGSTYHKSCS	S547	S28	G1MT36	Uncharacterized protein	EEVQCEGSSFHKSCF	8	7	2	2	--	--	no	0	0
O14974	Protein phosphatase 1 regulatory subunit 12A; Myosin phosphatase-targeting subunit 1; Myosin phosphatase target subunit 1; Protein phosphatase myosin-binding subunit;	Homo sapiens	EGSTYHKSCSFGRRQ	S552	S33	G1MT36	Uncharacterized protein	EGSSFHKSCFLCMVC	8	7	2	0	--	--	no	0	0
O14974	Protein phosphatase 1 regulatory subunit 12A; Myosin phosphatase-targeting subunit 1; Myosin phosphatase target subunit 1; Protein phosphatase myosin-binding subunit;	Homo sapiens	DSISRYETSSTSAGD	T892	T847	G3US77	Uncharacterized protein	DSLSRYDTGSLSVSS	8	7	2	1	2	0	no	0	0
O14974	Protein phosphatase 1 regulatory subunit 12A; Myosin phosphatase-targeting subunit 1; Myosin phosphatase target subunit 1; Protein phosphatase myosin-binding subunit;	Homo sapiens	EDDLKKNSSVNEGST	S541	?	G3UP39	Uncharacterized protein (Fragment)	EDDLKKN	8	8	0	0	--	--	no	0	0
O14974	Protein phosphatase 1 regulatory subunit 12A; Myosin phosphatase-targeting subunit 1; Myosin phosphatase target subunit 1; Protein phosphatase myosin-binding subunit;	Homo sapiens	RYETSSTSAGDRYDS	S896	S75	G1NA25	Uncharacterized protein (Fragment)	MQGGHYGSGGDRYDS	8	8	4	3	--	--	no	0	0
O14974	Protein phosphatase 1 regulatory subunit 12A; Myosin phosphatase-targeting subunit 1; Myosin phosphatase target subunit 1; Protein phosphatase myosin-binding subunit;	Homo sapiens	DDLKKNSSVNEGSTY	S542	S697	G1NC99	Uncharacterized protein	KGLKKHSSVHEMDSS	8	8	2	0	--	--	no	0	0
O14974	@	@	@	@	@	@	@	@	@	@	@	@	@	@	@	@	@
O14974	@	@	@	@	@	@	@	@	@	@	@	@	@	@	@	@	@
O15111	Inhibitor of nuclear factor kappa-B kinase subunit alpha; I-kappa-B kinase alpha; IKK-A; IKK-alpha; IkBKA; IkappaB kinase; EC=2.7.11.10; Conserved helix-loop-helix ubiquitous kinase; I-kappa-B kinase 1; IKK1; Nuclear factor NF-kappa-B inhibitor kinase alpha; NFKBIKA; Transcription factor 16; TCF-16;	Homo sapiens	DQGSLCTSFVGTLQY	S180	S111	G1NH45	Uncharacterized protein (Fragment)	DQGSLCTSFVGTLQY	0	0	0	0	1	0	yes	18	0
O15111	Inhibitor of nuclear factor kappa-B kinase subunit alpha; I-kappa-B kinase alpha; IKK-A; IKK-alpha; IkBKA; IkappaB kinase; EC=2.7.11.10; Conserved helix-loop-helix ubiquitous kinase; I-kappa-B kinase 1; IKK1; Nuclear factor NF-kappa-B inhibitor kinase alpha; NFKBIKA; Transcription factor 16; TCF-16;	Homo sapiens	AKDVDQGSLCTSFVG	S176	S107	G1NH45	Uncharacterized protein (Fragment)	AKDLDQGSLCTSFVG	1	1	1	0	1	0	yes	11	0
O15111	Inhibitor of nuclear factor kappa-B kinase subunit alpha; I-kappa-B kinase alpha; IKK-A; IKK-alpha; IkBKA; IkappaB kinase; EC=2.7.11.10; Conserved helix-loop-helix ubiquitous kinase; I-kappa-B kinase 1; IKK1; Nuclear factor NF-kappa-B inhibitor kinase alpha; NFKBIKA; Transcription factor 16; TCF-16;	Homo sapiens	RYSEQMTYGISSEKM	Y500	Y431	G1NH45	Uncharacterized protein (Fragment)	RYSDQMAYGISSEKM	2	1	2	1	1	0	yes	0	0
O15111	Inhibitor of nuclear factor kappa-B kinase subunit alpha; I-kappa-B kinase alpha; IKK-A; IKK-alpha; IkBKA; IkappaB kinase; EC=2.7.11.10; Conserved helix-loop-helix ubiquitous kinase; I-kappa-B kinase 1; IKK1; Nuclear factor NF-kappa-B inhibitor kinase alpha; NFKBIKA; Transcription factor 16; TCF-16;	Homo sapiens	EMRERLGTGGFGNVC	T23	T23	G1MVF3	Uncharacterized protein	EMKERLGTGGFGNVI	2	2	0	0	1	0	yes	5	0
O15111	Inhibitor of nuclear factor kappa-B kinase subunit alpha; I-kappa-B kinase alpha; IKK-A; IKK-alpha; IkBKA; IkappaB kinase; EC=2.7.11.10; Conserved helix-loop-helix ubiquitous kinase; I-kappa-B kinase 1; IKK1; Nuclear factor NF-kappa-B inhibitor kinase alpha; NFKBIKA; Transcription factor 16; TCF-16;	Homo sapiens	KNTLISASQQLKAKL	S473	S404	G1NH45	Uncharacterized protein (Fragment)	KNNMVSASQQLKAKL	3	1	2	0	1	0	yes	1	0
O15111	Inhibitor of nuclear factor kappa-B kinase subunit alpha; I-kappa-B kinase alpha; IKK-A; IKK-alpha; IkBKA; IkappaB kinase; EC=2.7.11.10; Conserved helix-loop-helix ubiquitous kinase; I-kappa-B kinase 1; IKK1; Nuclear factor NF-kappa-B inhibitor kinase alpha; NFKBIKA; Transcription factor 16; TCF-16;	Homo sapiens	LRYNANLTKMKNTLI	T463	I394	G1NH45	Uncharacterized protein (Fragment)	LRYNANLIKMKNNMV	4	2	1	1	1	0	yes	0	0
O15111	@	@	@	@	@	@	@	@	@	@	@	@	@	@	@	@	@
O15111	@	@	@	@	@	@	@	@	@	@	@	@	@	@	@	@	@
O15519	CASP8 and FADD-like apoptosis regulator; Caspase homolog; CASH; Caspase-eight-related protein; Casper; Caspase-like apoptosis regulatory protein; CLARP; Cellular FLICE-like inhibitory protein; c-FLIP; FADD-like antiapoptotic molecule 1; FLAME-1; Inhibitor of FLICE; I-FLICE; MACH-related inducer of toxicity; MRIT; Usurpin; Contains: CASP8 and FADD-like apoptosis regulator subunit p43; Contains: CA…	Homo sapiens	IHRIDLKTKIQKYKQ	T166	K171	G1N708	Uncharacterized protein	IHRIDLVKKIEKYKQ	3	2	3	2	1	5e-149	yes	1	0
O15519	CASP8 and FADD-like apoptosis regulator; Caspase homolog; CASH; Caspase-eight-related protein; Casper; Caspase-like apoptosis regulatory protein; CLARP; Cellular FLICE-like inhibitory protein; c-FLIP; FADD-like antiapoptotic molecule 1; FLAME-1; Inhibitor of FLICE; I-FLICE; MACH-related inducer of toxicity; MRIT; Usurpin; Contains: CASP8 and FADD-like apoptosis regulator subunit p43; Contains: CA…	Homo sapiens	SFVCVLVSRGGSQSV	S314	S318	G1N708	Uncharacterized protein	SFICILVSRGNAQNI	6	3	3	1	1	5e-149	yes	0	0
O15519	CASP8 and FADD-like apoptosis regulator; Caspase homolog; CASH; Caspase-eight-related protein; Casper; Caspase-like apoptosis regulatory protein; CLARP; Cellular FLICE-like inhibitory protein; c-FLIP; FADD-like antiapoptotic molecule 1; FLAME-1; Inhibitor of FLICE; I-FLICE; MACH-related inducer of toxicity; MRIT; Usurpin; Contains: CASP8 and FADD-like apoptosis regulator subunit p43; Contains: CA…	Homo sapiens	LKTKIQKYKQSVQGA	Y171	Y429	G1NL27	Uncharacterized protein (Fragment)	IIAISPKYKQDVEGA	8	7	3	2	--	--	no	0	0
O15519	CASP8 and FADD-like apoptosis regulator; Caspase homolog; CASH; Caspase-eight-related protein; Casper; Caspase-like apoptosis regulatory protein; CLARP; Cellular FLICE-like inhibitory protein; c-FLIP; FADD-like antiapoptotic molecule 1; FLAME-1; Inhibitor of FLICE; I-FLICE; MACH-related inducer of toxicity; MRIT; Usurpin; Contains: CASP8 and FADD-like apoptosis regulator subunit p43; Contains: CA…	Homo sapiens	VQGAGTSYRNVLQAA	Y182	Y629	G1NFM0	Uncharacterized protein (Fragment)	AAHYGDSYRDVLQDL	8	7	1	1	--	--	no	0	0
O15519	CASP8 and FADD-like apoptosis regulator; Caspase homolog; CASH; Caspase-eight-related protein; Casper; Caspase-like apoptosis regulatory protein; CLARP; Cellular FLICE-like inhibitory protein; c-FLIP; FADD-like antiapoptotic molecule 1; FLAME-1; Inhibitor of FLICE; I-FLICE; MACH-related inducer of toxicity; MRIT; Usurpin; Contains: CASP8 and FADD-like apoptosis regulator subunit p43; Contains: CA…	Homo sapiens	LQAAIQKSLKDPSNN	S193	N331	G1MYW2	Uncharacterized protein (Fragment)	FKICSQTNLKDSSNN	8	8	2	2	--	--	no	1	1
O15519	CASP8 and FADD-like apoptosis regulator; Caspase homolog; CASH; Caspase-eight-related protein; Casper; Caspase-like apoptosis regulatory protein; CLARP; Cellular FLICE-like inhibitory protein; c-FLIP; FADD-like antiapoptotic molecule 1; FLAME-1; Inhibitor of FLICE; I-FLICE; MACH-related inducer of toxicity; MRIT; Usurpin; Contains: CASP8 and FADD-like apoptosis regulator subunit p43; Contains: CA…	Homo sapiens	LLRDTFTSLGYEVQK	S273	A57	G1N0W1	Uncharacterized protein (Fragment)	DLRDTFAALGRLNVK	8	8	2	1	--	--	no	1	0
O15519	@	@	@	@	@	@	@	@	@	@	@	@	@	@	@	@	@
O15530	3-phosphoinositide-dependent protein kinase 1; hPDK1; EC=2.7.11.1;	Homo sapiens	PEAKNFKTFFVHTPN	T513	T514	G1N4V9	Uncharacterized protein (Fragment)	PEAKNFKTFFVHTPN	0	0	0	0	1	0	yes	3	1
O15530	3-phosphoinositide-dependent protein kinase 1; hPDK1; EC=2.7.11.1;	Homo sapiens	PFRAGNEYLIFQKII	Y288	Y289	G1N4V9	Uncharacterized protein (Fragment)	PFRAGNEYLIFQKII	0	0	0	0	1	0	yes	0	0
O15530	3-phosphoinositide-dependent protein kinase 1; hPDK1; EC=2.7.11.1;	Homo sapiens	TAYLPAMSEDDEDCY	S366	S367	G1N4V9	Uncharacterized protein (Fragment)	TAYLPAMSEDDEDCY	0	0	0	0	1	0	yes	0	1
O15530	3-phosphoinositide-dependent protein kinase 1; hPDK1; EC=2.7.11.1;	Homo sapiens	IKENKVPYVTRERDV	Y126	Y124	G1N4V9	Uncharacterized protein (Fragment)	IKENKVPYVTRERDV	0	0	0	0	1	0	yes	0	1
O15530	3-phosphoinositide-dependent protein kinase 1; hPDK1; EC=2.7.11.1;	Homo sapiens	SEDDEDCYGNYDNLL	Y373	Y374	G1N4V9	Uncharacterized protein (Fragment)	SEDDEDCYGNYDNLL	0	0	0	0	1	0	yes	8	1
O15530	3-phosphoinositide-dependent protein kinase 1; hPDK1; EC=2.7.11.1;	Homo sapiens	DEDCYGNYDNLLSQF	Y376	Y377	G1N4V9	Uncharacterized protein (Fragment)	DEDCYGNYDNLLSQF	0	0	0	0	1	0	yes	7	1
O15530	3-phosphoinositide-dependent protein kinase 1; hPDK1; EC=2.7.11.1;	Homo sapiens	KYIRKIGSFDETCTR	S176	S174	G1N4V9	Uncharacterized protein (Fragment)	KYIRKIGSFDETCTR	0	0	0	0	1	0	yes	0	1
O15530	3-phosphoinositide-dependent protein kinase 1; hPDK1; EC=2.7.11.1;	Homo sapiens	LTEGPHLYYVDPVNK	Y485	Y486	G1N4V9	Uncharacterized protein (Fragment)	LTEGPHLYYVDPVNK	0	0	0	0	1	0	yes	0	0
O15530	3-phosphoinositide-dependent protein kinase 1; hPDK1; EC=2.7.11.1;	Homo sapiens	TEGPHLYYVDPVNKV	Y486	Y487	G1N4V9	Uncharacterized protein (Fragment)	TEGPHLYYVDPVNKV	0	0	0	0	1	0	yes	0	0
O15530	3-phosphoinositide-dependent protein kinase 1; hPDK1; EC=2.7.11.1;	Homo sapiens	QSSVVLCSCPSPSMV	S22	S17	G1N4V9	Uncharacterized protein (Fragment)	QSSVVLCSCPSPSMV	0	0	0	0	1	0	yes	0	1
O15530	3-phosphoinositide-dependent protein kinase 1; hPDK1; EC=2.7.11.1;	Homo sapiens	FFVKLYFTFQDDEKL	T148	T146	G1N4V9	Uncharacterized protein (Fragment)	FFVKLYFTFQDDEKL	0	0	0	0	1	0	yes	0	1
O15530	3-phosphoinositide-dependent protein kinase 1; hPDK1; EC=2.7.11.1;	Homo sapiens	EKLYFGLSYAKNGEL	S160	S158	G1N4V9	Uncharacterized protein (Fragment)	EKLYFGLSYAKNGEL	0	0	0	0	1	0	yes	0	1
O15530	3-phosphoinositide-dependent protein kinase 1; hPDK1; EC=2.7.11.1;	Homo sapiens	KLYFGLSYAKNGELL	Y161	Y159	G1N4V9	Uncharacterized protein (Fragment)	KLYFGLSYAKNGELL	0	0	0	0	1	0	yes	0	1
O15530	3-phosphoinositide-dependent protein kinase 1; hPDK1; EC=2.7.11.1;	Homo sapiens	VVLCSCPSPSMVRTQ	S25	S20	G1N4V9	Uncharacterized protein (Fragment)	VVLCSCPSPSMVRNQ	1	1	0	0	1	0	yes	1	1
O15530	3-phosphoinositide-dependent protein kinase 1; hPDK1; EC=2.7.11.1;	Homo sapiens	LKGEIPWSQELRPEA	S501	S502	G1N4V9	Uncharacterized protein (Fragment)	LKGEIPWSLELRPEA	1	1	1	1	1	0	yes	0	1
O15530	3-phosphoinositide-dependent protein kinase 1; hPDK1; EC=2.7.11.1;	Homo sapiens	WENLHQQTPPKLTAY	T354	T355	G1N4V9	Uncharacterized protein (Fragment)	WENLHLQTPPKLTAY	1	1	1	1	1	0	yes	1	0
O15530	3-phosphoinositide-dependent protein kinase 1; hPDK1; EC=2.7.11.1;	Homo sapiens	ARTTSQLYDAVPIQS	Y9	Y9	G3USR5	Uncharacterized protein	NCVTSQLYDAVPIQS	3	3	0	0	2	0	no	4	1
O15530	3-phosphoinositide-dependent protein kinase 1; hPDK1; EC=2.7.11.1;	Homo sapiens	RANSFVGTAQYVSPE	T245	T204	G1NC05	Uncharacterized protein (Fragment)	MANSFVGTRSYMSPE	4	4	3	2	--	--	no	0	1
O15530	3-phosphoinositide-dependent protein kinase 1; hPDK1; EC=2.7.11.1;	Homo sapiens	MQVSSSSSSHSLSAS	S393	S394	G1N4V9	Uncharacterized protein (Fragment)	MQVSGSASSHSLSVP	4	4	2	1	1	0	yes	2	1
O15530	3-phosphoinositide-dependent protein kinase 1; hPDK1; EC=2.7.11.1;	Homo sapiens	GLPQRSGSNIEQYIH	S410	G411	G1N4V9	Uncharacterized protein (Fragment)	STPQTSGGNIEQYIH	4	4	2	2	1	0	yes	1	1
O15530	3-phosphoinositide-dependent protein kinase 1; hPDK1; EC=2.7.11.1;	Homo sapiens	SFVGTAQYVSPELLT	Y248	Y187	G1MVF3	Uncharacterized protein	SFVGTLQYLAPELLE	4	4	3	1	--	--	no	0	1
O15530	3-phosphoinositide-dependent protein kinase 1; hPDK1; EC=2.7.11.1;	Homo sapiens	FGTAKVLSPESKQAR	S231	S229	G1N4V9	Uncharacterized protein (Fragment)	FGTAKVLSADSRQGI	5	4	3	1	1	0	yes	0	1
O15530	3-phosphoinositide-dependent protein kinase 1; hPDK1; EC=2.7.11.1;	Homo sapiens	SSSSSSHSLSASDTG	S396	S290	G1NJ00	Uncharacterized protein (Fragment)	SSSSSSPSLSSSSDE	5	5	2	1	--	--	no	2	1
O15530	3-phosphoinositide-dependent protein kinase 1; hPDK1; EC=2.7.11.1;	Homo sapiens	QVSSSSSSHSLSASD	S394	S395	G1N4V9	Uncharacterized protein (Fragment)	QVSGSASSHSLSVPE	5	5	2	1	1	0	yes	2	0
O15530	3-phosphoinositide-dependent protein kinase 1; hPDK1; EC=2.7.11.1;	Homo sapiens	YVSPELLTEKSACKS	T255	T256	G1N4V9	Uncharacterized protein (Fragment)	YTETNNLTQKSACKS	7	6	3	2	1	0	yes	0	1
O15530	3-phosphoinositide-dependent protein kinase 1; hPDK1; EC=2.7.11.1;	Homo sapiens	RTQTESSTPPGIPGG	T37	T32	G1N4V9	Uncharacterized protein (Fragment)	RNQADSSTPPVISTC	7	6	3	2	1	0	yes	0	4
O15530	3-phosphoinositide-dependent protein kinase 1; hPDK1; EC=2.7.11.1;	Homo sapiens	SSSSHSLSASDTGLP	S398	S52	G1MQ03	Uncharacterized protein	SSTSHSLSSSPSSFS	7	7	1	0	--	--	no	2	0
O15530	3-phosphoinositide-dependent protein kinase 1; hPDK1; EC=2.7.11.1;	Homo sapiens	AKVLSPESKQARANS	S234	S232	G1N4V9	Uncharacterized protein (Fragment)	AKVLSADSRQGIIFN	8	7	3	1	1	0	yes	0	0
O15530	3-phosphoinositide-dependent protein kinase 1; hPDK1; EC=2.7.11.1;	Homo sapiens	SKQARANSFVGTAQY	S241	S200	G1NC05	Uncharacterized protein (Fragment)	LIDSMANSFVGTRSY	8	8	2	2	--	--	no	28	25
O15530	@	@	@	@	@	@	@	@	@	@	@	@	@	@	@	@	@
O15530	@	@	@	@	@	@	@	@	@	@	@	@	@	@	@	@	@
O43182	Rho GTPase-activating protein 6; Rho-type GTPase-activating protein 6; Rho-type GTPase-activating protein RhoGAPX-1;	Homo sapiens	NESTSPNTPEPAPRA	T349	T154	G1NPD8	Uncharacterized protein (Fragment)	NESTSPNTPEPAPRA	0	0	0	0	1	0	yes	0	1
O43182	Rho GTPase-activating protein 6; Rho-type GTPase-activating protein 6; Rho-type GTPase-activating protein RhoGAPX-1;	Homo sapiens	SLRKKLDSLGKEKNK	S264	S68	G1NPD8	Uncharacterized protein (Fragment)	SLRKKLDSLGKEKNK	0	0	0	0	1	0	yes	0	1
O43182	Rho GTPase-activating protein 6; Rho-type GTPase-activating protein 6; Rho-type GTPase-activating protein RhoGAPX-1;	Homo sapiens	KLSLNPIYRQVPRLV	Y407	Y212	G1NPD8	Uncharacterized protein (Fragment)	KLSLNPIYRQVPRLV	0	0	0	0	1	0	yes	0	0
O43182	Rho GTPase-activating protein 6; Rho-type GTPase-activating protein 6; Rho-type GTPase-activating protein RhoGAPX-1;	Homo sapiens	TDSNKASSGDISPYD	S663	S468	G1NPD8	Uncharacterized protein (Fragment)	TDSNKASSGDVSPYD	1	0	1	0	1	0	yes	0	1
O43182	Rho GTPase-activating protein 6; Rho-type GTPase-activating protein 6; Rho-type GTPase-activating protein RhoGAPX-1;	Homo sapiens	KASSGDISPYDNNSP	S667	S472	G1NPD8	Uncharacterized protein (Fragment)	KASSGDVSPYDNNSP	1	0	1	0	1	0	yes	0	0
O43182	Rho GTPase-activating protein 6; Rho-type GTPase-activating protein 6; Rho-type GTPase-activating protein RhoGAPX-1;	Homo sapiens	ISPYDNNSPVLSERS	S673	S478	G1NPD8	Uncharacterized protein (Fragment)	VSPYDNNSPVLSERS	1	0	0	0	1	0	yes	0	2
O43182	Rho GTPase-activating protein 6; Rho-type GTPase-activating protein 6; Rho-type GTPase-activating protein RhoGAPX-1;	Homo sapiens	TWHSTLKSGSKDPGM	S744	S547	G1NPD8	Uncharacterized protein (Fragment)	TWHSTLKSGCKDTGI	3	3	1	1	1	0	yes	0	0
O43182	Rho GTPase-activating protein 6; Rho-type GTPase-activating protein 6; Rho-type GTPase-activating protein RhoGAPX-1;	Homo sapiens	RAGPCSLSQGNLSPN	S772	S575	G1NPD8	Uncharacterized protein (Fragment)	RPGQCSLSQGNLSIY	4	4	1	1	1	0	yes	0	1
O43182	Rho GTPase-activating protein 6; Rho-type GTPase-activating protein 6; Rho-type GTPase-activating protein RhoGAPX-1;	Homo sapiens	KDPGMTGSSGDIFES	S754	S557	G1NPD8	Uncharacterized protein (Fragment)	KDTGIAGSYGNIYES	6	4	4	2	1	0	yes	0	1
O43182	Rho GTPase-activating protein 6; Rho-type GTPase-activating protein 6; Rho-type GTPase-activating protein RhoGAPX-1;	Homo sapiens	NWPRWQGSPAELDSD	S786	S589	G1NPD8	Uncharacterized protein (Fragment)	YSPRWQGSSSELDHG	6	6	2	1	1	0	yes	0	0
O43182	Rho GTPase-activating protein 6; Rho-type GTPase-activating protein 6; Rho-type GTPase-activating protein RhoGAPX-1;	Homo sapiens	SLSQGNLSPNWPRWQ	S777	S580	G1NPD8	Uncharacterized protein (Fragment)	SLSQGNLSIYSPRWQ	7	7	0	0	1	0	yes	0	1
O43182	Rho GTPase-activating protein 6; Rho-type GTPase-activating protein 6; Rho-type GTPase-activating protein RhoGAPX-1;	Homo sapiens	LPAGEQDSPRLGDAG	S939	S390	G1MZV3	Uncharacterized protein (Fragment)	VSAGEQQSPRLSSAA	7	7	1	1	--	--	no	0	1
O43182	Rho GTPase-activating protein 6; Rho-type GTPase-activating protein 6; Rho-type GTPase-activating protein RhoGAPX-1;	Homo sapiens	VTQKKLSSANSLPAG	S928	S443	G1N125	Uncharacterized protein	TSFPRHSSANSLPAI	7	7	3	3	--	--	no	0	1
O43182	Rho GTPase-activating protein 6; Rho-type GTPase-activating protein 6; Rho-type GTPase-activating protein RhoGAPX-1;	Homo sapiens	KKLSSANSLPAGEQD	S931	S446	G1N125	Uncharacterized protein	PRHSSANSLPAIALG	7	7	0	0	--	--	no	0	1
O43182	@	@	@	@	@	@	@	@	@	@	@	@	@	@	@	@	@
O43318	Mitogen-activated protein kinase kinase kinase 7; EC=2.7.11.25; Transforming growth factor-beta-activated kinase 1; TGF-beta-activated kinase 1;	Homo sapiens	PKRGHRKTASFGNIL	T415	T382	G1NLK0	Uncharacterized protein (Fragment)	PKRGHRKTASFGNIL	0	0	0	0	1	0	yes	0	0
O43318	Mitogen-activated protein kinase kinase kinase 7; EC=2.7.11.25; Transforming growth factor-beta-activated kinase 1; TGF-beta-activated kinase 1;	Homo sapiens	NKSLSTYYQQCKKQL	Y585	Y556	G1NLK0	Uncharacterized protein (Fragment)	NKSLSTYYQQCKKQL	0	0	0	0	1	0	yes	0	0
O43318	Mitogen-activated protein kinase kinase kinase 7; EC=2.7.11.25; Transforming growth factor-beta-activated kinase 1; TGF-beta-activated kinase 1;	Homo sapiens	GTACDIQTHMTNNKG	T184	T144	G1NLK0	Uncharacterized protein (Fragment)	GTACDIQTHMTNNKG	0	0	0	0	1	0	yes	6	0
O43318	Mitogen-activated protein kinase kinase kinase 7; EC=2.7.11.25; Transforming growth factor-beta-activated kinase 1; TGF-beta-activated kinase 1;	Homo sapiens	CDIQTHMTNNKGSAA	T187	T147	G1NLK0	Uncharacterized protein (Fragment)	CDIQTHMTNNKGSAA	0	0	0	0	1	0	yes	11	0
O43318	Mitogen-activated protein kinase kinase kinase 7; EC=2.7.11.25; Transforming growth factor-beta-activated kinase 1; TGF-beta-activated kinase 1;	Homo sapiens	LKICDFGTACDIQTH	T178	T138	G1NLK0	Uncharacterized protein (Fragment)	LKICDFGTACDIQTH	0	0	0	0	1	0	yes	2	0
O43318	Mitogen-activated protein kinase kinase kinase 7; EC=2.7.11.25; Transforming growth factor-beta-activated kinase 1; TGF-beta-activated kinase 1;	Homo sapiens	RGHRKTASFGNILDV	S417	S384	G1NLK0	Uncharacterized protein (Fragment)	RGHRKTASFGNILDV	0	0	0	0	1	0	yes	0	0
O43318	Mitogen-activated protein kinase kinase kinase 7; EC=2.7.11.25; Transforming growth factor-beta-activated kinase 1; TGF-beta-activated kinase 1;	Homo sapiens	HMTNNKGSAAWMAPE	S192	S152	G1NLK0	Uncharacterized protein (Fragment)	HMTNNKGSAAWMAPE	0	0	0	0	1	0	yes	3	0
O43318	Mitogen-activated protein kinase kinase kinase 7; EC=2.7.11.25; Transforming growth factor-beta-activated kinase 1; TGF-beta-activated kinase 1;	Homo sapiens	ENKSLSTYYQQCKKQ	Y584	Y555	G1NLK0	Uncharacterized protein (Fragment)	ENKSLSTYYQQCKKQ	0	0	0	0	1	0	yes	0	0
O43318	Mitogen-activated protein kinase kinase kinase 7; EC=2.7.11.25; Transforming growth factor-beta-activated kinase 1; TGF-beta-activated kinase 1;	Homo sapiens	NGQPRRRSIQDLTVT	S439	S407	G1NLK0	Uncharacterized protein (Fragment)	NGQQRRRSIQDLTVA	2	2	1	1	1	0	yes	1	18
O43318	Mitogen-activated protein kinase kinase kinase 7; EC=2.7.11.25; Transforming growth factor-beta-activated kinase 1; TGF-beta-activated kinase 1;	Homo sapiens	RIAATTAYSKPKRGH	Y405	Y372	G1NLK0	Uncharacterized protein (Fragment)	RIPSTTAYSKPKRGH	2	2	1	0	1	0	yes	0	0
O43318	Mitogen-activated protein kinase kinase kinase 7; EC=2.7.11.25; Transforming growth factor-beta-activated kinase 1; TGF-beta-activated kinase 1;	Homo sapiens	IAATTAYSKPKRGHR	S406	S373	G1NLK0	Uncharacterized protein (Fragment)	IPSTTAYSKPKRGHR	2	2	0	0	1	0	yes	0	0
O43318	Mitogen-activated protein kinase kinase kinase 7; EC=2.7.11.25; Transforming growth factor-beta-activated kinase 1; TGF-beta-activated kinase 1;	Homo sapiens	KRMSADMSEIEARIA	S393	S360	G1NLK0	Uncharacterized protein (Fragment)	KRMSADMSEMEARIP	2	2	1	0	1	0	yes	0	1
O43318	Mitogen-activated protein kinase kinase kinase 7; EC=2.7.11.25; Transforming growth factor-beta-activated kinase 1; TGF-beta-activated kinase 1;	Homo sapiens	RRSIQDLTVTGTEPG	T444	T412	G1NLK0	Uncharacterized protein (Fragment)	RRSIQDLTVAGTESS	3	3	1	1	1	0	yes	0	1
O43318	Mitogen-activated protein kinase kinase kinase 7; EC=2.7.11.25; Transforming growth factor-beta-activated kinase 1; TGF-beta-activated kinase 1;	Homo sapiens	TSEGKRMSADMSEIE	S389	S356	G1NLK0	Uncharacterized protein (Fragment)	VREAKRMSADMSEME	4	4	1	1	1	0	yes	0	7
O43318	Mitogen-activated protein kinase kinase kinase 7; EC=2.7.11.25; Transforming growth factor-beta-activated kinase 1; TGF-beta-activated kinase 1;	Homo sapiens	NTSNKSDTNMEQVPA	T333	A293	G1NLK0	Uncharacterized protein (Fragment)	NTSNKSDANMEPNDF	5	5	1	1	1	0	yes	0	1
O43318	Mitogen-activated protein kinase kinase kinase 7; EC=2.7.11.25; Transforming growth factor-beta-activated kinase 1; TGF-beta-activated kinase 1;	Homo sapiens	TEPGQVSSRSSSPSV	S455	S426	G1NLK0	Uncharacterized protein (Fragment)	SQESRNSSRSSSPSV	6	6	2	2	1	0	yes	0	1
O43318	Mitogen-activated protein kinase kinase kinase 7; EC=2.7.11.25; Transforming growth factor-beta-activated kinase 1; TGF-beta-activated kinase 1;	Homo sapiens	GTEPGQVSSRSSSPS	S454	S407	G1MXQ2	Uncharacterized protein (Fragment)	GTEPGQLSTKSKAER	7	7	3	0	--	--	no	0	1
O43318	@	@	@	@	@	@	@	@	@	@	@	@	@	@	@	@	@
O43318	@	@	@	@	@	@	@	@	@	@	@	@	@	@	@	@	@
O43741	5'-AMP-activated protein kinase subunit beta-2; AMPK subunit beta-2;	Homo sapiens	HKIMVGSTDDPSVFS	T40	T42	G1MZ37	Uncharacterized protein	HKIMVGSTDDPSVFS	0	0	0	0	1	0	yes	0	4
O43741	5'-AMP-activated protein kinase subunit beta-2; AMPK subunit beta-2;	Homo sapiens	TKIPLIKSHNDFVAI	S108	S110	G1MZ37	Uncharacterized protein	TKIPLIKSHNDFVAI	0	0	0	0	1	0	yes	0	12
O43741	5'-AMP-activated protein kinase subunit beta-2; AMPK subunit beta-2;	Homo sapiens	NLIHVKKSDFEVFDA	S158	S160	G1MZ37	Uncharacterized protein	NLIHVKKSDFEVFDA	0	0	0	0	1	0	yes	0	1
O43741	5'-AMP-activated protein kinase subunit beta-2; AMPK subunit beta-2;	Homo sapiens	GGKEVFISGSFNNWS	S93	S95	G1MZ37	Uncharacterized protein	GGKEVFISGSFNNWS	0	0	0	0	1	0	yes	0	0
O43741	5'-AMP-activated protein kinase subunit beta-2; AMPK subunit beta-2;	Homo sapiens	KEVFISGSFNNWSTK	S95	S97	G1MZ37	Uncharacterized protein	KEVFISGSFNNWSTK	0	0	0	0	1	0	yes	0	0
O43741	5'-AMP-activated protein kinase subunit beta-2; AMPK subunit beta-2;	Homo sapiens	VVTSQLGTINNLIHV	T148	T150	G1MZ37	Uncharacterized protein	VVTSQMGTINNLIHV	1	0	1	0	1	0	yes	0	1
O43741	5'-AMP-activated protein kinase subunit beta-2; AMPK subunit beta-2;	Homo sapiens	EHKIMVGSTDDPSVF	S39	S41	G1MZ37	Uncharacterized protein	PHKIMVGSTDDPSVF	1	1	0	0	1	0	yes	0	4
O43741	5'-AMP-activated protein kinase subunit beta-2; AMPK subunit beta-2;	Homo sapiens	ETSCRDLSSSPPGPY	S182	S184	G1MZ37	Uncharacterized protein	ETSGRDLSSSPPGPY	1	1	1	1	1	0	yes	0	3
O43741	5'-AMP-activated protein kinase subunit beta-2; AMPK subunit beta-2;	Homo sapiens	TSCRDLSSSPPGPYG	S183	S185	G1MZ37	Uncharacterized protein	TSGRDLSSSPPGPYG	1	1	0	0	1	0	yes	0	4
O43741	5'-AMP-activated protein kinase subunit beta-2; AMPK subunit beta-2;	Homo sapiens	SCRDLSSSPPGPYGQ	S184	S186	G1MZ37	Uncharacterized protein	SGRDLSSSPPGPYGQ	2	2	0	0	1	0	yes	0	13
O43741	5'-AMP-activated protein kinase subunit beta-2; AMPK subunit beta-2;	Homo sapiens	LKLDSMESSETSCRD	S173	S175	G1MZ37	Uncharacterized protein	LKVDSLESSETSGRD	3	2	1	0	1	0	yes	0	1
O43741	@	@	@	@	@	@	@	@	@	@	@	@	@	@	@	@	@
O43741	@	@	@	@	@	@	@	@	@	@	@	@	@	@	@	@	@
O60285	NUAK family SNF1-like kinase 1; EC=2.7.11.1; AMPK-related protein kinase 5; ARK5; Omphalocele kinase 1;	Homo sapiens	SKGELYDYISERRRL	Y143	Y63	G1NJQ6	Uncharacterized protein (Fragment)	SKGELYDYISERRRL	0	0	0	0	1	0	yes	0	0
O60285	NUAK family SNF1-like kinase 1; EC=2.7.11.1; AMPK-related protein kinase 5; ARK5; Omphalocele kinase 1;	Homo sapiens	YASKGELYDYISERR	Y141	Y61	G1NJQ6	Uncharacterized protein (Fragment)	YASKGELYDYISERR	0	0	0	0	1	0	yes	0	0
O60285	NUAK family SNF1-like kinase 1; EC=2.7.11.1; AMPK-related protein kinase 5; ARK5; Omphalocele kinase 1;	Homo sapiens	GELYDYISERRRLSE	S145	S65	G1NJQ6	Uncharacterized protein (Fragment)	GELYDYISERRRLSE	0	0	0	0	1	0	yes	0	0
O60285	NUAK family SNF1-like kinase 1; EC=2.7.11.1; AMPK-related protein kinase 5; ARK5; Omphalocele kinase 1;	Homo sapiens	QKDKFLQTFCGSPLY	T211	T131	G1NJQ6	Uncharacterized protein (Fragment)	HKDKFLQTFCGSPLY	1	0	0	0	1	0	yes	5	1
O60285	NUAK family SNF1-like kinase 1; EC=2.7.11.1; AMPK-related protein kinase 5; ARK5; Omphalocele kinase 1;	Homo sapiens	PARQRIRSCVSAENF	S600	S520	G1NJQ6	Uncharacterized protein (Fragment)	PNRQRIRSCVSAENF	1	1	0	0	1	0	yes	4	0
O60285	NUAK family SNF1-like kinase 1; EC=2.7.11.1; AMPK-related protein kinase 5; ARK5; Omphalocele kinase 1;	Homo sapiens	PAEGLSRSYSRPSSV	S564	S484	G1NJQ6	Uncharacterized protein (Fragment)	PGDALPRSYSRPSSV	4	3	2	2	1	0	yes	0	1
O60285	NUAK family SNF1-like kinase 1; EC=2.7.11.1; AMPK-related protein kinase 5; ARK5; Omphalocele kinase 1;	Homo sapiens	GVPAEGLSRSYSRPS	S562	P482	G1NJQ6	Uncharacterized protein (Fragment)	VLPGDALPRSYSRPS	6	5	4	3	1	0	yes	0	1
O60285	NUAK family SNF1-like kinase 1; EC=2.7.11.1; AMPK-related protein kinase 5; ARK5; Omphalocele kinase 1;	Homo sapiens	RVTSHSLSCRRKGIL	S518	T438	G1NJQ6	Uncharacterized protein (Fragment)	RNGSYSHTCRRKGIL	6	6	3	1	1	0	yes	0	0
O60285	NUAK family SNF1-like kinase 1; EC=2.7.11.1; AMPK-related protein kinase 5; ARK5; Omphalocele kinase 1;	Homo sapiens	AEVPGKLSPKQSATM	S455	S1688	G1N9C9	Uncharacterized protein	GNNPGRLSPGESATL	7	5	3	1	--	--	no	0	2
O60285	NUAK family SNF1-like kinase 1; EC=2.7.11.1; AMPK-related protein kinase 5; ARK5; Omphalocele kinase 1;	Homo sapiens	DSNDVMGSSIPSPSP	S499	G477	G1NJC4	Uncharacterized protein (Fragment)	SFNDIMEGNLPSPSP	7	6	5	2	--	--	no	0	0
O60285	NUAK family SNF1-like kinase 1; EC=2.7.11.1; AMPK-related protein kinase 5; ARK5; Omphalocele kinase 1;	Homo sapiens	GQDAVPESPSKLSSK	S388	S427	G1NRS8	Uncharacterized protein	HVVQVPESPAKLSAV	7	7	1	0	--	--	no	0	1
O60285	NUAK family SNF1-like kinase 1; EC=2.7.11.1; AMPK-related protein kinase 5; ARK5; Omphalocele kinase 1;	Homo sapiens	TGVLLPSSPEAEVPG	S445	S53	G3UPN1	Uncharacterized protein (Fragment)	SKDLLKSSPEAEHRP	7	7	1	1	--	--	no	0	1
O60285	NUAK family SNF1-like kinase 1; EC=2.7.11.1; AMPK-related protein kinase 5; ARK5; Omphalocele kinase 1;	Homo sapiens	PARVTSHSLSCRRKG	S516	G194	G1NBS3	Uncharacterized protein (Fragment)	LSGVTSHGLSCEVCK	8	8	1	1	--	--	no	0	0
O60285	NUAK family SNF1-like kinase 1; EC=2.7.11.1; AMPK-related protein kinase 5; ARK5; Omphalocele kinase 1;	Homo sapiens	LGLGAPGSPREAVAG	S22	S245	G1NBX3	Uncharacterized protein (Fragment)	PDLGPPGSPRSPACP	8	8	1	1	--	--	no	0	2
O60285	NUAK family SNF1-like kinase 1; EC=2.7.11.1; AMPK-related protein kinase 5; ARK5; Omphalocele kinase 1;	Homo sapiens	MKGLAKPTTSEVMLE	T356	E336	G3URR2	Uncharacterized protein (Fragment)	EGQTWDDITNEVMLE	9	9	5	5	--	--	no	0	0
O60285	@	@	@	@	@	@	@	@	@	@	@	@	@	@	@	@	@
O60285	@	@	@	@	@	@	@	@	@	@	@	@	@	@	@	@	@
O60674	Tyrosine-protein kinase JAK2; EC=2.7.10.2; Janus kinase 2; JAK-2;	Homo sapiens	PYGSLRDYLQKHKER	Y940	Y861	G1N138	Uncharacterized protein (Fragment)	PYGSLRDYLQKHKER	0	0	0	0	1	0	yes	0	0
O60674	Tyrosine-protein kinase JAK2; EC=2.7.10.2; Janus kinase 2; JAK-2;	Homo sapiens	LTADAHHYLCKEVAP	Y382	Y305	G1N138	Uncharacterized protein (Fragment)	LTADAHHYLCKEVAP	0	0	0	0	1	0	yes	0	0
O60674	Tyrosine-protein kinase JAK2; EC=2.7.10.2; Janus kinase 2; JAK-2;	Homo sapiens	REIEILKSLQHDNIV	S904	S823	G1N138	Uncharacterized protein (Fragment)	REIEILKSLQHDNIV	0	0	0	0	1	0	yes	0	0
O60674	Tyrosine-protein kinase JAK2; EC=2.7.10.2; Janus kinase 2; JAK-2;	Homo sapiens	VLPQDKEYYKVKEPG	Y1007	Y928	G1N138	Uncharacterized protein (Fragment)	VLPQDKEYYKVKEPG	0	0	0	0	1	0	yes	20	0
O60674	Tyrosine-protein kinase JAK2; EC=2.7.10.2; Janus kinase 2; JAK-2;	Homo sapiens	LPQDKEYYKVKEPGE	Y1008	Y929	G1N138	Uncharacterized protein (Fragment)	LPQDKEYYKVKEPGE	0	0	0	0	1	0	yes	19	0
O60674	Tyrosine-protein kinase JAK2; EC=2.7.10.2; Janus kinase 2; JAK-2;	Homo sapiens	NSLFTPDYELLTEND	Y813	Y738	G1N138	Uncharacterized protein (Fragment)	NSLFTPDYELLTEND	0	0	0	0	1	0	yes	4	1
O60674	Tyrosine-protein kinase JAK2; EC=2.7.10.2; Janus kinase 2; JAK-2;	Homo sapiens	LINNCMDYEPDFRPS	Y790	Y715	G1N138	Uncharacterized protein (Fragment)	LINNCMDYEPDFRPS	0	0	0	0	1	0	yes	0	1
O60674	Tyrosine-protein kinase JAK2; EC=2.7.10.2; Janus kinase 2; JAK-2;	Homo sapiens	QICKGMEYLGTKRYI	Y966	Y887	G1N138	Uncharacterized protein (Fragment)	QICKGMEYLGTKRYV	1	0	0	0	1	0	yes	0	1
O60674	Tyrosine-protein kinase JAK2; EC=2.7.10.2; Janus kinase 2; JAK-2;	Homo sapiens	EYLGTKRYIHRDLAT	Y972	Y893	G1N138	Uncharacterized protein (Fragment)	EYLGTKRYVHRDLAT	1	0	1	0	1	0	yes	1	0
O60674	Tyrosine-protein kinase JAK2; EC=2.7.10.2; Janus kinase 2; JAK-2;	Homo sapiens	NLKLIMEYLPYGSLR	Y931	Y852	G1N138	Uncharacterized protein (Fragment)	NLRLIMEYLPYGSLR	1	1	0	0	1	0	yes	0	1
O60674	Tyrosine-protein kinase JAK2; EC=2.7.10.2; Janus kinase 2; JAK-2;	Homo sapiens	AGNQTGLYVLRCSPK	Y423	Y346	G1N138	Uncharacterized protein (Fragment)	AGNQTGFYVLRCSPK	1	1	1	1	1	0	yes	0	0
O60674	Tyrosine-protein kinase JAK2; EC=2.7.10.2; Janus kinase 2; JAK-2;	Homo sapiens	KFGSLDTYLKKNKNC	Y637	Y562	G1N138	Uncharacterized protein (Fragment)	KFGSLDTYLKKNKNV	1	1	0	0	1	0	yes	0	0
O60674	Tyrosine-protein kinase JAK2; EC=2.7.10.2; Janus kinase 2; JAK-2;	Homo sapiens	IRAKIQDYHILTRKR	Y221	Y17	G3US57	Uncharacterized protein (Fragment)	VRAKIQEYHILTRKR	2	0	1	0	6	3e-56	no	3	1
O60674	Tyrosine-protein kinase JAK2; EC=2.7.10.2; Janus kinase 2; JAK-2;	Homo sapiens	SPKDFNKYFLTFAVE	Y435	Y358	G1N138	Uncharacterized protein (Fragment)	SPKDFKKYFLTFAIE	2	1	1	1	1	0	yes	0	0
O60674	Tyrosine-protein kinase JAK2; EC=2.7.10.2; Janus kinase 2; JAK-2;	Homo sapiens	VRREVGDYGQLHETE	Y570	Y490	G1N138	Uncharacterized protein (Fragment)	IRKEVGDYGQLHQTE	3	1	0	0	1	0	yes	1	14
O60674	Tyrosine-protein kinase JAK2; EC=2.7.10.2; Janus kinase 2; JAK-2;	Homo sapiens	DHIKLLQYTSQICKG	Y956	Y877	G1N138	Uncharacterized protein (Fragment)	DHKKLLLYASQICKG	3	3	2	2	1	0	yes	0	1
O60674	Tyrosine-protein kinase JAK2; EC=2.7.10.2; Janus kinase 2; JAK-2;	Homo sapiens	VLYRIRFYFPRWYCS	Y119	Y44	G1N138	Uncharacterized protein (Fragment)	LLYRIRFYFPHWYCN	3	3	1	1	1	0	yes	1	0
O60674	Tyrosine-protein kinase JAK2; EC=2.7.10.2; Janus kinase 2; JAK-2;	Homo sapiens	GVSDVPTSPTLQRPT	S523	S18	G1NDN5	Uncharacterized protein (Fragment)	LIVTSSTSPTLPRPH	8	8	2	2	--	--	no	1	0
O60674	Tyrosine-protein kinase JAK2; EC=2.7.10.2; Janus kinase 2; JAK-2;	Homo sapiens	DQTPLAIYNSISYKT	Y201	Y234	G1MY08	Uncharacterized protein (Fragment)	CHTNPVYYNSISYKI	8	8	4	4	--	--	no	1	0
O60674	Tyrosine-protein kinase JAK2; EC=2.7.10.2; Janus kinase 2; JAK-2;	Homo sapiens	NGVSDVPTSPTLQRP	T522	T17	G1NDN5	Uncharacterized protein (Fragment)	SLIVTSSTSPTLPRP	8	8	3	3	--	--	no	0	0
O60674	@	@	@	@	@	@	@	@	@	@	@	@	@	@	@	@	@
O60674	@	@	@	@	@	@	@	@	@	@	@	@	@	@	@	@	@
O60825	6-phosphofructo-2-kinase/fructose-2,6-bisphosphatase 2; 6PF-2-K/Fru-2,6-P2ase 2; PFK/FBPase 2; 6PF-2-K/Fru-2,6-P2ase heart-type isozyme; Includes: 6-phosphofructo-2-kinase; EC=2.7.1.105; Includes: Fructose-2,6-bisphosphatase; EC=3.1.3.46;	Homo sapiens	RYPGGESYQDLVQRL	Y366	Y338	G1MXN4	Uncharacterized protein (Fragment)	RYPGGESYQDLVQRL	0	0	0	0	1	0	yes	0	1
O60825	6-phosphofructo-2-kinase/fructose-2,6-bisphosphatase 2; 6PF-2-K/Fru-2,6-P2ase 2; PFK/FBPase 2; 6PF-2-K/Fru-2,6-P2ase heart-type isozyme; Includes: 6-phosphofructo-2-kinase; EC=2.7.1.105; Includes: Fructose-2,6-bisphosphatase; EC=3.1.3.46;	Homo sapiens	RDQEKYLYRYPGGES	Y358	Y330	G1MXN4	Uncharacterized protein (Fragment)	RDQEKYLYRYPGGES	0	0	0	0	1	0	yes	0	1
O60825	6-phosphofructo-2-kinase/fructose-2,6-bisphosphatase 2; 6PF-2-K/Fru-2,6-P2ase 2; PFK/FBPase 2; 6PF-2-K/Fru-2,6-P2ase heart-type isozyme; Includes: 6-phosphofructo-2-kinase; EC=2.7.1.105; Includes: Fructose-2,6-bisphosphatase; EC=3.1.3.46;	Homo sapiens	ALRDQEKYLYRYPGG	Y356	Y328	G1MXN4	Uncharacterized protein (Fragment)	ALRDQEKYLYRYPGG	0	0	0	0	1	0	yes	0	1
O60825	6-phosphofructo-2-kinase/fructose-2,6-bisphosphatase 2; 6PF-2-K/Fru-2,6-P2ase 2; PFK/FBPase 2; 6PF-2-K/Fru-2,6-P2ase heart-type isozyme; Includes: 6-phosphofructo-2-kinase; EC=2.7.1.105; Includes: Fructose-2,6-bisphosphatase; EC=3.1.3.46;	Homo sapiens	EKKCSWASYMTNSPT	S32	S4	G1MXN4	Uncharacterized protein (Fragment)	AWASYMTNSPTLIVM	5	5	2	1	1	0	yes	1	0
O60825	6-phosphofructo-2-kinase/fructose-2,6-bisphosphatase 2; 6PF-2-K/Fru-2,6-P2ase 2; PFK/FBPase 2; 6PF-2-K/Fru-2,6-P2ase heart-type isozyme; Includes: 6-phosphofructo-2-kinase; EC=2.7.1.105; Includes: Fructose-2,6-bisphosphatase; EC=3.1.3.46;	Homo sapiens	RMRRNSFTPLSSSNT	T468	T443	G1MXN4	Uncharacterized protein (Fragment)	RMRRSSLTPLASTAT	5	5	3	1	1	0	yes	0	3
O60825	6-phosphofructo-2-kinase/fructose-2,6-bisphosphatase 2; 6PF-2-K/Fru-2,6-P2ase 2; PFK/FBPase 2; 6PF-2-K/Fru-2,6-P2ase heart-type isozyme; Includes: 6-phosphofructo-2-kinase; EC=2.7.1.105; Includes: Fructose-2,6-bisphosphatase; EC=3.1.3.46;	Homo sapiens	PVRMRRNSFTPLSSS	S466	S441	G1MXN4	Uncharacterized protein (Fragment)	PGRMRRSSLTPLAST	5	5	2	1	1	0	yes	3	12
O60825	6-phosphofructo-2-kinase/fructose-2,6-bisphosphatase 2; 6PF-2-K/Fru-2,6-P2ase 2; PFK/FBPase 2; 6PF-2-K/Fru-2,6-P2ase heart-type isozyme; Includes: 6-phosphofructo-2-kinase; EC=2.7.1.105; Includes: Fructose-2,6-bisphosphatase; EC=3.1.3.46;	Homo sapiens	TPLSSSNTIRRPRNY	T475	S619	G1NR92	Uncharacterized protein (Fragment)	SSTSSSGSIRSPRSY	7	7	3	2	--	--	no	0	0
O60825	6-phosphofructo-2-kinase/fructose-2,6-bisphosphatase 2; 6PF-2-K/Fru-2,6-P2ase 2; PFK/FBPase 2; 6PF-2-K/Fru-2,6-P2ase heart-type isozyme; Includes: 6-phosphofructo-2-kinase; EC=2.7.1.105; Includes: Fructose-2,6-bisphosphatase; EC=3.1.3.46;	Homo sapiens	SRPLKPLSPLRAQDM	S493	S198	G1N3G8	Uncharacterized protein	SAPLSPLSPLSPQQS	7	7	3	3	--	--	no	0	6
O60825	6-phosphofructo-2-kinase/fructose-2,6-bisphosphatase 2; 6PF-2-K/Fru-2,6-P2ase 2; PFK/FBPase 2; 6PF-2-K/Fru-2,6-P2ase heart-type isozyme; Includes: 6-phosphofructo-2-kinase; EC=2.7.1.105; Includes: Fructose-2,6-bisphosphatase; EC=3.1.3.46;	Homo sapiens	NSFTPLSSSNTIRRP	S472	P127	G1MYB4	Uncharacterized protein (Fragment)	KRSTPINPANTIRRT	8	8	4	1	--	--	no	0	1
O60825	6-phosphofructo-2-kinase/fructose-2,6-bisphosphatase 2; 6PF-2-K/Fru-2,6-P2ase 2; PFK/FBPase 2; 6PF-2-K/Fru-2,6-P2ase heart-type isozyme; Includes: 6-phosphofructo-2-kinase; EC=2.7.1.105; Includes: Fructose-2,6-bisphosphatase; EC=3.1.3.46;	Homo sapiens	RNSFTPLSSSNTIRR	S471	N126	G1MYB4	Uncharacterized protein (Fragment)	RKRSTPINPANTIRR	8	8	1	1	--	--	no	0	0
O60825	6-phosphofructo-2-kinase/fructose-2,6-bisphosphatase 2; 6PF-2-K/Fru-2,6-P2ase 2; PFK/FBPase 2; 6PF-2-K/Fru-2,6-P2ase heart-type isozyme; Includes: 6-phosphofructo-2-kinase; EC=2.7.1.105; Includes: Fructose-2,6-bisphosphatase; EC=3.1.3.46;	Homo sapiens	PRNYSVGSRPLKPLS	S486	ND	G1NQI9	Uncharacterized protein (Fragment)	PRNYSV	9	9	--	--	--	--	no	0	0
O60825	6-phosphofructo-2-kinase/fructose-2,6-bisphosphatase 2; 6PF-2-K/Fru-2,6-P2ase 2; PFK/FBPase 2; 6PF-2-K/Fru-2,6-P2ase heart-type isozyme; Includes: 6-phosphofructo-2-kinase; EC=2.7.1.105; Includes: Fructose-2,6-bisphosphatase; EC=3.1.3.46;	Homo sapiens	TIRRPRNYSVGSRPL	Y482	ND	G1NQI9	Uncharacterized protein (Fragment)	PRNYSV	9	9	--	--	--	--	no	0	0
O60825	6-phosphofructo-2-kinase/fructose-2,6-bisphosphatase 2; 6PF-2-K/Fru-2,6-P2ase 2; PFK/FBPase 2; 6PF-2-K/Fru-2,6-P2ase heart-type isozyme; Includes: 6-phosphofructo-2-kinase; EC=2.7.1.105; Includes: Fructose-2,6-bisphosphatase; EC=3.1.3.46;	Homo sapiens	NNFPKNQTPVRMRRN	T458	ND	G1N2X6	Uncharacterized protein (Fragment)	QTPVRM	9	9	--	--	--	--	no	0	0
O60825	6-phosphofructo-2-kinase/fructose-2,6-bisphosphatase 2; 6PF-2-K/Fru-2,6-P2ase 2; PFK/FBPase 2; 6PF-2-K/Fru-2,6-P2ase heart-type isozyme; Includes: 6-phosphofructo-2-kinase; EC=2.7.1.105; Includes: Fructose-2,6-bisphosphatase; EC=3.1.3.46;	Homo sapiens	IRRPRNYSVGSRPLK	S483	ND	G1NQI9	Uncharacterized protein (Fragment)	PRNYSV	9	9	--	--	--	--	no	2	6
O60825	@	@	@	@	@	@	@	@	@	@	@	@	@	@	@	@	@
O60825	@	@	@	@	@	@	@	@	@	@	@	@	@	@	@	@	@
O60825	@	@	@	@	@	@	@	@	@	@	@	@	@	@	@	@	@
O75116	Rho-associated protein kinase 2; EC=2.7.11.1; Rho kinase 2; Rho-associated, coiled-coil-containing protein kinase 2; Rho-associated, coiled-coil-containing protein kinase II; ROCK-II; p164 ROCK-2;	Homo sapiens	PRIFQILYANEGESK	Y1232	Y1246	G1NML1	Uncharacterized protein (Fragment)	PRIFQILYANEGESK	0	0	0	0	1	0	yes	0	0
O75116	Rho-associated protein kinase 2; EC=2.7.11.1; Rho kinase 2; Rho-associated, coiled-coil-containing protein kinase 2; Rho-associated, coiled-coil-containing protein kinase II; ROCK-II; p164 ROCK-2;	Homo sapiens	DKNKIYESIEEAKSE	S724	S679	G1NML1	Uncharacterized protein (Fragment)	DKNKIYESIEEAKSE	0	0	0	0	1	0	yes	0	0
O75116	Rho-associated protein kinase 2; EC=2.7.11.1; Rho kinase 2; Rho-associated, coiled-coil-containing protein kinase 2; Rho-associated, coiled-coil-containing protein kinase II; ROCK-II; p164 ROCK-2;	Homo sapiens	SLPVRNNTKKFGWVK	T1165	T1179	G1NML1	Uncharacterized protein (Fragment)	SLPVRNNTKKFGWVK	0	0	0	0	1	0	yes	0	0
O75116	Rho-associated protein kinase 2; EC=2.7.11.1; Rho kinase 2; Rho-associated, coiled-coil-containing protein kinase 2; Rho-associated, coiled-coil-containing protein kinase II; ROCK-II; p164 ROCK-2;	Homo sapiens	DTPFYADSLVGTYSK	S298	S253	G1NC22	Uncharacterized protein (Fragment)	DTPFYADSLVGTYSK	0	0	0	0	1	0	yes	0	0
O75116	Rho-associated protein kinase 2; EC=2.7.11.1; Rho kinase 2; Rho-associated, coiled-coil-containing protein kinase 2; Rho-associated, coiled-coil-containing protein kinase II; ROCK-II; p164 ROCK-2;	Homo sapiens	IAPCKVYYDISTAKN	Y1319	Y1333	G1NML1	Uncharacterized protein (Fragment)	IAPCKVYYDISTAKN	0	0	0	0	1	0	yes	0	1
O75116	Rho-associated protein kinase 2; EC=2.7.11.1; Rho kinase 2; Rho-associated, coiled-coil-containing protein kinase 2; Rho-associated, coiled-coil-containing protein kinase II; ROCK-II; p164 ROCK-2;	Homo sapiens	RSIAEEQYSDLEKEK	Y936	Y891	G1NML1	Uncharacterized protein (Fragment)	RSIAEEQYSDLEKEK	0	0	0	0	1	0	yes	0	0
O75116	Rho-associated protein kinase 2; EC=2.7.11.1; Rho kinase 2; Rho-associated, coiled-coil-containing protein kinase 2; Rho-associated, coiled-coil-containing protein kinase II; ROCK-II; p164 ROCK-2;	Homo sapiens	LADKNKIYESIEEAK	Y722	Y677	G1NML1	Uncharacterized protein (Fragment)	LADKNKIYESIEEAK	0	0	0	0	1	0	yes	1	3
O75116	Rho-associated protein kinase 2; EC=2.7.11.1; Rho kinase 2; Rho-associated, coiled-coil-containing protein kinase 2; Rho-associated, coiled-coil-containing protein kinase II; ROCK-II; p164 ROCK-2;	Homo sapiens	LYANEGESKKEQEFP	S1238	S1252	G1NML1	Uncharacterized protein (Fragment)	LYANEGESKKEQEFP	0	0	0	0	1	0	yes	0	0
O75116	Rho-associated protein kinase 2; EC=2.7.11.1; Rho kinase 2; Rho-associated, coiled-coil-containing protein kinase 2; Rho-associated, coiled-coil-containing protein kinase II; ROCK-II; p164 ROCK-2;	Homo sapiens	NQSIRRPSRQLAPNK	S1379	S1393	G1NML1	Uncharacterized protein (Fragment)	NQSIRRPSRQLPPNK	1	1	1	1	1	0	yes	1	0
O75116	Rho-associated protein kinase 2; EC=2.7.11.1; Rho kinase 2; Rho-associated, coiled-coil-containing protein kinase 2; Rho-associated, coiled-coil-containing protein kinase II; ROCK-II; p164 ROCK-2;	Homo sapiens	LDSSSIGSGPGDAEA	S1137	S1092	G1NML1	Uncharacterized protein (Fragment)	LDNSSIGSGPGDAEA	1	1	0	0	1	0	yes	0	9
O75116	Rho-associated protein kinase 2; EC=2.7.11.1; Rho kinase 2; Rho-associated, coiled-coil-containing protein kinase 2; Rho-associated, coiled-coil-containing protein kinase II; ROCK-II; p164 ROCK-2;	Homo sapiens	LHIGLDSSSIGSGPG	S1133	S1088	G1NML1	Uncharacterized protein (Fragment)	LHIGLDNSSIGSGPG	1	1	1	0	1	0	yes	0	1
O75116	Rho-associated protein kinase 2; EC=2.7.11.1; Rho kinase 2; Rho-associated, coiled-coil-containing protein kinase 2; Rho-associated, coiled-coil-containing protein kinase II; ROCK-II; p164 ROCK-2;	Homo sapiens	HIGLDSSSIGSGPGD	S1134	S1089	G1NML1	Uncharacterized protein (Fragment)	HIGLDNSSIGSGPGD	1	1	1	0	1	0	yes	0	3
O75116	Rho-associated protein kinase 2; EC=2.7.11.1; Rho kinase 2; Rho-associated, coiled-coil-containing protein kinase 2; Rho-associated, coiled-coil-containing protein kinase II; ROCK-II; p164 ROCK-2;	Homo sapiens	KSEREKLTQQMIKYQ	T1078	T1033	G1NML1	Uncharacterized protein (Fragment)	KSEREKLTQMMIKYQ	1	1	1	1	1	0	yes	0	1
O75116	Rho-associated protein kinase 2; EC=2.7.11.1; Rho kinase 2; Rho-associated, coiled-coil-containing protein kinase 2; Rho-associated, coiled-coil-containing protein kinase II; ROCK-II; p164 ROCK-2;	Homo sapiens	ARSSPRTSMKIQQNQ	S1366	S1380	G1NML1	Uncharacterized protein (Fragment)	ARSSPRTSMKVQPNQ	2	1	1	0	1	0	yes	1	0
O75116	Rho-associated protein kinase 2; EC=2.7.11.1; Rho kinase 2; Rho-associated, coiled-coil-containing protein kinase 2; Rho-associated, coiled-coil-containing protein kinase II; ROCK-II; p164 ROCK-2;	Homo sapiens	MKIQQNQSIRRPSRQ	S1374	S1388	G1NML1	Uncharacterized protein (Fragment)	MKVQPNQSIRRPSRQ	2	1	1	1	1	0	yes	1	1
O75116	Rho-associated protein kinase 2; EC=2.7.11.1; Rho kinase 2; Rho-associated, coiled-coil-containing protein kinase 2; Rho-associated, coiled-coil-containing protein kinase II; ROCK-II; p164 ROCK-2;	Homo sapiens	ALHIGLDSSSIGSGP	S1132	N1087	G1NML1	Uncharacterized protein (Fragment)	SLHIGLDNSSIGSGP	2	2	1	0	1	0	yes	0	1
O75116	Rho-associated protein kinase 2; EC=2.7.11.1; Rho kinase 2; Rho-associated, coiled-coil-containing protein kinase 2; Rho-associated, coiled-coil-containing protein kinase II; ROCK-II; p164 ROCK-2;	Homo sapiens	NALLRTESDTAARLR	S575	S529	G1NC22	Uncharacterized protein (Fragment)	NDLLRTESETAVRLR	3	2	2	1	1	0	yes	0	0
O75116	Rho-associated protein kinase 2; EC=2.7.11.1; Rho kinase 2; Rho-associated, coiled-coil-containing protein kinase 2; Rho-associated, coiled-coil-containing protein kinase II; ROCK-II; p164 ROCK-2;	Homo sapiens	LLRTESDTAARLRKT	T577	T531	G1NC22	Uncharacterized protein (Fragment)	LLRTESETAVRLRKG	3	2	2	1	1	0	yes	0	0
O75116	Rho-associated protein kinase 2; EC=2.7.11.1; Rho kinase 2; Rho-associated, coiled-coil-containing protein kinase 2; Rho-associated, coiled-coil-containing protein kinase II; ROCK-II; p164 ROCK-2;	Homo sapiens	LQRQLDETNALLRTE	T567	A522	G1NML1	Uncharacterized protein (Fragment)	LQRQLDEANSLLRSE	3	3	2	1	1	0	yes	0	1
O75116	Rho-associated protein kinase 2; EC=2.7.11.1; Rho kinase 2; Rho-associated, coiled-coil-containing protein kinase 2; Rho-associated, coiled-coil-containing protein kinase II; ROCK-II; p164 ROCK-2;	Homo sapiens	ETNALLRTESDTAAR	T573	T527	G1NC22	Uncharacterized protein (Fragment)	EANDLLRTESETAVR	4	3	2	1	1	0	yes	0	0
O75116	Rho-associated protein kinase 2; EC=2.7.11.1; Rho kinase 2; Rho-associated, coiled-coil-containing protein kinase 2; Rho-associated, coiled-coil-containing protein kinase II; ROCK-II; p164 ROCK-2;	Homo sapiens	ENLLLSDSPSCRETD	S425	S922	G1MRX9	Uncharacterized protein (Fragment)	QDSLLEDSPSPRETE	6	5	2	2	--	--	no	0	1
O75116	@	@	@	@	@	@	@	@	@	@	@	@	@	@	@	@	@
O75553	Disabled homolog 1;	Homo sapiens	TPAPRQSSPSKSSAS	S524	S475	G3UUD1	Uncharacterized protein	TPAPRQSSPSKSSAS	0	0	0	0	3	0	no	1	0
O75553	Disabled homolog 1;	Homo sapiens	SQKKEGVYDVPKSQP	Y232	Y197	G3UUD1	Uncharacterized protein	SQKKEGVYDVPKSQP	0	0	0	0	3	0	no	2	1
O75553	Disabled homolog 1;	Homo sapiens	EDVEDPVYQYIVFEA	Y198	Y175	G1NG49	Uncharacterized protein (Fragment)	EDVEDPVYQYIVFEA	0	0	0	0	2	0	no	1	0
O75553	Disabled homolog 1;	Homo sapiens	QLNLTPVTSTTPSTN	T506	T457	G3UUD1	Uncharacterized protein	QLNLTPVTSTTPSTN	0	0	0	0	3	0	no	0	0
O75553	Disabled homolog 1;	Homo sapiens	APRQSSPSKSSASHA	S526	S477	G3UUD1	Uncharacterized protein	APRQSSPSKSSASHT	1	1	0	0	3	0	no	0	0
O75553	Disabled homolog 1;	Homo sapiens	PETEENIYQVPTSQK	Y220	L197	G1NG49	Uncharacterized protein (Fragment)	PETEENLLQVPTSQK	2	2	2	1	2	0	no	2	0
O75553	@	@	@	@	@	@	@	@	@	@	@	@	@	@	@	@	@
O75553	@	@	@	@	@	@	@	@	@	@	@	@	@	@	@	@	@
O75582	Ribosomal protein S6 kinase alpha-5; S6K-alpha-5; EC=2.7.11.1; 90 kDa ribosomal protein S6 kinase 5; Nuclear mitogen- and stress-activated protein kinase 1; RSK-like protein kinase; RSKL;	Homo sapiens	RRKMKKTSTSTETRS	S750	S781	G3UR38	Ribosomal protein S6 kinase (Fragment)	RRKMKKTSTSTETRS	0	0	0	0	2	0	no	1	1
O75582	Ribosomal protein S6 kinase alpha-5; S6K-alpha-5; EC=2.7.11.1; 90 kDa ribosomal protein S6 kinase 5; Nuclear mitogen- and stress-activated protein kinase 1; RSK-like protein kinase; RSKL;	Homo sapiens	QDGSQLSSNPLMTPD	S695	S726	G3UR38	Ribosomal protein S6 kinase (Fragment)	QDGSQLSSNPLMTPD	0	0	0	0	2	0	no	0	0
O75582	Ribosomal protein S6 kinase alpha-5; S6K-alpha-5; EC=2.7.11.1; 90 kDa ribosomal protein S6 kinase 5; Nuclear mitogen- and stress-activated protein kinase 1; RSK-like protein kinase; RSKL;	Homo sapiens	PDNQPLKTPCFTLHY	T581	T612	G3UR38	Ribosomal protein S6 kinase (Fragment)	PDNQPLKTPCFTLHY	0	0	0	0	2	0	no	8	1
O75582	Ribosomal protein S6 kinase alpha-5; S6K-alpha-5; EC=2.7.11.1; 90 kDa ribosomal protein S6 kinase 5; Nuclear mitogen- and stress-activated protein kinase 1; RSK-like protein kinase; RSKL;	Homo sapiens	SSESSHSSSSHSHGK	S766	S797	G3UR38	Ribosomal protein S6 kinase (Fragment)	SSESSHSSSSHSHGK	0	0	0	0	2	0	no	0	0
O75582	Ribosomal protein S6 kinase alpha-5; S6K-alpha-5; EC=2.7.11.1; 90 kDa ribosomal protein S6 kinase 5; Nuclear mitogen- and stress-activated protein kinase 1; RSK-like protein kinase; RSKL;	Homo sapiens	TSTETRSSSSESSHS	S758	S789	G3UR38	Ribosomal protein S6 kinase (Fragment)	TSTETRSSSSESSHS	0	0	0	0	2	0	no	1	2
O75582	Ribosomal protein S6 kinase alpha-5; S6K-alpha-5; EC=2.7.11.1; 90 kDa ribosomal protein S6 kinase 5; Nuclear mitogen- and stress-activated protein kinase 1; RSK-like protein kinase; RSKL;	Homo sapiens	STSTETRSSSSESSH	S757	S788	G3UR38	Ribosomal protein S6 kinase (Fragment)	STSTETRSSSSESSH	0	0	0	0	2	0	no	0	1
O75582	Ribosomal protein S6 kinase alpha-5; S6K-alpha-5; EC=2.7.11.1; 90 kDa ribosomal protein S6 kinase 5; Nuclear mitogen- and stress-activated protein kinase 1; RSK-like protein kinase; RSKL;	Homo sapiens	KVLGTGAYGKVFLVR	Y60	Y29	G3UR38	Ribosomal protein S6 kinase (Fragment)	KVLGTGAYGKVFLVR	0	0	0	0	2	0	no	0	0
O75582	Ribosomal protein S6 kinase alpha-5; S6K-alpha-5; EC=2.7.11.1; 90 kDa ribosomal protein S6 kinase 5; Nuclear mitogen- and stress-activated protein kinase 1; RSK-like protein kinase; RSKL;	Homo sapiens	SHSSSSHSHGKTTPT	S770	S801	G3UR38	Ribosomal protein S6 kinase (Fragment)	SHSSSSHSHGKTTPT	0	0	0	0	2	0	no	0	0
O75582	Ribosomal protein S6 kinase alpha-5; S6K-alpha-5; EC=2.7.11.1; 90 kDa ribosomal protein S6 kinase 5; Nuclear mitogen- and stress-activated protein kinase 1; RSK-like protein kinase; RSKL;	Homo sapiens	GYSFVAPSILFKRNA	S381	S350	G3UR38	Ribosomal protein S6 kinase (Fragment)	GYSFVAPSILFKRNA	0	0	0	0	2	0	no	1	5
O75582	Ribosomal protein S6 kinase alpha-5; S6K-alpha-5; EC=2.7.11.1; 90 kDa ribosomal protein S6 kinase 5; Nuclear mitogen- and stress-activated protein kinase 1; RSK-like protein kinase; RSKL;	Homo sapiens	TETRSSSSESSHSSS	S760	S791	G3UR38	Ribosomal protein S6 kinase (Fragment)	TETRSSSSESSHSSS	0	0	0	0	2	0	no	0	1
O75582	Ribosomal protein S6 kinase alpha-5; S6K-alpha-5; EC=2.7.11.1; 90 kDa ribosomal protein S6 kinase 5; Nuclear mitogen- and stress-activated protein kinase 1; RSK-like protein kinase; RSKL;	Homo sapiens	KMKKTSTSTETRSSS	S752	S783	G3UR38	Ribosomal protein S6 kinase (Fragment)	KMKKTSTSTETRSSS	0	0	0	0	2	0	no	1	1
O75582	Ribosomal protein S6 kinase alpha-5; S6K-alpha-5; EC=2.7.11.1; 90 kDa ribosomal protein S6 kinase 5; Nuclear mitogen- and stress-activated protein kinase 1; RSK-like protein kinase; RSKL;	Homo sapiens	LQDGSQLSSNPLMTP	S694	S725	G3UR38	Ribosomal protein S6 kinase (Fragment)	LQDGSQLSSNPLMTP	0	0	0	0	2	0	no	0	0
O75582	Ribosomal protein S6 kinase alpha-5; S6K-alpha-5; EC=2.7.11.1; 90 kDa ribosomal protein S6 kinase 5; Nuclear mitogen- and stress-activated protein kinase 1; RSK-like protein kinase; RSKL;	Homo sapiens	NEWLQDGSQLSSNPL	S691	S722	G3UR38	Ribosomal protein S6 kinase (Fragment)	NEWLQDGSQLSSNPL	0	0	0	0	2	0	no	0	0
O75582	Ribosomal protein S6 kinase alpha-5; S6K-alpha-5; EC=2.7.11.1; 90 kDa ribosomal protein S6 kinase 5; Nuclear mitogen- and stress-activated protein kinase 1; RSK-like protein kinase; RSKL;	Homo sapiens	STETRSSSSESSHSS	S759	S790	G3UR38	Ribosomal protein S6 kinase (Fragment)	STETRSSSSESSHSS	0	0	0	0	2	0	no	0	1
O75582	Ribosomal protein S6 kinase alpha-5; S6K-alpha-5; EC=2.7.11.1; 90 kDa ribosomal protein S6 kinase 5; Nuclear mitogen- and stress-activated protein kinase 1; RSK-like protein kinase; RSKL;	Homo sapiens	RKMKKTSTSTETRSS	T751	T782	G3UR38	Ribosomal protein S6 kinase (Fragment)	RKMKKTSTSTETRSS	0	0	0	0	2	0	no	0	0
O75582	Ribosomal protein S6 kinase alpha-5; S6K-alpha-5; EC=2.7.11.1; 90 kDa ribosomal protein S6 kinase 5; Nuclear mitogen- and stress-activated protein kinase 1; RSK-like protein kinase; RSKL;	Homo sapiens	EKLFQGYSFVAPSIL	S376	S345	G3UR38	Ribosomal protein S6 kinase (Fragment)	EKIFQGYSFVAPSIL	1	1	0	0	2	0	no	9	7
O75582	Ribosomal protein S6 kinase alpha-5; S6K-alpha-5; EC=2.7.11.1; 90 kDa ribosomal protein S6 kinase 5; Nuclear mitogen- and stress-activated protein kinase 1; RSK-like protein kinase; RSKL;	Homo sapiens	SEKLFQGYSFVAPSI	Y375	Y344	G3UR38	Ribosomal protein S6 kinase (Fragment)	SEKIFQGYSFVAPSI	1	1	1	0	2	0	no	0	0
O75582	Ribosomal protein S6 kinase alpha-5; S6K-alpha-5; EC=2.7.11.1; 90 kDa ribosomal protein S6 kinase 5; Nuclear mitogen- and stress-activated protein kinase 1; RSK-like protein kinase; RSKL;	Homo sapiens	LSSNPLMTPDILGSS	T700	T731	G3UR38	Ribosomal protein S6 kinase (Fragment)	LSSNPLMTPDNLGSS	1	1	1	1	2	0	no	0	0
O75582	Ribosomal protein S6 kinase alpha-5; S6K-alpha-5; EC=2.7.11.1; 90 kDa ribosomal protein S6 kinase 5; Nuclear mitogen- and stress-activated protein kinase 1; RSK-like protein kinase; RSKL;	Homo sapiens	DETERAYSFCGTIEY	S212	S181	G3UR38	Ribosomal protein S6 kinase (Fragment)	DENERAYSFCGTIEY	1	1	0	0	2	0	no	1	1
O75582	Ribosomal protein S6 kinase alpha-5; S6K-alpha-5; EC=2.7.11.1; 90 kDa ribosomal protein S6 kinase 5; Nuclear mitogen- and stress-activated protein kinase 1; RSK-like protein kinase; RSKL;	Homo sapiens	LKMSGLRYNEWLQDG	Y683	Y714	G3UR38	Ribosomal protein S6 kinase (Fragment)	IKMSSLRYNEWLQDG	2	2	1	1	2	0	no	0	0
O75582	Ribosomal protein S6 kinase alpha-5; S6K-alpha-5; EC=2.7.11.1; 90 kDa ribosomal protein S6 kinase 5; Nuclear mitogen- and stress-activated protein kinase 1; RSK-like protein kinase; RSKL;	Homo sapiens	TEMDPTYSPAALPQS	S360	S329	G3UR38	Ribosomal protein S6 kinase (Fragment)	TEMDPTYSPAATPQT	2	2	1	1	2	0	no	2	1
O75582	Ribosomal protein S6 kinase alpha-5; S6K-alpha-5; EC=2.7.11.1; 90 kDa ribosomal protein S6 kinase 5; Nuclear mitogen- and stress-activated protein kinase 1; RSK-like protein kinase; RSKL;	Homo sapiens	ADSNNPETLFQFSDS	T793	T824	G3UR38	Ribosomal protein S6 kinase (Fragment)	PTDSNNPETIFQFSD	3	3	1	0	2	0	no	0	1
O75582	Ribosomal protein S6 kinase alpha-5; S6K-alpha-5; EC=2.7.11.1; 90 kDa ribosomal protein S6 kinase 5; Nuclear mitogen- and stress-activated protein kinase 1; RSK-like protein kinase; RSKL;	Homo sapiens	ELRTANLTGHAEKVG	T38	T7	G3UR38	Ribosomal protein S6 kinase (Fragment)	LPSANLTGHAEKVGI	3	3	1	0	2	0	no	0	0
O75582	@	@	@	@	@	@	@	@	@	@	@	@	@	@	@	@	@
O75582	@	@	@	@	@	@	@	@	@	@	@	@	@	@	@	@	@
O75808	Calpain-15; EC=3.4.22.-; Small optic lobes homolog;	Homo sapiens	RYTPASPSSPDFTTW	S337	S323	G1NCL4	Uncharacterized protein	RFTPCSPSSPDFTTW	2	1	1	1	2	0	no	0	0
O75808	Calpain-15; EC=3.4.22.-; Small optic lobes homolog;	Homo sapiens	MKVDDSAYESLGLRP	Y708	Y704	G1NCL4	Uncharacterized protein	MKVDDVAYESMGLRP	2	1	2	1	2	0	no	0	0
O75808	Calpain-15; EC=3.4.22.-; Small optic lobes homolog;	Homo sapiens	YTPASPSSPDFTTWS	S338	S324	G1NCL4	Uncharacterized protein	FTPCSPSSPDFTTWS	2	1	1	1	2	0	no	0	1
O75808	Calpain-15; EC=3.4.22.-; Small optic lobes homolog;	Homo sapiens	EWSCVRCTFLNPAGQ	T13	T13	G1NCL4	Uncharacterized protein	EWSCTRCTFLNPVGQ	2	2	1	1	2	0	no	0	1
O75808	Calpain-15; EC=3.4.22.-; Small optic lobes homolog;	Homo sapiens	TVRYTPASPSSPDFT	S335	S321	G1NCL4	Uncharacterized protein	SVRFTPCSPSSPDFT	3	2	2	1	2	0	no	0	0
O75808	Calpain-15; EC=3.4.22.-; Small optic lobes homolog;	Homo sapiens	AGDTVRYTPASPSSP	T332	T318	G1NCL4	Uncharacterized protein	VGDSVRFTPCSPSSP	4	3	3	1	2	0	no	0	0
O75808	@	@	@	@	@	@	@	@	@	@	@	@	@	@	@	@	@
O94806	Serine/threonine-protein kinase D3; EC=2.7.11.13; Protein kinase C nu type; Protein kinase EPK2; nPKC-nu;	Homo sapiens	SKRIPSWSGRPIWME	S254	S262	G1NFM5	Serine/threonine-protein kinase D (Fragment)	SKRIPSWSGRPIWME	0	0	0	0	1	0	yes	0	0
O94806	Serine/threonine-protein kinase D3; EC=2.7.11.13; Protein kinase C nu type; Protein kinase EPK2; nPKC-nu;	Homo sapiens	EEAVKTISPSTSNNI	S391	S398	G1NFM5	Serine/threonine-protein kinase D (Fragment)	EEAVKTISPSTSNNI	0	0	0	0	1	0	yes	0	7
O94806	Serine/threonine-protein kinase D3; EC=2.7.11.13; Protein kinase C nu type; Protein kinase EPK2; nPKC-nu;	Homo sapiens	RQALMPVTPQASVCT	T535	T542	G1NFM5	Serine/threonine-protein kinase D (Fragment)	RQALMPVTPQASVCT	0	0	0	0	1	0	yes	0	2
O94806	Serine/threonine-protein kinase D3; EC=2.7.11.13; Protein kinase C nu type; Protein kinase EPK2; nPKC-nu;	Homo sapiens	ETRIGERYITHESDD	Y852	Y859	G1NFM5	Serine/threonine-protein kinase D (Fragment)	ETRIGERYITHESDD	0	0	0	0	1	0	yes	0	1
O94806	Serine/threonine-protein kinase D3; EC=2.7.11.13; Protein kinase C nu type; Protein kinase EPK2; nPKC-nu;	Homo sapiens	EPSKRIPSWSGRPIW	S252	S260	G1NFM5	Serine/threonine-protein kinase D (Fragment)	EPSKRIPSWSGRPIW	0	0	0	0	1	0	yes	0	3
O94806	Serine/threonine-protein kinase D3; EC=2.7.11.13; Protein kinase C nu type; Protein kinase EPK2; nPKC-nu;	Homo sapiens	KTISPSTSNNIPLMR	S395	S402	G1NFM5	Serine/threonine-protein kinase D (Fragment)	KTISPSTSNNIPLMR	0	0	0	0	1	0	yes	0	4
O94806	Serine/threonine-protein kinase D3; EC=2.7.11.13; Protein kinase C nu type; Protein kinase EPK2; nPKC-nu;	Homo sapiens	KHTKRKSSTMVKEGW	S415	S422	G1NFM5	Serine/threonine-protein kinase D (Fragment)	KHTKRKSSTMVKEGW	0	0	0	0	1	0	yes	0	1
O94806	Serine/threonine-protein kinase D3; EC=2.7.11.13; Protein kinase C nu type; Protein kinase EPK2; nPKC-nu;	Homo sapiens	ARIIGEKSFRRSVVG	S731	S651	G1NGJ2	Uncharacterized protein (Fragment)	ARIIGEKSFRRSVVG	0	0	0	0	3	0	no	2	5
O94806	Serine/threonine-protein kinase D3; EC=2.7.11.13; Protein kinase C nu type; Protein kinase EPK2; nPKC-nu;	Homo sapiens	GEKSFRRSVVGTPAY	S735	S655	G1NGJ2	Uncharacterized protein (Fragment)	GEKSFRRSVVGTPAY	0	0	0	0	3	0	no	1	12
O94806	Serine/threonine-protein kinase D3; EC=2.7.11.13; Protein kinase C nu type; Protein kinase EPK2; nPKC-nu;	Homo sapiens	SVVGTPAYLAPEVLR	Y742	Y662	G1NGJ2	Uncharacterized protein (Fragment)	SVVGTPAYLAPEVLR	0	0	0	0	3	0	no	0	0
O94806	Serine/threonine-protein kinase D3; EC=2.7.11.13; Protein kinase C nu type; Protein kinase EPK2; nPKC-nu;	Homo sapiens	RDEEAVKTISPSTSN	T389	T396	G1NFM5	Serine/threonine-protein kinase D (Fragment)	KDEEAVKTISPSTSN	1	1	0	0	1	0	yes	0	1
O94806	Serine/threonine-protein kinase D3; EC=2.7.11.13; Protein kinase C nu type; Protein kinase EPK2; nPKC-nu;	Homo sapiens	GVRKRRLSNVSLPGP	S213	S209	G1NFM5	Serine/threonine-protein kinase D (Fragment)	GVRKRRLSNVSLPGA	1	1	0	0	1	0	yes	0	3
O94806	Serine/threonine-protein kinase D3; EC=2.7.11.13; Protein kinase C nu type; Protein kinase EPK2; nPKC-nu;	Homo sapiens	KRRLSNVSLPGPGLS	S216	S212	G1NFM5	Serine/threonine-protein kinase D (Fragment)	KRRLSNVSLPGAGLS	1	1	1	1	1	0	yes	0	3
O94806	Serine/threonine-protein kinase D3; EC=2.7.11.13; Protein kinase C nu type; Protein kinase EPK2; nPKC-nu;	Homo sapiens	PQASVCTSPGQGKDH	S543	A550	G1NFM5	Serine/threonine-protein kinase D (Fragment)	PQASVCTAAGQGKDH	2	2	2	1	1	0	yes	0	3
O94806	Serine/threonine-protein kinase D3; EC=2.7.11.13; Protein kinase C nu type; Protein kinase EPK2; nPKC-nu;	Homo sapiens	LDDTEEPSPPEDKMF	S364	S371	G1NFM5	Serine/threonine-protein kinase D (Fragment)	LDDTEESSTPEDKIF	3	3	2	2	1	0	yes	0	5
O94806	Serine/threonine-protein kinase D3; EC=2.7.11.13; Protein kinase C nu type; Protein kinase EPK2; nPKC-nu;	Homo sapiens	SARLSNGSFSAPSLT	S44	S40	G1NFM5	Serine/threonine-protein kinase D (Fragment)	SSRLSNGSFSTQSLT	3	3	2	2	1	0	yes	0	7
O94806	Serine/threonine-protein kinase D3; EC=2.7.11.13; Protein kinase C nu type; Protein kinase EPK2; nPKC-nu;	Homo sapiens	SSPKTGLSARLSNGS	S37	S33	G1NFM5	Serine/threonine-protein kinase D (Fragment)	SSPLSGLSSRLSNGS	3	3	3	1	1	0	yes	0	1
O94806	Serine/threonine-protein kinase D3; EC=2.7.11.13; Protein kinase C nu type; Protein kinase EPK2; nPKC-nu;	Homo sapiens	ARWEIHAYTHNLVYP	Y867	Y874	G1NFM5	Serine/threonine-protein kinase D (Fragment)	ARWKEHAYEHNLEYP	4	4	3	2	1	0	yes	0	1
O94806	Serine/threonine-protein kinase D3; EC=2.7.11.13; Protein kinase C nu type; Protein kinase EPK2; nPKC-nu;	Homo sapiens	TGLSARLSNGSFSAP	S41	S37	G1NFM5	Serine/threonine-protein kinase D (Fragment)	SGLSSRLSNGSFSTQ	4	4	1	0	1	0	yes	0	8
O94806	Serine/threonine-protein kinase D3; EC=2.7.11.13; Protein kinase C nu type; Protein kinase EPK2; nPKC-nu;	Homo sapiens	PAVLPAASPCSSPKT	S27	A55	G1NLK1	Uncharacterized protein (Fragment)	AAVAPGAAPCSSPLP	6	6	3	2	--	--	no	0	7
O94806	Serine/threonine-protein kinase D3; EC=2.7.11.13; Protein kinase C nu type; Protein kinase EPK2; nPKC-nu;	Homo sapiens	SANNSPPSAQKSVLP	S9	S543	H9H266	Uncharacterized protein (Fragment)	SASNPPPSAQPITSV	7	7	1	1	--	--	no	0	1
O94806	Serine/threonine-protein kinase D3; EC=2.7.11.13; Protein kinase C nu type; Protein kinase EPK2; nPKC-nu;	Homo sapiens	MSANNSPPSAQKSVL	S6	P540	H9H266	Uncharacterized protein (Fragment)	PPSSASNPPPSAQPI	7	7	2	1	--	--	no	0	3
O94806	Serine/threonine-protein kinase D3; EC=2.7.11.13; Protein kinase C nu type; Protein kinase EPK2; nPKC-nu;	Homo sapiens	MSANNSPPSAQKSVL	S6	P540	H9H266	Uncharacterized protein (Fragment)	PPSSASNPPPSAQPI	7	7	2	1	--	--	no	0	3
O94806	Serine/threonine-protein kinase D3; EC=2.7.11.13; Protein kinase C nu type; Protein kinase EPK2; nPKC-nu;	Homo sapiens	PAASPCSSPKTGLSA	S31	S59	G1NLK1	Uncharacterized protein (Fragment)	PGAAPCSSPLPNHLP	8	8	1	0	--	--	no	0	4
O94806	Serine/threonine-protein kinase D3; EC=2.7.11.13; Protein kinase C nu type; Protein kinase EPK2; nPKC-nu;	Homo sapiens	LPAASPCSSPKTGLS	S30	S58	G1NLK1	Uncharacterized protein (Fragment)	APGAAPCSSPLPNHL	8	8	1	0	--	--	no	0	2
O95394	Phosphoacetylglucosamine mutase; PAGM; EC=5.4.2.3; Acetylglucosamine phosphomutase; N-acetylglucosamine-phosphate mutase; Phosphoglucomutase-3; PGM 3;	Homo sapiens	IGVMVTASHNPEEDN	S64	S65	G1NLV9	Uncharacterized protein (Fragment)	IGVMVTASHNPEEDN	0	0	0	0	1	0	yes	0	11
O95394	Phosphoacetylglucosamine mutase; PAGM; EC=5.4.2.3; Acetylglucosamine phosphomutase; N-acetylglucosamine-phosphate mutase; Phosphoglucomutase-3; PGM 3;	Homo sapiens	STIGVMVTASHNPEE	T62	T63	G1NLV9	Uncharacterized protein (Fragment)	ATIGVMVTASHNPEE	1	1	0	0	1	0	yes	0	6
O95394	Phosphoacetylglucosamine mutase; PAGM; EC=5.4.2.3; Acetylglucosamine phosphomutase; N-acetylglucosamine-phosphate mutase; Phosphoglucomutase-3; PGM 3;	Homo sapiens	FEANGHGTALFSTAV	T376	T380	G1NLV9	Uncharacterized protein (Fragment)	FEANGHGTVLFSKAA	3	3	1	1	1	0	yes	0	0
O95394	Phosphoacetylglucosamine mutase; PAGM; EC=5.4.2.3; Acetylglucosamine phosphomutase; N-acetylglucosamine-phosphate mutase; Phosphoglucomutase-3; PGM 3;	Homo sapiens	MKVPVYCTKTGVKHL	T349	V353	G1NLV9	Uncharacterized protein (Fragment)	VQVPVYCVKTGVKHL	3	3	1	1	1	0	yes	0	0
O95394	Phosphoacetylglucosamine mutase; PAGM; EC=5.4.2.3; Acetylglucosamine phosphomutase; N-acetylglucosamine-phosphate mutase; Phosphoglucomutase-3; PGM 3;	Homo sapiens	VADRRVISTTDAERQ	S463	D468	G1NLV9	Uncharacterized protein (Fragment)	VADRQVIDTTDAERR	3	3	2	1	1	0	yes	0	1
O95394	Phosphoacetylglucosamine mutase; PAGM; EC=5.4.2.3; Acetylglucosamine phosphomutase; N-acetylglucosamine-phosphate mutase; Phosphoglucomutase-3; PGM 3;	Homo sapiens	EVMKVPVYCTKTGVK	Y347	Y351	G1NLV9	Uncharacterized protein (Fragment)	ETVQVPVYCVKTGVK	4	4	2	1	1	0	yes	0	0
O95394	@	@	@	@	@	@	@	@	@	@	@	@	@	@	@	@	@
O95644	Nuclear factor of activated T-cells, cytoplasmic 1; NF-ATc1; NFATc1; NFAT transcription complex cytosolic component; NF-ATc; NFATc;	Homo sapiens	LEAYRDPSCLSPASS	S169	S128	G1MTN6	Uncharacterized protein (Fragment)	LEAYRDPSCLSPASS	0	0	0	0	1	0	yes	0	0
O95644	Nuclear factor of activated T-cells, cytoplasmic 1; NF-ATc1; NFATc1; NFAT transcription complex cytosolic component; NF-ATc; NFATc;	Homo sapiens	RSCNSEASSYESNYS	S187	S146	G1MTN6	Uncharacterized protein (Fragment)	RSCNSEASSYESNYS	0	0	0	0	1	0	yes	1	0
O95644	Nuclear factor of activated T-cells, cytoplasmic 1; NF-ATc1; NFATc1; NFAT transcription complex cytosolic component; NF-ATc; NFATc;	Homo sapiens	LPSHSGPYELRIEVQ	Y426	Y385	G1MTN6	Uncharacterized protein (Fragment)	LPSHSGPYELRIEVQ	0	0	0	0	1	0	yes	0	0
O95644	Nuclear factor of activated T-cells, cytoplasmic 1; NF-ATc1; NFATc1; NFAT transcription complex cytosolic component; NF-ATc; NFATc;	Homo sapiens	YRDPSCLSPASSLSS	S172	S131	G1MTN6	Uncharacterized protein (Fragment)	YRDPSCLSPASSLSS	0	0	0	0	1	0	yes	1	0
O95644	Nuclear factor of activated T-cells, cytoplasmic 1; NF-ATc1; NFATc1; NFAT transcription complex cytosolic component; NF-ATc; NFATc;	Homo sapiens	LSSRSCNSEASSYES	S184	S143	G1MTN6	Uncharacterized protein (Fragment)	LSSRSCNSEASSYES	0	0	0	0	1	0	yes	0	0
O95644	Nuclear factor of activated T-cells, cytoplasmic 1; NF-ATc1; NFATc1; NFAT transcription complex cytosolic component; NF-ATc; NFATc;	Homo sapiens	GILKLRNSDIELRKG	S542	S512	G1MXY9	Uncharacterized protein (Fragment)	GILKLRNSDIELRKG	0	0	0	0	3	6e-173	no	0	0
O95644	Nuclear factor of activated T-cells, cytoplasmic 1; NF-ATc1; NFATc1; NFAT transcription complex cytosolic component; NF-ATc; NFATc;	Homo sapiens	NLAPIPVTVKREPEE	T912	T871	G1MTN6	Uncharacterized protein (Fragment)	NLAPIPVTIKREPEE	1	0	1	0	1	0	yes	0	0
O95644	Nuclear factor of activated T-cells, cytoplasmic 1; NF-ATc1; NFATc1; NFAT transcription complex cytosolic component; NF-ATc; NFATc;	Homo sapiens	KTEPTDDYEPAPTCG	Y709	Y669	G1MTN6	Uncharacterized protein (Fragment)	KTEPTDDYEPAQTCG	1	1	1	1	1	0	yes	0	0
O95644	Nuclear factor of activated T-cells, cytoplasmic 1; NF-ATc1; NFATc1; NFAT transcription complex cytosolic component; NF-ATc; NFATc;	Homo sapiens	ITGKTVSTTSHEAIL	T504	T463	G1MTN6	Uncharacterized protein (Fragment)	ITGKTVSTTSHETIL	1	1	0	0	1	0	yes	0	0
O95644	Nuclear factor of activated T-cells, cytoplasmic 1; NF-ATc1; NFATc1; NFAT transcription complex cytosolic component; NF-ATc; NFATc;	Homo sapiens	ESNYSYPYASPQTSP	Y197	Y156	G1MTN6	Uncharacterized protein (Fragment)	ESNYSYPYTSPQTSP	1	1	1	1	1	0	yes	0	0
O95644	Nuclear factor of activated T-cells, cytoplasmic 1; NF-ATc1; NFATc1; NFAT transcription complex cytosolic component; NF-ATc; NFATc;	Homo sapiens	TSHEAILSNTKVLEI	S512	S471	G1MTN6	Uncharacterized protein (Fragment)	TSHETILSNTKVLEI	1	1	1	1	1	0	yes	0	0
O95644	Nuclear factor of activated T-cells, cytoplasmic 1; NF-ATc1; NFATc1; NFAT transcription complex cytosolic component; NF-ATc; NFATc;	Homo sapiens	ARSSRPASPCNKRKY	S261	S220	G1MTN6	Uncharacterized protein (Fragment)	ARSSRPPSPCNKRKY	1	1	1	1	1	0	yes	0	0
O95644	Nuclear factor of activated T-cells, cytoplasmic 1; NF-ATc1; NFATc1; NFAT transcription complex cytosolic component; NF-ATc; NFATc;	Homo sapiens	FRNQRITSPVHVSFY	S670	S629	G1MTN6	Uncharacterized protein (Fragment)	FRNQRITSPVQVNFY	2	1	1	1	1	0	yes	0	0
O95644	Nuclear factor of activated T-cells, cytoplasmic 1; NF-ATc1; NFATc1; NFAT transcription complex cytosolic component; NF-ATc; NFATc;	Homo sapiens	IPLLPENSMRAVIDC	S526	N485	G1MTN6	Uncharacterized protein (Fragment)	IPLLPENNMRATIDC	2	2	2	1	1	0	yes	0	0
O95644	Nuclear factor of activated T-cells, cytoplasmic 1; NF-ATc1; NFATc1; NFAT transcription complex cytosolic component; NF-ATc; NFATc;	Homo sapiens	GACTLLGSPRHSPST	S233	S192	G1MTN6	Uncharacterized protein (Fragment)	VACTLLNSPRHSPST	2	2	1	1	1	0	yes	0	4
O95644	Nuclear factor of activated T-cells, cytoplasmic 1; NF-ATc1; NFATc1; NFAT transcription complex cytosolic component; NF-ATc; NFATc;	Homo sapiens	PCNKRKYSLNGRQPP	S269	S228	G1MTN6	Uncharacterized protein (Fragment)	PCNKRKYSLNGRQAS	2	2	0	0	1	0	yes	2	0
O95644	Nuclear factor of activated T-cells, cytoplasmic 1; NF-ATc1; NFATc1; NFAT transcription complex cytosolic component; NF-ATc; NFATc;	Homo sapiens	LAVPQHPYQWAKPKP	Y394	Y353	G1MTN6	Uncharacterized protein (Fragment)	LSVPQHPYQWAKPKS	2	2	0	0	1	0	yes	0	0
O95644	Nuclear factor of activated T-cells, cytoplasmic 1; NF-ATc1; NFATc1; NFAT transcription complex cytosolic component; NF-ATc; NFATc;	Homo sapiens	KGGFCDQYLAVPQHP	Y386	Y345	G1MTN6	Uncharacterized protein (Fragment)	KGNFCEQYLSVPQHP	3	2	2	0	1	0	yes	0	0
O95644	Nuclear factor of activated T-cells, cytoplasmic 1; NF-ATc1; NFATc1; NFAT transcription complex cytosolic component; NF-ATc; NFATc;	Homo sapiens	RASVTEESWLGARSS	S250	N209	G1MTN6	Uncharacterized protein (Fragment)	RTSITEENWLGARSS	3	2	2	0	1	0	yes	0	0
O95644	Nuclear factor of activated T-cells, cytoplasmic 1; NF-ATc1; NFATc1; NFAT transcription complex cytosolic component; NF-ATc; NFATc;	Homo sapiens	ADFAPEDYSSFQHIR	Y371	F330	G1MTN6	Uncharacterized protein (Fragment)	ADLSPEDFSSFQHIR	3	2	2	0	1	0	yes	1	0
O95644	Nuclear factor of activated T-cells, cytoplasmic 1; NF-ATc1; NFATc1; NFAT transcription complex cytosolic component; NF-ATc; NFATc;	Homo sapiens	PSTSPRASVTEESWL	S245	S204	G1MTN6	Uncharacterized protein (Fragment)	PSTSPRTSITEENWL	3	2	2	1	1	0	yes	2	0
O95644	Nuclear factor of activated T-cells, cytoplasmic 1; NF-ATc1; NFATc1; NFAT transcription complex cytosolic component; NF-ATc; NFATc;	Homo sapiens	PHGSPRVSVTDDSWL	S294	S253	G1MTN6	Uncharacterized protein (Fragment)	PQNSPRVSVTDETWL	4	2	1	0	1	0	yes	1	0
O95644	Nuclear factor of activated T-cells, cytoplasmic 1; NF-ATc1; NFATc1; NFAT transcription complex cytosolic component; NF-ATc; NFATc;	Homo sapiens	PEVHEDGSPNLAPIP	S903	N862	G1MTN6	Uncharacterized protein (Fragment)	PELHEESNHNLAPIP	5	4	4	2	1	0	yes	0	0
O95757	Heat shock 70 kDa protein 4L; Heat shock 70-related protein APG-1; Osmotic stress protein 94;	Homo sapiens	ALQCAILSPAFKVRE	S384	S355	G1MZM6	Uncharacterized protein (Fragment)	ALQCAILSPAFKVRE	0	0	0	0	1	0	yes	0	1
O95757	Heat shock 70 kDa protein 4L; Heat shock 70-related protein APG-1; Osmotic stress protein 94;	Homo sapiens	EDTENWLYEDGEDQP	Y663	Y637	G1MZM6	Uncharacterized protein (Fragment)	EDTENWLYEDGEDQP	0	0	0	0	1	0	yes	0	1
O95757	Heat shock 70 kDa protein 4L; Heat shock 70-related protein APG-1; Osmotic stress protein 94;	Homo sapiens	AQNKLSLTQDPVVKV	T761	T735	G1MZM6	Uncharacterized protein (Fragment)	AQNKLSLTQDPIVKV	1	0	1	0	1	0	yes	0	1
O95757	Heat shock 70 kDa protein 4L; Heat shock 70-related protein APG-1; Osmotic stress protein 94;	Homo sapiens	GQPIQMKYMEHEERP	Y692	Y666	G1MZM6	Uncharacterized protein (Fragment)	GQPIQERYMEHEERP	2	2	2	1	1	0	yes	0	1
O95757	Heat shock 70 kDa protein 4L; Heat shock 70-related protein APG-1; Osmotic stress protein 94;	Homo sapiens	FLKDISTTLNADEAV	T365	T336	G1MZM6	Uncharacterized protein (Fragment)	FCKEISTTLNADEAV	3	2	1	0	1	0	yes	0	0
O95757	Heat shock 70 kDa protein 4L; Heat shock 70-related protein APG-1; Osmotic stress protein 94;	Homo sapiens	KLQELKKYGQPIQMK	Y684	F658	G1MZM6	Uncharacterized protein (Fragment)	KLQELRKFGQPIQER	4	3	2	0	1	0	yes	0	1
O95757	Heat shock 70 kDa protein 4L; Heat shock 70-related protein APG-1; Osmotic stress protein 94;	Homo sapiens	KQDRLNQTLKKGKVK	T571	T2664	G3URA5	Uncharacterized protein (Fragment)	SNKVLSQTLKKADIK	8	7	1	0	--	--	no	0	1
O96013	Serine/threonine-protein kinase PAK 4; EC=2.7.11.1; p21-activated kinase 4; PAK-4;	Homo sapiens	KEVPRRKSLVGTPYW	S474	S90	H9H114	Uncharacterized protein (Fragment)	KEVPRRKSLVGTPYW	0	0	0	0	3	3e-136	no	3	18
O96013	Serine/threonine-protein kinase PAK 4; EC=2.7.11.1; p21-activated kinase 4; PAK-4;	Homo sapiens	RRKSLVGTPYWMAPE	T478	T94	H9H114	Uncharacterized protein (Fragment)	RRKSLVGTPYWMAPE	0	0	0	0	3	3e-136	no	0	3
O96013	Serine/threonine-protein kinase PAK 4; EC=2.7.11.1; p21-activated kinase 4; PAK-4;	Homo sapiens	WMAPELISRLPYGPE	S488	S104	H9H114	Uncharacterized protein (Fragment)	WMAPELISRLPYGPE	0	0	0	0	3	3e-136	no	0	0
O96013	Serine/threonine-protein kinase PAK 4; EC=2.7.11.1; p21-activated kinase 4; PAK-4;	Homo sapiens	MSVTRSNSLRRDSPP	S99	S99	H9H0C4	Uncharacterized protein	MSVSRSNSLRRDSPL	2	2	1	0	--	--	no	1	2
O96013	Serine/threonine-protein kinase PAK 4; EC=2.7.11.1; p21-activated kinase 4; PAK-4;	Homo sapiens	AGRPFNTYPRADTDH	Y208	Y256	H9H0C4	Uncharacterized protein	TGRPFNTYPRAETDP	3	2	1	0	--	--	no	0	1
O96013	Serine/threonine-protein kinase PAK 4; EC=2.7.11.1; p21-activated kinase 4; PAK-4;	Homo sapiens	AAGRPFNTYPRADTD	T207	T255	H9H0C4	Uncharacterized protein	QTGRPFNTYPRAETD	3	2	0	0	--	--	no	0	6
O96013	Serine/threonine-protein kinase PAK 4; EC=2.7.11.1; p21-activated kinase 4; PAK-4;	Homo sapiens	SRDKRPLSGPDVGTP	S181	S227	H9H0C4	Uncharacterized protein	PRDKRPLSGPNIRTP	4	2	2	0	--	--	no	0	12
O96013	Serine/threonine-protein kinase PAK 4; EC=2.7.11.1; p21-activated kinase 4; PAK-4;	Homo sapiens	GVLGPHASEPQLAPP	S267	S318	H9H0C4	Uncharacterized protein	AGLTPHASEPHLARP	5	4	2	2	--	--	no	0	3
O96013	Serine/threonine-protein kinase PAK 4; EC=2.7.11.1; p21-activated kinase 4; PAK-4;	Homo sapiens	QLAPPACTPAAPAVP	T277	A75	G1MZR6	Uncharacterized protein	GGAPPGTAPAAPSVP	6	6	3	3	--	--	no	0	1
O96013	Serine/threonine-protein kinase PAK 4; EC=2.7.11.1; p21-activated kinase 4; PAK-4;	Homo sapiens	PQPAGLASGAKLAAG	S195	S962	G1NEG8	Uncharacterized protein (Fragment)	AQPAPLSSGVSLPAG	6	6	4	3	--	--	no	0	1
O96013	Serine/threonine-protein kinase PAK 4; EC=2.7.11.1; p21-activated kinase 4; PAK-4;	Homo sapiens	SNSLRRDSPPPPARA	S104	S104	H9H0C4	Uncharacterized protein	SNSLRRDSPLSHPGV	6	6	0	0	--	--	no	0	6
O96013	Serine/threonine-protein kinase PAK 4; EC=2.7.11.1; p21-activated kinase 4; PAK-4;	Homo sapiens	PGPPGPRSPQREPQR	S291	G1221	G1N4L1	Uncharacterized protein (Fragment)	PGPPGPRGPQGPNGA	6	6	1	1	--	--	no	0	8
O96013	Serine/threonine-protein kinase PAK 4; EC=2.7.11.1; p21-activated kinase 4; PAK-4;	Homo sapiens	TRARGAPSPGVLGPH	S258	P185	G1N981	Small nuclear ribonucleoprotein-associated protein (Fragment)	PMSRGAPPPGMMGPP	7	6	3	1	--	--	no	0	3
O96013	Serine/threonine-protein kinase PAK 4; EC=2.7.11.1; p21-activated kinase 4; PAK-4;	Homo sapiens	HSEAGGGSGDRRRAG	S148	S4049	G1N2P6	Uncharacterized protein (Fragment)	ESDAGGGSGASREEK	7	6	2	2	--	--	no	0	6
O96013	Serine/threonine-protein kinase PAK 4; EC=2.7.11.1; p21-activated kinase 4; PAK-4;	Homo sapiens	GLPRQWQSLIEESAR	S41	?	H9H0C4	Uncharacterized protein	GLPRQWQ	8	8	0	0	--	--	no	0	3
O96013	Serine/threonine-protein kinase PAK 4; EC=2.7.11.1; p21-activated kinase 4; PAK-4;	Homo sapiens	RGRFAGHSEAGGGSG	S142	P1461	G5E7Q4	Uncharacterized protein	TGRFAGHPAAQVKLE	8	8	2	2	--	--	no	0	2
O96013	Serine/threonine-protein kinase PAK 4; EC=2.7.11.1; p21-activated kinase 4; PAK-4;	Homo sapiens	LSGPDVGTPQPAGLA	T187	T53	G1N4L5	Uncharacterized protein (Fragment)	QLKPDVGTPELPAGR	9	8	1	0	--	--	no	0	6
O96013	Serine/threonine-protein kinase PAK 4; EC=2.7.11.1; p21-activated kinase 4; PAK-4;	Homo sapiens	PKSSREGSGGPQESS	S167	ND	G1N5Y3	Uncharacterized protein (Fragment)	PKSSRE	9	9	--	--	--	--	no	0	4
O96017	Serine/threonine-protein kinase Chk2; EC=2.7.11.1; CHK2 checkpoint homolog; Cds1 homolog; Hucds1; hCds1; Checkpoint kinase 2;	Homo sapiens	KITDFGHSKILGETS	S372	S266	G1N5B4	Uncharacterized protein (Fragment)	KITDFGQSKILGETS	1	0	1	1	1	0	yes	1	1
O96017	Serine/threonine-protein kinase Chk2; EC=2.7.11.1; CHK2 checkpoint homolog; Cds1 homolog; Hucds1; hCds1; Checkpoint kinase 2;	Homo sapiens	SKILGETSLMRTLCG	S379	S273	G1N5B4	Uncharacterized protein (Fragment)	SKILGETSLMKTLCG	1	1	1	0	1	0	yes	4	4
O96017	Serine/threonine-protein kinase Chk2; EC=2.7.11.1; CHK2 checkpoint homolog; Cds1 homolog; Hucds1; hCds1; Checkpoint kinase 2;	Homo sapiens	RTLCGTPTYLAPEVL	T389	T283	G1N5B4	Uncharacterized protein (Fragment)	KTLCGTPTYLAPEVL	1	1	0	0	1	0	yes	2	1
O96017	Serine/threonine-protein kinase Chk2; EC=2.7.11.1; CHK2 checkpoint homolog; Cds1 homolog; Hucds1; hCds1; Checkpoint kinase 2;	Homo sapiens	GETSLMRTLCGTPTY	T383	T277	G1N5B4	Uncharacterized protein (Fragment)	GETSLMKTLCGTPTY	1	1	1	0	1	0	yes	7	1
O96017	Serine/threonine-protein kinase Chk2; EC=2.7.11.1; CHK2 checkpoint homolog; Cds1 homolog; Hucds1; hCds1; Checkpoint kinase 2;	Homo sapiens	LMRTLCGTPTYLAPE	T387	T281	G1N5B4	Uncharacterized protein (Fragment)	LMKTLCGTPTYLAPE	1	1	0	0	1	0	yes	16	2
O96017	Serine/threonine-protein kinase Chk2; EC=2.7.11.1; CHK2 checkpoint homolog; Cds1 homolog; Hucds1; hCds1; Checkpoint kinase 2;	Homo sapiens	TLCGTPTYLAPEVLV	Y390	Y284	G1N5B4	Uncharacterized protein (Fragment)	TLCGTPTYLAPEVLN	1	1	0	0	1	0	yes	1	1
O96017	Serine/threonine-protein kinase Chk2; EC=2.7.11.1; CHK2 checkpoint homolog; Cds1 homolog; Hucds1; hCds1; Checkpoint kinase 2;	Homo sapiens	HSKILGETSLMRTLC	T378	T272	G1N5B4	Uncharacterized protein (Fragment)	QSKILGETSLMKTLC	2	1	1	0	1	0	yes	2	1
O96017	Serine/threonine-protein kinase Chk2; EC=2.7.11.1; CHK2 checkpoint homolog; Cds1 homolog; Hucds1; hCds1; Checkpoint kinase 2;	Homo sapiens	DEYIMSKTLGSGACG	T225	T119	G1N5B4	Uncharacterized protein (Fragment)	EKYIMSKTLGSGACG	2	2	0	0	1	0	yes	1	1
O96017	Serine/threonine-protein kinase Chk2; EC=2.7.11.1; CHK2 checkpoint homolog; Cds1 homolog; Hucds1; hCds1; Checkpoint kinase 2;	Homo sapiens	PPFSEHRTQVSLKDQ	T432	T326	G1N5B4	Uncharacterized protein (Fragment)	PPFSEQNTQLSLKDQ	3	2	3	2	1	0	yes	4	2
O96017	Serine/threonine-protein kinase Chk2; EC=2.7.11.1; CHK2 checkpoint homolog; Cds1 homolog; Hucds1; hCds1; Checkpoint kinase 2;	Homo sapiens	VFVFFDLTVDDQSVY	T205	T99	G1N5B4	Uncharacterized protein (Fragment)	VFVFSDLTVDDQLVF	3	2	1	1	1	0	yes	1	1
O96017	Serine/threonine-protein kinase Chk2; EC=2.7.11.1; CHK2 checkpoint homolog; Cds1 homolog; Hucds1; hCds1; Checkpoint kinase 2;	Homo sapiens	IAYIEDHSGNGTFVN	S164	S58	G1N5B4	Uncharacterized protein (Fragment)	VAYIEDHSANGTFMN	3	2	1	1	1	0	yes	1	1
O96017	Serine/threonine-protein kinase Chk2; EC=2.7.11.1; CHK2 checkpoint homolog; Cds1 homolog; Hucds1; hCds1; Checkpoint kinase 2;	Homo sapiens	SEHRTQVSLKDQITS	S435	S329	G1N5B4	Uncharacterized protein (Fragment)	SEQNTQLSLKDQITR	4	3	2	1	1	0	yes	1	1
O96017	Serine/threonine-protein kinase Chk2; EC=2.7.11.1; CHK2 checkpoint homolog; Cds1 homolog; Hucds1; hCds1; Checkpoint kinase 2;	Homo sapiens	YWFGRDKSCEYCFDE	S120	S14	G1N5B4	Uncharacterized protein (Fragment)	YWFGRNKSCDYSFSK	5	3	3	1	1	0	yes	2	2
O96017	Serine/threonine-protein kinase Chk2; EC=2.7.11.1; CHK2 checkpoint homolog; Cds1 homolog; Hucds1; hCds1; Checkpoint kinase 2;	Homo sapiens	DLTVDDQSVYPKALR	S210	L104	G1N5B4	Uncharacterized protein (Fragment)	DLTVDDQLVFPREFR	5	4	3	1	1	0	yes	1	1
O96017	Serine/threonine-protein kinase Chk2; EC=2.7.11.1; CHK2 checkpoint homolog; Cds1 homolog; Hucds1; hCds1; Checkpoint kinase 2;	Homo sapiens	TSTMPNSSQSSHSSS	S50	S791	G3UR38	Ribosomal protein S6 kinase (Fragment)	TETRSSSSESSHSSS	5	4	4	2	--	--	no	0	1
O96017	Serine/threonine-protein kinase Chk2; EC=2.7.11.1; CHK2 checkpoint homolog; Cds1 homolog; Hucds1; hCds1; Checkpoint kinase 2;	Homo sapiens	TDKYRTYSKKHFRIF	S140	S34	G1N5B4	Uncharacterized protein (Fragment)	TGFYQNYSKKHFRIF	5	5	2	1	1	0	yes	1	0
O96017	Serine/threonine-protein kinase Chk2; EC=2.7.11.1; CHK2 checkpoint homolog; Cds1 homolog; Hucds1; hCds1; Checkpoint kinase 2;	Homo sapiens	NSSQSSHSSSGTLSS	S55	S1277	G1NGT7	Uncharacterized protein	DSHYSSHSSSNTLSS	5	5	1	1	--	--	no	0	1
O96017	Serine/threonine-protein kinase Chk2; EC=2.7.11.1; CHK2 checkpoint homolog; Cds1 homolog; Hucds1; hCds1; Checkpoint kinase 2;	Homo sapiens	SQGSSSQSQGISSSS	S35	S1435	G1NIH8	Uncharacterized protein (Fragment)	SQGSSLHSNSISSQG	6	5	4	4	--	--	no	9	1
O96017	Serine/threonine-protein kinase Chk2; EC=2.7.11.1; CHK2 checkpoint homolog; Cds1 homolog; Hucds1; hCds1; Checkpoint kinase 2;	Homo sapiens	SSQSQGISSSSTSTM	S39	S250	G1MXD3	Uncharacterized protein	VFSSLGISRSSTVTM	6	6	2	2	--	--	no	0	1
O96017	Serine/threonine-protein kinase Chk2; EC=2.7.11.1; CHK2 checkpoint homolog; Cds1 homolog; Hucds1; hCds1; Checkpoint kinase 2;	Homo sapiens	QSQGISSSSTSTMPN	S41	S252	G1MXD3	Uncharacterized protein	SSLGISRSSTVTMAY	6	6	2	2	--	--	no	0	1
O96017	Serine/threonine-protein kinase Chk2; EC=2.7.11.1; CHK2 checkpoint homolog; Cds1 homolog; Hucds1; hCds1; Checkpoint kinase 2;	Homo sapiens	SQGISSSSTSTMPNS	S42	S253	G1MXD3	Uncharacterized protein	SLGISRSSTVTMAYL	6	6	2	2	--	--	no	0	1
O96017	Serine/threonine-protein kinase Chk2; EC=2.7.11.1; CHK2 checkpoint homolog; Cds1 homolog; Hucds1; hCds1; Checkpoint kinase 2;	Homo sapiens	SQSQGISSSSTSTMP	S40	R251	G1MXD3	Uncharacterized protein	FSSLGISRSSTVTMA	6	6	3	3	--	--	no	0	1
O96017	Serine/threonine-protein kinase Chk2; EC=2.7.11.1; CHK2 checkpoint homolog; Cds1 homolog; Hucds1; hCds1; Checkpoint kinase 2;	Homo sapiens	LSSLETVSTQELYSI	S67	S249	G1NCN4	Uncharacterized protein (Fragment)	LSSVQTVSVQQLLRD	7	5	4	1	--	--	no	0	1
O96017	Serine/threonine-protein kinase Chk2; EC=2.7.11.1; CHK2 checkpoint homolog; Cds1 homolog; Hucds1; hCds1; Checkpoint kinase 2;	Homo sapiens	GTLSSLETVSTQELY	T65	T247	G1NCN4	Uncharacterized protein (Fragment)	KSLSSVQTVSVQQLL	7	5	3	1	--	--	no	0	1
O96017	Serine/threonine-protein kinase Chk2; EC=2.7.11.1; CHK2 checkpoint homolog; Cds1 homolog; Hucds1; hCds1; Checkpoint kinase 2;	Homo sapiens	SSSGTLSSLETVSTQ	S62	S682	G1N1R6	Uncharacterized protein (Fragment)	SETGSISSLDSVTTQ	7	6	4	0	--	--	no	1	0
O96017	Serine/threonine-protein kinase Chk2; EC=2.7.11.1; CHK2 checkpoint homolog; Cds1 homolog; Hucds1; hCds1; Checkpoint kinase 2;	Homo sapiens	TQSQGSSSQSQGISS	S33	S728	G1MZ07	Uncharacterized protein	IQSQGSSSSSEDYII	7	6	2	1	--	--	no	10	1
O96017	Serine/threonine-protein kinase Chk2; EC=2.7.11.1; CHK2 checkpoint homolog; Cds1 homolog; Hucds1; hCds1; Checkpoint kinase 2;	Homo sapiens	TMPNSSQSSHSSSGT	S52	D376	G1NET2	Uncharacterized protein (Fragment)	GMPSSSQDSQASSSK	7	6	4	2	--	--	no	0	1
O96017	Serine/threonine-protein kinase Chk2; EC=2.7.11.1; CHK2 checkpoint homolog; Cds1 homolog; Hucds1; hCds1; Checkpoint kinase 2;	Homo sapiens	SSLETVSTQELYSIP	T68	T274	G1MU95	Uncharacterized protein (Fragment)	EGQETTETDELYTIP	7	7	3	3	--	--	no	124	2
O96017	Serine/threonine-protein kinase Chk2; EC=2.7.11.1; CHK2 checkpoint homolog; Cds1 homolog; Hucds1; hCds1; Checkpoint kinase 2;	Homo sapiens	PQVLAQPSTSRKRPR	S516	S512	G1N5L9	Uncharacterized protein	PQPLIQPSTSAPAGC	7	7	1	1	--	--	no	10	3
O96017	Serine/threonine-protein kinase Chk2; EC=2.7.11.1; CHK2 checkpoint homolog; Cds1 homolog; Hucds1; hCds1; Checkpoint kinase 2;	Homo sapiens	QVLAQPSTSRKRPRE	T517	A652	G1NAM1	Uncharacterized protein (Fragment)	TKEVQPSASHKRERE	7	7	1	1	--	--	no	1	0
O96017	Serine/threonine-protein kinase Chk2; EC=2.7.11.1; CHK2 checkpoint homolog; Cds1 homolog; Hucds1; hCds1; Checkpoint kinase 2;	Homo sapiens	ISSSSTSTMPNSSQS	T45	T1099	G1MYM3	Uncharacterized protein	ISETSTNTVPNTSPT	7	7	4	0	--	--	no	0	1
O96017	Serine/threonine-protein kinase Chk2; EC=2.7.11.1; CHK2 checkpoint homolog; Cds1 homolog; Hucds1; hCds1; Checkpoint kinase 2;	Homo sapiens	PHGSVTQSQGSSSQS	S28	S723	G1MZ07	Uncharacterized protein	DDKDDIQSQGSSSSS	7	7	2	1	--	--	no	3	0
O96017	Serine/threonine-protein kinase Chk2; EC=2.7.11.1; CHK2 checkpoint homolog; Cds1 homolog; Hucds1; hCds1; Checkpoint kinase 2;	Homo sapiens	GISSSSTSTMPNSSQ	S44	N1098	G1MYM3	Uncharacterized protein	YISETSTNTVPNTSP	7	7	4	1	--	--	no	0	1
O96017	Serine/threonine-protein kinase Chk2; EC=2.7.11.1; CHK2 checkpoint homolog; Cds1 homolog; Hucds1; hCds1; Checkpoint kinase 2;	Homo sapiens	QGISSSSTSTMPNSS	T43	T1097	G1MYM3	Uncharacterized protein	IYISETSTNTVPNTS	7	7	4	1	--	--	no	0	1
O96017	Serine/threonine-protein kinase Chk2; EC=2.7.11.1; CHK2 checkpoint homolog; Cds1 homolog; Hucds1; hCds1; Checkpoint kinase 2;	Homo sapiens	KRKFAIGSAREADPA	S260	S535	G1NPK2	Uncharacterized protein	LRKFSVSSARERPKT	8	7	3	1	--	--	no	1	3
O96017	Serine/threonine-protein kinase Chk2; EC=2.7.11.1; CHK2 checkpoint homolog; Cds1 homolog; Hucds1; hCds1; Checkpoint kinase 2;	Homo sapiens	ACSQPHGSVTQSQGS	S24	A720	G1MW18	Uncharacterized protein (Fragment)	SVLQPHGAASQSQFQ	8	8	3	1	--	--	no	0	1
O96017	Serine/threonine-protein kinase Chk2; EC=2.7.11.1; CHK2 checkpoint homolog; Cds1 homolog; Hucds1; hCds1; Checkpoint kinase 2;	Homo sapiens	SDVEAQQSHGSSACS	S12	S1604	G1MTB7	Uncharacterized protein (Fragment)	TSAQQQQSHGHSASR	8	8	1	1	--	--	no	0	1
O96017	Serine/threonine-protein kinase Chk2; EC=2.7.11.1; CHK2 checkpoint homolog; Cds1 homolog; Hucds1; hCds1; Checkpoint kinase 2;	Homo sapiens	SHGSSACSQPHGSVT	S19	S123	G1NGR9	Uncharacterized protein (Fragment)	RHGAAVCSQTHGQLA	8	8	4	2	--	--	no	11	1
O96017	Serine/threonine-protein kinase Chk2; EC=2.7.11.1; CHK2 checkpoint homolog; Cds1 homolog; Hucds1; hCds1; Checkpoint kinase 2;	Homo sapiens	SQPHGSVTQSQGSSS	T26	S722	G1MW18	Uncharacterized protein (Fragment)	LQPHGAASQSQFQGM	8	8	3	1	--	--	no	3	1
O96017	Serine/threonine-protein kinase Chk2; EC=2.7.11.1; CHK2 checkpoint homolog; Cds1 homolog; Hucds1; hCds1; Checkpoint kinase 2;	Homo sapiens	VSTQELYSIPEDQEP	S73	S398	G1MT37	Uncharacterized protein (Fragment)	ETEEVMTSIPEDQET	8	8	4	2	--	--	no	1	1
O96017	Serine/threonine-protein kinase Chk2; EC=2.7.11.1; CHK2 checkpoint homolog; Cds1 homolog; Hucds1; hCds1; Checkpoint kinase 2;	Homo sapiens	PEVWAEVSEKALDLV	S456	S220	G1MTA1	Uncharacterized protein (Fragment)	NPEWAEVSEEAKQLI	8	8	1	0	--	--	no	1	1
O96017	Serine/threonine-protein kinase Chk2; EC=2.7.11.1; CHK2 checkpoint homolog; Cds1 homolog; Hucds1; hCds1; Checkpoint kinase 2;	Homo sapiens	EAQQSHGSSACSQPH	S15	H1607	G1MTB7	Uncharacterized protein (Fragment)	QQQQSHGHSASRPVN	8	8	1	1	--	--	no	0	1
P00338	L-lactate dehydrogenase A chain; LDH-A; EC=1.1.1.27; Cell proliferation-inducing gene 19 protein; LDH muscle subunit; LDH-M; Renal carcinoma antigen NY-REN-59;	Homo sapiens	IKLKGYTSWAIGLSV	S249	S249	G1N679	Uncharacterized protein	IKLKGYTSWAIGLSV	0	0	0	0	1	0	yes	0	1
P00338	L-lactate dehydrogenase A chain; LDH-A; EC=1.1.1.27; Cell proliferation-inducing gene 19 protein; LDH muscle subunit; LDH-M; Renal carcinoma antigen NY-REN-59;	Homo sapiens	NPVDILTYVAWKISG	Y145	Y145	G1N679	Uncharacterized protein	NPVDILTYVAWKISG	0	0	0	0	1	0	yes	0	0
P00338	L-lactate dehydrogenase A chain; LDH-A; EC=1.1.1.27; Cell proliferation-inducing gene 19 protein; LDH muscle subunit; LDH-M; Renal carcinoma antigen NY-REN-59;	Homo sapiens	VIKLKGYTSWAIGLS	T248	T248	G1N679	Uncharacterized protein	VIKLKGYTSWAIGLS	0	0	0	0	1	0	yes	0	1
P00338	L-lactate dehydrogenase A chain; LDH-A; EC=1.1.1.27; Cell proliferation-inducing gene 19 protein; LDH muscle subunit; LDH-M; Renal carcinoma antigen NY-REN-59;	Homo sapiens	KQVVESAYEVIKLKG	Y239	Y239	G1N679	Uncharacterized protein	KQVVDSAYEVIKLKG	1	0	1	0	1	0	yes	0	18
P00338	L-lactate dehydrogenase A chain; LDH-A; EC=1.1.1.27; Cell proliferation-inducing gene 19 protein; LDH muscle subunit; LDH-M; Renal carcinoma antigen NY-REN-59;	Homo sapiens	IPNVVKYSPNCKLLI	S128	S128	G1N679	Uncharacterized protein	IPNVVKYSPHCKLLI	1	1	1	0	1	0	yes	0	0
P00338	L-lactate dehydrogenase A chain; LDH-A; EC=1.1.1.27; Cell proliferation-inducing gene 19 protein; LDH muscle subunit; LDH-M; Renal carcinoma antigen NY-REN-59;	Homo sapiens	IIPNVVKYSPNCKLL	Y127	Y127	G1N679	Uncharacterized protein	IIPNVVKYSPHCKLL	1	1	1	0	1	0	yes	0	0
P00338	L-lactate dehydrogenase A chain; LDH-A; EC=1.1.1.27; Cell proliferation-inducing gene 19 protein; LDH muscle subunit; LDH-M; Renal carcinoma antigen NY-REN-59;	Homo sapiens	LDSARFRYLMGERLG	Y172	H172	G1N679	Uncharacterized protein	LDSARFRHLMGERLG	1	1	1	0	1	0	yes	0	1
P00338	L-lactate dehydrogenase A chain; LDH-A; EC=1.1.1.27; Cell proliferation-inducing gene 19 protein; LDH muscle subunit; LDH-M; Renal carcinoma antigen NY-REN-59;	Homo sapiens	VHKQVVESAYEVIKL	S237	S238	G1NLS0	L-lactate dehydrogenase	VHKQVVESAYEVIRL	1	1	0	0	2	1e-172	no	0	0
P00338	L-lactate dehydrogenase A chain; LDH-A; EC=1.1.1.27; Cell proliferation-inducing gene 19 protein; LDH muscle subunit; LDH-M; Renal carcinoma antigen NY-REN-59;	Homo sapiens	KIVSGKDYNVTANSK	Y83	Y83	G1N679	Uncharacterized protein	KITSGKDYSVTAHSK	3	3	1	0	1	0	yes	0	1
P00338	L-lactate dehydrogenase A chain; LDH-A; EC=1.1.1.27; Cell proliferation-inducing gene 19 protein; LDH muscle subunit; LDH-M; Renal carcinoma antigen NY-REN-59;	Homo sapiens	TLKDQLIYNLLKEEQ	Y10	H9	G1N679	Uncharacterized protein	SLKDHLIHNVHKEEH	6	4	4	2	1	0	yes	1	10
P00338	L-lactate dehydrogenase A chain; LDH-A; EC=1.1.1.27; Cell proliferation-inducing gene 19 protein; LDH muscle subunit; LDH-M; Renal carcinoma antigen NY-REN-59;	Homo sapiens	NLLKEEQTPQNKITV	T18	I205	G1N8R0	Uncharacterized protein (Fragment)	HLLKEEVIPENTIDF	7	6	4	3	--	--	no	0	1
P00519	Tyrosine-protein kinase ABL1; EC=2.7.10.2; Abelson murine leukemia viral oncogene homolog 1; Abelson tyrosine-protein kinase 1; Proto-oncogene c-Abl; p150;	Homo sapiens	LRYEGRVYHYRINTA	Y172	Y145	G1N1M4	Uncharacterized protein (Fragment)	LRYEGRVYHYRINTA	0	0	0	0	1	0	yes	1	1
P00519	Tyrosine-protein kinase ABL1; EC=2.7.10.2; Abelson murine leukemia viral oncogene homolog 1; Abelson tyrosine-protein kinase 1; Proto-oncogene c-Abl; p150;	Homo sapiens	PTPPKRSSSFREMDG	S619	S592	G1N1M4	Uncharacterized protein (Fragment)	PTPPKRSSSFREMDG	0	0	0	0	1	0	yes	1	0
P00519	Tyrosine-protein kinase ABL1; EC=2.7.10.2; Abelson murine leukemia viral oncogene homolog 1; Abelson tyrosine-protein kinase 1; Proto-oncogene c-Abl; p150;	Homo sapiens	QRSISLRYEGRVYHY	Y167	Y140	G1N1M4	Uncharacterized protein (Fragment)	QRSISLRYEGRVYHY	0	0	0	0	1	0	yes	0	0
P00519	Tyrosine-protein kinase ABL1; EC=2.7.10.2; Abelson murine leukemia viral oncogene homolog 1; Abelson tyrosine-protein kinase 1; Proto-oncogene c-Abl; p150;	Homo sapiens	APELPTKTRTSRRAA	T532	T505	G1N1M4	Uncharacterized protein (Fragment)	APELPTKTRTSRRAA	0	0	0	0	1	0	yes	0	0
P00519	Tyrosine-protein kinase ABL1; EC=2.7.10.2; Abelson murine leukemia viral oncogene homolog 1; Abelson tyrosine-protein kinase 1; Proto-oncogene c-Abl; p150;	Homo sapiens	NGQGWVPSNYITPVN	S113	S86	G1N1M4	Uncharacterized protein (Fragment)	NGQGWVPSNYITPVN	0	0	0	0	1	0	yes	0	0
P00519	Tyrosine-protein kinase ABL1; EC=2.7.10.2; Abelson murine leukemia viral oncogene homolog 1; Abelson tyrosine-protein kinase 1; Proto-oncogene c-Abl; p150;	Homo sapiens	RLMTGDTYTAHAGAK	Y393	Y366	G1N1M4	Uncharacterized protein (Fragment)	RLMTGDTYTAHAGAK	0	0	0	0	1	0	yes	10	25
P00519	Tyrosine-protein kinase ABL1; EC=2.7.10.2; Abelson murine leukemia viral oncogene homolog 1; Abelson tyrosine-protein kinase 1; Proto-oncogene c-Abl; p150;	Homo sapiens	EGVWKKYSLTVAVKT	S265	S238	G1N1M4	Uncharacterized protein (Fragment)	EGVWKKYSLTVAVKT	0	0	0	0	1	0	yes	0	1
P00519	Tyrosine-protein kinase ABL1; EC=2.7.10.2; Abelson murine leukemia viral oncogene homolog 1; Abelson tyrosine-protein kinase 1; Proto-oncogene c-Abl; p150;	Homo sapiens	YEGRVYHYRINTASD	Y174	Y147	G1N1M4	Uncharacterized protein (Fragment)	YEGRVYHYRINTASD	0	0	0	0	1	0	yes	0	0
P00519	Tyrosine-protein kinase ABL1; EC=2.7.10.2; Abelson murine leukemia viral oncogene homolog 1; Abelson tyrosine-protein kinase 1; Proto-oncogene c-Abl; p150;	Homo sapiens	EGCPEKVYELMRACW	Y469	Y442	G1N1M4	Uncharacterized protein (Fragment)	EGCPEKVYELMRACW	0	0	0	0	1	0	yes	0	3
P00519	Tyrosine-protein kinase ABL1; EC=2.7.10.2; Abelson murine leukemia viral oncogene homolog 1; Abelson tyrosine-protein kinase 1; Proto-oncogene c-Abl; p150;	Homo sapiens	PNLFVALYDFVASGD	Y70	Y43	G1MUH1	Uncharacterized protein (Fragment)	PNLFVALYDFVASGD	0	0	0	0	1	0	yes	2	0
P00519	Tyrosine-protein kinase ABL1; EC=2.7.10.2; Abelson murine leukemia viral oncogene homolog 1; Abelson tyrosine-protein kinase 1; Proto-oncogene c-Abl; p150;	Homo sapiens	NAAEYLLSSGINGSF	S142	S115	G1N1M4	Uncharacterized protein (Fragment)	NAAEYLLSSGINGSF	0	0	0	0	1	0	yes	0	0
P00519	Tyrosine-protein kinase ABL1; EC=2.7.10.2; Abelson murine leukemia viral oncogene homolog 1; Abelson tyrosine-protein kinase 1; Proto-oncogene c-Abl; p150;	Homo sapiens	HKLGGGQYGEVYEGV	Y253	Y226	G1N1M4	Uncharacterized protein (Fragment)	HKLGGGQYGEVYEGV	0	0	0	0	1	0	yes	3	7
P00519	Tyrosine-protein kinase ABL1; EC=2.7.10.2; Abelson murine leukemia viral oncogene homolog 1; Abelson tyrosine-protein kinase 1; Proto-oncogene c-Abl; p150;	Homo sapiens	LDHEPAVSPLLPRKE	S569	S542	G1N1M4	Uncharacterized protein (Fragment)	LDHEPAVSPLLPRKE	0	0	0	0	1	0	yes	0	11
P00519	Tyrosine-protein kinase ABL1; EC=2.7.10.2; Abelson murine leukemia viral oncogene homolog 1; Abelson tyrosine-protein kinase 1; Proto-oncogene c-Abl; p150;	Homo sapiens	VYHYRINTASDGKLY	T178	T151	G1N1M4	Uncharacterized protein (Fragment)	VYHYRINTASDGKLY	0	0	0	0	1	0	yes	0	0
P00519	Tyrosine-protein kinase ABL1; EC=2.7.10.2; Abelson murine leukemia viral oncogene homolog 1; Abelson tyrosine-protein kinase 1; Proto-oncogene c-Abl; p150;	Homo sapiens	EKLRVLGYNHNGEWC	Y93	Y66	G1N1M4	Uncharacterized protein (Fragment)	EKLRVLGYNHNGEWC	0	0	0	0	1	0	yes	0	1
P00519	Tyrosine-protein kinase ABL1; EC=2.7.10.2; Abelson murine leukemia viral oncogene homolog 1; Abelson tyrosine-protein kinase 1; Proto-oncogene c-Abl; p150;	Homo sapiens	SLEKHSWYHGPVSRN	Y128	Y101	G1N1M4	Uncharacterized protein (Fragment)	SLEKHSWYHGPVSRN	0	0	0	0	1	0	yes	1	2
P00519	Tyrosine-protein kinase ABL1; EC=2.7.10.2; Abelson murine leukemia viral oncogene homolog 1; Abelson tyrosine-protein kinase 1; Proto-oncogene c-Abl; p150;	Homo sapiens	SLAYNKFSIKSDVWA	S417	S390	G1N1M4	Uncharacterized protein (Fragment)	SLAYNKFSIKSDVWA	0	0	0	0	1	0	yes	0	0
P00519	Tyrosine-protein kinase ABL1; EC=2.7.10.2; Abelson murine leukemia viral oncogene homolog 1; Abelson tyrosine-protein kinase 1; Proto-oncogene c-Abl; p150;	Homo sapiens	KRFLRSCSASCVPHG	S718	S689	G1N1M4	Uncharacterized protein (Fragment)	KRFLRSCSASCVPHG	0	0	0	0	1	0	yes	0	1
P00519	Tyrosine-protein kinase ABL1; EC=2.7.10.2; Abelson murine leukemia viral oncogene homolog 1; Abelson tyrosine-protein kinase 1; Proto-oncogene c-Abl; p150;	Homo sapiens	SRLMTGDTYTAHAGA	T392	T365	G1N1M4	Uncharacterized protein (Fragment)	SRLMTGDTYTAHAGA	0	0	0	0	1	0	yes	0	0
P00519	Tyrosine-protein kinase ABL1; EC=2.7.10.2; Abelson murine leukemia viral oncogene homolog 1; Abelson tyrosine-protein kinase 1; Proto-oncogene c-Abl; p150;	Homo sapiens	VQLLGVCTREPPFYI	T306	T279	G1N1M4	Uncharacterized protein (Fragment)	VQLLGVCTREPPFYI	0	0	0	0	1	0	yes	0	0
P00519	Tyrosine-protein kinase ABL1; EC=2.7.10.2; Abelson murine leukemia viral oncogene homolog 1; Abelson tyrosine-protein kinase 1; Proto-oncogene c-Abl; p150;	Homo sapiens	FGLSRLMTGDTYTAH	T389	T362	G1N1M4	Uncharacterized protein (Fragment)	FGLSRLMTGDTYTAH	0	0	0	0	1	0	yes	0	0
P00519	Tyrosine-protein kinase ABL1; EC=2.7.10.2; Abelson murine leukemia viral oncogene homolog 1; Abelson tyrosine-protein kinase 1; Proto-oncogene c-Abl; p150;	Homo sapiens	CTREPPFYIITEFMT	Y312	Y285	G1N1M4	Uncharacterized protein (Fragment)	CTREPPFYIITEFMT	0	0	0	0	1	0	yes	1	0
P00519	Tyrosine-protein kinase ABL1; EC=2.7.10.2; Abelson murine leukemia viral oncogene homolog 1; Abelson tyrosine-protein kinase 1; Proto-oncogene c-Abl; p150;	Homo sapiens	ALYDFVASGDNTLSI	S75	S48	G1N1M4	Uncharacterized protein (Fragment)	ALYDFVASGDNTLSI	0	0	0	0	1	0	yes	0	0
P00519	Tyrosine-protein kinase ABL1; EC=2.7.10.2; Abelson murine leukemia viral oncogene homolog 1; Abelson tyrosine-protein kinase 1; Proto-oncogene c-Abl; p150;	Homo sapiens	YEGVWKKYSLTVAVK	Y264	Y237	G1N1M4	Uncharacterized protein (Fragment)	YEGVWKKYSLTVAVK	0	0	0	0	1	0	yes	1	3
P00519	Tyrosine-protein kinase ABL1; EC=2.7.10.2; Abelson murine leukemia viral oncogene homolog 1; Abelson tyrosine-protein kinase 1; Proto-oncogene c-Abl; p150;	Homo sapiens	DFEPQGLSEAARWNS	S43	S16	G1N1M4	Uncharacterized protein (Fragment)	DFEPQGLSEAARWNS	0	0	0	0	1	0	yes	0	0
P00519	Tyrosine-protein kinase ABL1; EC=2.7.10.2; Abelson murine leukemia viral oncogene homolog 1; Abelson tyrosine-protein kinase 1; Proto-oncogene c-Abl; p150;	Homo sapiens	LEAGKNLYTFCVSYV	Y1064	Y1024	G1N1M4	Uncharacterized protein (Fragment)	LEAGKNLYTFCVSYV	0	0	0	0	1	0	yes	0	0
P00519	Tyrosine-protein kinase ABL1; EC=2.7.10.2; Abelson murine leukemia viral oncogene homolog 1; Abelson tyrosine-protein kinase 1; Proto-oncogene c-Abl; p150;	Homo sapiens	GLITTLHYPAPKRNK	Y215	Y188	G1N1M4	Uncharacterized protein (Fragment)	GLITTLHYPAPKRNK	0	0	0	0	1	0	yes	1	0
P00519	Tyrosine-protein kinase ABL1; EC=2.7.10.2; Abelson murine leukemia viral oncogene homolog 1; Abelson tyrosine-protein kinase 1; Proto-oncogene c-Abl; p150;	Homo sapiens	IITEFMTYGNLLDYL	Y320	Y293	G1N1M4	Uncharacterized protein (Fragment)	IITEFMTYGNLLDYL	0	0	0	0	1	0	yes	0	0
P00519	Tyrosine-protein kinase ABL1; EC=2.7.10.2; Abelson murine leukemia viral oncogene homolog 1; Abelson tyrosine-protein kinase 1; Proto-oncogene c-Abl; p150;	Homo sapiens	GGQYGEVYEGVWKKY	Y257	Y230	G1N1M4	Uncharacterized protein (Fragment)	GGQYGEVYEGVWKKY	0	0	0	0	1	0	yes	3	10
P00519	Tyrosine-protein kinase ABL1; EC=2.7.10.2; Abelson murine leukemia viral oncogene homolog 1; Abelson tyrosine-protein kinase 1; Proto-oncogene c-Abl; p150;	Homo sapiens	APTPPKRSSSFREMD	S618	S591	G1N1M4	Uncharacterized protein (Fragment)	APTPPKRSSSFREMD	0	0	0	0	1	0	yes	1	0
P00519	Tyrosine-protein kinase ABL1; EC=2.7.10.2; Abelson murine leukemia viral oncogene homolog 1; Abelson tyrosine-protein kinase 1; Proto-oncogene c-Abl; p150;	Homo sapiens	TASDGKLYVSSESRF	Y185	Y158	G1N1M4	Uncharacterized protein (Fragment)	TASDGKLYVSSESRF	0	0	0	0	1	0	yes	2	11
P00519	Tyrosine-protein kinase ABL1; EC=2.7.10.2; Abelson murine leukemia viral oncogene homolog 1; Abelson tyrosine-protein kinase 1; Proto-oncogene c-Abl; p150;	Homo sapiens	VSRNAAEYLLSSGIN	Y139	Y112	G1N1M4	Uncharacterized protein (Fragment)	VSRNAAEYLLSSGIN	0	0	0	0	1	0	yes	2	0
P00519	Tyrosine-protein kinase ABL1; EC=2.7.10.2; Abelson murine leukemia viral oncogene homolog 1; Abelson tyrosine-protein kinase 1; Proto-oncogene c-Abl; p150;	Homo sapiens	QGWVPSNYITPVNSL	Y115	Y88	G1N1M4	Uncharacterized protein (Fragment)	QGWVPSNYITPVNSL	0	0	0	0	1	0	yes	2	5
P00519	Tyrosine-protein kinase ABL1; EC=2.7.10.2; Abelson murine leukemia viral oncogene homolog 1; Abelson tyrosine-protein kinase 1; Proto-oncogene c-Abl; p150;	Homo sapiens	SDGKLYVSSESRFNT	S187	S160	G1N1M4	Uncharacterized protein (Fragment)	SDGKLYVSSESRFNT	0	0	0	0	1	0	yes	0	0
P00519	Tyrosine-protein kinase ABL1; EC=2.7.10.2; Abelson murine leukemia viral oncogene homolog 1; Abelson tyrosine-protein kinase 1; Proto-oncogene c-Abl; p150;	Homo sapiens	LIKKKKKTAPTPPKR	T610	T583	G1N1M4	Uncharacterized protein (Fragment)	LIKKKKKTAPTPPKR	0	0	0	0	1	0	yes	0	1
P00519	Tyrosine-protein kinase ABL1; EC=2.7.10.2; Abelson murine leukemia viral oncogene homolog 1; Abelson tyrosine-protein kinase 1; Proto-oncogene c-Abl; p150;	Homo sapiens	HYRINTASDGKLYVS	S180	S153	G1N1M4	Uncharacterized protein (Fragment)	HYRINTASDGKLYVS	0	0	0	0	1	0	yes	0	0
P00519	Tyrosine-protein kinase ABL1; EC=2.7.10.2; Abelson murine leukemia viral oncogene homolog 1; Abelson tyrosine-protein kinase 1; Proto-oncogene c-Abl; p150;	Homo sapiens	LMTGDTYTAHAGAKF	T394	T367	G1N1M4	Uncharacterized protein (Fragment)	LMTGDTYTAHAGAKF	0	0	0	0	1	0	yes	0	4
P00519	Tyrosine-protein kinase ABL1; EC=2.7.10.2; Abelson murine leukemia viral oncogene homolog 1; Abelson tyrosine-protein kinase 1; Proto-oncogene c-Abl; p150;	Homo sapiens	KKKKTAPTPPKRSSS	T613	T586	G1N1M4	Uncharacterized protein (Fragment)	KKKKTAPTPPKRSSS	0	0	0	0	1	0	yes	0	2
P00519	Tyrosine-protein kinase ABL1; EC=2.7.10.2; Abelson murine leukemia viral oncogene homolog 1; Abelson tyrosine-protein kinase 1; Proto-oncogene c-Abl; p150;	Homo sapiens	YELLEKDYRMERPEG	Y456	Y429	G1N1M4	Uncharacterized protein (Fragment)	YELLEKDYRMERPEG	0	0	0	0	1	0	yes	0	0
P00519	Tyrosine-protein kinase ABL1; EC=2.7.10.2; Abelson murine leukemia viral oncogene homolog 1; Abelson tyrosine-protein kinase 1; Proto-oncogene c-Abl; p150;	Homo sapiens	EMERTDITMKHKLGG	T243	T216	G1MUH1	Uncharacterized protein (Fragment)	EMERTDITMKHKLGG	0	0	0	0	1	0	yes	0	0
P00519	Tyrosine-protein kinase ABL1; EC=2.7.10.2; Abelson murine leukemia viral oncogene homolog 1; Abelson tyrosine-protein kinase 1; Proto-oncogene c-Abl; p150;	Homo sapiens	TAPESLAYNKFSIKS	Y413	Y386	G1N1M4	Uncharacterized protein (Fragment)	TAPESLAYNKFSIKS	0	0	0	0	1	0	yes	0	4
P00519	Tyrosine-protein kinase ABL1; EC=2.7.10.2; Abelson murine leukemia viral oncogene homolog 1; Abelson tyrosine-protein kinase 1; Proto-oncogene c-Abl; p150;	Homo sapiens	VWKKYSLTVAVKTLK	T267	T240	G1N1M4	Uncharacterized protein (Fragment)	VWKKYSLTVAVKTLK	0	0	0	0	1	0	yes	0	1
P00519	Tyrosine-protein kinase ABL1; EC=2.7.10.2; Abelson murine leukemia viral oncogene homolog 1; Abelson tyrosine-protein kinase 1; Proto-oncogene c-Abl; p150;	Homo sapiens	PYPGIDLSQVYELLE	S446	S419	G1N1M4	Uncharacterized protein (Fragment)	PYPGIDLSQVYELLE	0	0	0	0	1	0	yes	1	0
P00519	Tyrosine-protein kinase ABL1; EC=2.7.10.2; Abelson murine leukemia viral oncogene homolog 1; Abelson tyrosine-protein kinase 1; Proto-oncogene c-Abl; p150;	Homo sapiens	WVPSNYITPVNSLEK	T117	T90	G1N1M4	Uncharacterized protein (Fragment)	WVPSNYITPVNSLEK	0	0	0	0	1	0	yes	0	0
P00519	Tyrosine-protein kinase ABL1; EC=2.7.10.2; Abelson murine leukemia viral oncogene homolog 1; Abelson tyrosine-protein kinase 1; Proto-oncogene c-Abl; p150;	Homo sapiens	APKRNKPTVYGVSPN	T224	T197	G1N1M4	Uncharacterized protein (Fragment)	APKRNKPTIYGVSPN	1	0	1	0	1	0	yes	0	0
P00519	Tyrosine-protein kinase ABL1; EC=2.7.10.2; Abelson murine leukemia viral oncogene homolog 1; Abelson tyrosine-protein kinase 1; Proto-oncogene c-Abl; p150;	Homo sapiens	KPTVYGVSPNYDKWE	S229	S202	G1N1M4	Uncharacterized protein (Fragment)	KPTIYGVSPNYDKWE	1	0	1	0	1	0	yes	0	0
P00519	Tyrosine-protein kinase ABL1; EC=2.7.10.2; Abelson murine leukemia viral oncogene homolog 1; Abelson tyrosine-protein kinase 1; Proto-oncogene c-Abl; p150;	Homo sapiens	TPPKRSSSFREMDGQ	S620	S593	G1N1M4	Uncharacterized protein (Fragment)	TPPKRSSSFREMDGH	1	0	0	0	1	0	yes	0	1
P00519	Tyrosine-protein kinase ABL1; EC=2.7.10.2; Abelson murine leukemia viral oncogene homolog 1; Abelson tyrosine-protein kinase 1; Proto-oncogene c-Abl; p150;	Homo sapiens	KRNKPTVYGVSPNYD	Y226	Y199	G1N1M4	Uncharacterized protein (Fragment)	KRNKPTIYGVSPNYD	1	0	1	0	1	0	yes	7	8
P00519	Tyrosine-protein kinase ABL1; EC=2.7.10.2; Abelson murine leukemia viral oncogene homolog 1; Abelson tyrosine-protein kinase 1; Proto-oncogene c-Abl; p150;	Homo sapiens	DKKTNLFSALIKKKK	S601	S574	G1N1M4	Uncharacterized protein (Fragment)	DKKPNLFSALIKKKK	1	1	1	1	1	0	yes	0	0
P00519	Tyrosine-protein kinase ABL1; EC=2.7.10.2; Abelson murine leukemia viral oncogene homolog 1; Abelson tyrosine-protein kinase 1; Proto-oncogene c-Abl; p150;	Homo sapiens	DTEWRSVTLPRDLQS	T735	T706	G1N1M4	Uncharacterized protein (Fragment)	DTEWKSVTLPRDLQS	1	1	1	0	1	0	yes	5	0
P00519	Tyrosine-protein kinase ABL1; EC=2.7.10.2; Abelson murine leukemia viral oncogene homolog 1; Abelson tyrosine-protein kinase 1; Proto-oncogene c-Abl; p150;	Homo sapiens	AGSGPAATQDFSKLL	T1111	T1071	G1N1M4	Uncharacterized protein (Fragment)	AGSGSAATQDFSKLL	1	1	1	1	1	0	yes	0	0
P00519	Tyrosine-protein kinase ABL1; EC=2.7.10.2; Abelson murine leukemia viral oncogene homolog 1; Abelson tyrosine-protein kinase 1; Proto-oncogene c-Abl; p150;	Homo sapiens	VYGVSPNYDKWEMER	Y232	Y205	G1N1M4	Uncharacterized protein (Fragment)	IYGVSPNYDKWEIER	2	1	0	0	1	0	yes	1	4
P00519	Tyrosine-protein kinase ABL1; EC=2.7.10.2; Abelson murine leukemia viral oncogene homolog 1; Abelson tyrosine-protein kinase 1; Proto-oncogene c-Abl; p150;	Homo sapiens	LPTKTRTSRRAAEHR	S535	S508	G1N1M4	Uncharacterized protein (Fragment)	LPTKTRTSRRAAESK	2	2	0	0	1	0	yes	0	0
P00519	Tyrosine-protein kinase ABL1; EC=2.7.10.2; Abelson murine leukemia viral oncogene homolog 1; Abelson tyrosine-protein kinase 1; Proto-oncogene c-Abl; p150;	Homo sapiens	MESSPGSSPPNLTPK	S809	S779	G1N1M4	Uncharacterized protein (Fragment)	AESSPGSSPPTLTPK	2	2	1	1	1	0	yes	0	3
P00519	Tyrosine-protein kinase ABL1; EC=2.7.10.2; Abelson murine leukemia viral oncogene homolog 1; Abelson tyrosine-protein kinase 1; Proto-oncogene c-Abl; p150;	Homo sapiens	SEAARWNSKENLLAG	S50	S23	G1N1M4	Uncharacterized protein (Fragment)	SEAARWNSKENLLSC	2	2	0	0	1	0	yes	0	2
P00519	Tyrosine-protein kinase ABL1; EC=2.7.10.2; Abelson murine leukemia viral oncogene homolog 1; Abelson tyrosine-protein kinase 1; Proto-oncogene c-Abl; p150;	Homo sapiens	SPHLWKKSSTLTSSR	S690	S661	G1N1M4	Uncharacterized protein (Fragment)	SPHLRKKSSTMSSSR	3	2	3	1	1	0	yes	0	0
P00519	Tyrosine-protein kinase ABL1; EC=2.7.10.2; Abelson murine leukemia viral oncogene homolog 1; Abelson tyrosine-protein kinase 1; Proto-oncogene c-Abl; p150;	Homo sapiens	IMESSPGSSPPNLTP	S808	S778	G1N1M4	Uncharacterized protein (Fragment)	DAESSPGSSPPTLTP	3	3	1	1	1	0	yes	0	1
P00519	Tyrosine-protein kinase ABL1; EC=2.7.10.2; Abelson murine leukemia viral oncogene homolog 1; Abelson tyrosine-protein kinase 1; Proto-oncogene c-Abl; p150;	Homo sapiens	EEGGGSSSKRFLRSC	S710	S681	G1N1M4	Uncharacterized protein (Fragment)	EESSSNSSKRFLRSC	4	4	3	2	1	0	yes	0	0
P00519	Tyrosine-protein kinase ABL1; EC=2.7.10.2; Abelson murine leukemia viral oncogene homolog 1; Abelson tyrosine-protein kinase 1; Proto-oncogene c-Abl; p150;	Homo sapiens	SGGSGFRSPHLWKKS	S683	S654	G1N1M4	Uncharacterized protein (Fragment)	AGNSGFLSPHLRKKS	4	4	2	2	1	0	yes	0	1
P00519	Tyrosine-protein kinase ABL1; EC=2.7.10.2; Abelson murine leukemia viral oncogene homolog 1; Abelson tyrosine-protein kinase 1; Proto-oncogene c-Abl; p150;	Homo sapiens	EEEGGGSSSKRFLRS	S709	S680	G1N1M4	Uncharacterized protein (Fragment)	EEESSSNSSKRFLRS	4	4	4	3	1	0	yes	0	0
P00519	Tyrosine-protein kinase ABL1; EC=2.7.10.2; Abelson murine leukemia viral oncogene homolog 1; Abelson tyrosine-protein kinase 1; Proto-oncogene c-Abl; p150;	Homo sapiens	QVTRGTVTPPPRLVK	T781	T752	G1N1M4	Uncharacterized protein (Fragment)	IAVRGTVTPPPRLLK	4	4	0	0	1	0	yes	0	2
P00519	Tyrosine-protein kinase ABL1; EC=2.7.10.2; Abelson murine leukemia viral oncogene homolog 1; Abelson tyrosine-protein kinase 1; Proto-oncogene c-Abl; p150;	Homo sapiens	GEEEGGGSSSKRFLR	S708	N679	G1N1M4	Uncharacterized protein (Fragment)	GEEESSSNSSKRFLR	4	4	4	3	1	0	yes	0	0
P00519	Tyrosine-protein kinase ABL1; EC=2.7.10.2; Abelson murine leukemia viral oncogene homolog 1; Abelson tyrosine-protein kinase 1; Proto-oncogene c-Abl; p150;	Homo sapiens	HLWKKSSTLTSSRLA	T692	T663	G1N1M4	Uncharacterized protein (Fragment)	HLRKKSSTMSSSRGV	5	4	2	0	1	0	yes	0	0
P00519	Tyrosine-protein kinase ABL1; EC=2.7.10.2; Abelson murine leukemia viral oncogene homolog 1; Abelson tyrosine-protein kinase 1; Proto-oncogene c-Abl; p150;	Homo sapiens	AGGKPSQSPSQEAAG	S917	S886	G1N1M4	Uncharacterized protein (Fragment)	KPGKVSHSPSHEAAT	6	4	3	3	1	0	yes	0	2
P00519	Tyrosine-protein kinase ABL1; EC=2.7.10.2; Abelson murine leukemia viral oncogene homolog 1; Abelson tyrosine-protein kinase 1; Proto-oncogene c-Abl; p150;	Homo sapiens	ALRESGGSGFRSPHL	S679	P438	G1NMU5	Uncharacterized protein	TLRKSGGPGFLPPQL	6	5	4	3	--	--	no	0	0
P00519	Tyrosine-protein kinase ABL1; EC=2.7.10.2; Abelson murine leukemia viral oncogene homolog 1; Abelson tyrosine-protein kinase 1; Proto-oncogene c-Abl; p150;	Homo sapiens	NSDAAKPSQPGEGLK	S949	N919	G1N1M4	Uncharacterized protein (Fragment)	SSEAVKPNQSGEGVK	6	5	3	2	1	0	yes	0	2
P00519	Tyrosine-protein kinase ABL1; EC=2.7.10.2; Abelson murine leukemia viral oncogene homolog 1; Abelson tyrosine-protein kinase 1; Proto-oncogene c-Abl; p150;	Homo sapiens	DTADPAKSPKPSNGA	S659	F632	G1N1M4	Uncharacterized protein (Fragment)	EAADPSKFQSPSNGA	6	5	4	3	1	0	yes	0	1
P00519	Tyrosine-protein kinase ABL1; EC=2.7.10.2; Abelson murine leukemia viral oncogene homolog 1; Abelson tyrosine-protein kinase 1; Proto-oncogene c-Abl; p150;	Homo sapiens	FKDIMESSPGSSPPN	S805	S775	G1N1M4	Uncharacterized protein (Fragment)	VFKDAESSPGSSPPT	6	6	2	2	1	0	yes	0	4
P00519	Tyrosine-protein kinase ABL1; EC=2.7.10.2; Abelson murine leukemia viral oncogene homolog 1; Abelson tyrosine-protein kinase 1; Proto-oncogene c-Abl; p150;	Homo sapiens	GKGSALGTPAAAEPV	T844	T395	G1N339	Uncharacterized protein	GKGTPLGTPATSPPP	6	6	4	2	--	--	no	0	2
P00519	Tyrosine-protein kinase ABL1; EC=2.7.10.2; Abelson murine leukemia viral oncogene homolog 1; Abelson tyrosine-protein kinase 1; Proto-oncogene c-Abl; p150;	Homo sapiens	GKPSQSPSQEAAGEA	S919	S244	G1NFZ3	Uncharacterized protein (Fragment)	GRQSCSSSQEAAGEA	6	6	2	2	--	--	no	0	2
P00519	Tyrosine-protein kinase ABL1; EC=2.7.10.2; Abelson murine leukemia viral oncogene homolog 1; Abelson tyrosine-protein kinase 1; Proto-oncogene c-Abl; p150;	Homo sapiens	GSSPPNLTPKPLRRQ	T814	T784	G1N1M4	Uncharacterized protein (Fragment)	GSSPPTLTPKLGRRQ	6	6	1	1	1	0	yes	0	1
P00519	Tyrosine-protein kinase ABL1; EC=2.7.10.2; Abelson murine leukemia viral oncogene homolog 1; Abelson tyrosine-protein kinase 1; Proto-oncogene c-Abl; p150;	Homo sapiens	SLVDAVNSDAAKPSQ	S943	S913	G1N1M4	Uncharacterized protein (Fragment)	QVADAVSSEAVKPNQ	7	6	3	1	1	0	yes	0	0
P00519	Tyrosine-protein kinase ABL1; EC=2.7.10.2; Abelson murine leukemia viral oncogene homolog 1; Abelson tyrosine-protein kinase 1; Proto-oncogene c-Abl; p150;	Homo sapiens	LGAKTKATSLVDAVN	T935	S616	H9H0W1	Uncharacterized protein (Fragment)	EAAKTVASALVDSVC	7	7	3	1	--	--	no	0	0
P00519	Tyrosine-protein kinase ABL1; EC=2.7.10.2; Abelson murine leukemia viral oncogene homolog 1; Abelson tyrosine-protein kinase 1; Proto-oncogene c-Abl; p150;	Homo sapiens	LTSSRLATGEEEGGG	T700	I35	G1N0I1	Uncharacterized protein (Fragment)	GDGCDLGIGEEEGGG	7	7	2	2	--	--	no	0	0
P00519	Tyrosine-protein kinase ABL1; EC=2.7.10.2; Abelson murine leukemia viral oncogene homolog 1; Abelson tyrosine-protein kinase 1; Proto-oncogene c-Abl; p150;	Homo sapiens	GAKTKATSLVDAVNS	S936	A617	H9H0W1	Uncharacterized protein (Fragment)	AAKTVASALVDSVCP	7	7	4	1	--	--	no	0	1
P00519	Tyrosine-protein kinase ABL1; EC=2.7.10.2; Abelson murine leukemia viral oncogene homolog 1; Abelson tyrosine-protein kinase 1; Proto-oncogene c-Abl; p150;	Homo sapiens	PAAAEPVTPTSKAGS	T852	T2410	G1NBT1	Uncharacterized protein (Fragment)	ASPGEPVTPTSKLGR	7	7	1	1	--	--	no	0	2
P00519	Tyrosine-protein kinase ABL1; EC=2.7.10.2; Abelson murine leukemia viral oncogene homolog 1; Abelson tyrosine-protein kinase 1; Proto-oncogene c-Abl; p150;	Homo sapiens	RHKHSSESPGRDKGK	S884	S134	G1MQB8	Uncharacterized protein	DAKHRSESPGRIRHL	7	7	1	1	--	--	no	0	1
P00519	Tyrosine-protein kinase ABL1; EC=2.7.10.2; Abelson murine leukemia viral oncogene homolog 1; Abelson tyrosine-protein kinase 1; Proto-oncogene c-Abl; p150;	Homo sapiens	KPSGTPISPAPVPST	S977	S644	G3UPI1	Uncharacterized protein	PIPSPPISPAPQPNT	7	7	1	1	--	--	no	0	1
P00533	Epidermal growth factor receptor; EC=2.7.10.1; Proto-oncogene c-ErbB-1; Receptor tyrosine-protein kinase erbB-1; Flags: Precursor;	Homo sapiens	KEILDEAYVMASVDN	Y764	Y737	G3UQM0	Uncharacterized protein (Fragment)	KEILDEAYVMASVDN	0	0	0	0	2	0	no	2	1
P00533	Epidermal growth factor receptor; EC=2.7.10.1; Proto-oncogene c-ErbB-1; Receptor tyrosine-protein kinase erbB-1; Flags: Precursor;	Homo sapiens	PICTIDVYMIMVKCW	Y944	Y917	G3UQM0	Uncharacterized protein (Fragment)	PICTIDVYMIMVKCW	0	0	0	0	2	0	no	0	1
P00533	Epidermal growth factor receptor; EC=2.7.10.1; Proto-oncogene c-ErbB-1; Receptor tyrosine-protein kinase erbB-1; Flags: Precursor;	Homo sapiens	DEAYVMASVDNPHVC	S768	S741	G3UQM0	Uncharacterized protein (Fragment)	DEAYVMASVDNPHVC	0	0	0	0	2	0	no	3	0
P00533	Epidermal growth factor receptor; EC=2.7.10.1; Proto-oncogene c-ErbB-1; Receptor tyrosine-protein kinase erbB-1; Flags: Precursor;	Homo sapiens	RELVEPLTPSGEAPN	T693	T666	G3UQM0	Uncharacterized protein (Fragment)	RELVEPLTPSGEAPN	0	0	0	0	2	0	no	10	18
P00533	Epidermal growth factor receptor; EC=2.7.10.1; Proto-oncogene c-ErbB-1; Receptor tyrosine-protein kinase erbB-1; Flags: Precursor;	Homo sapiens	LGSGAFGTVYKGLWI	T725	T698	G3UQM0	Uncharacterized protein (Fragment)	LGSGAFGTVYKGLWI	0	0	0	0	2	0	no	0	3
P00533	Epidermal growth factor receptor; EC=2.7.10.1; Proto-oncogene c-ErbB-1; Receptor tyrosine-protein kinase erbB-1; Flags: Precursor;	Homo sapiens	RHIVRKRTLRRLLQE	T678	T651	G3UQM0	Uncharacterized protein (Fragment)	RHIVRKRTLRRLLQE	0	0	0	0	2	0	no	17	0
P00533	Epidermal growth factor receptor; EC=2.7.10.1; Proto-oncogene c-ErbB-1; Receptor tyrosine-protein kinase erbB-1; Flags: Precursor;	Homo sapiens	SGAFGTVYKGLWIPE	Y727	Y700	G3UQM0	Uncharacterized protein (Fragment)	SGAFGTVYKGLWIPE	0	0	0	0	2	0	no	1	6
P00533	Epidermal growth factor receptor; EC=2.7.10.1; Proto-oncogene c-ErbB-1; Receptor tyrosine-protein kinase erbB-1; Flags: Precursor;	Homo sapiens	LVEPLTPSGEAPNQA	S695	S668	G3UQM0	Uncharacterized protein (Fragment)	LVEPLTPSGEAPNQA	0	0	0	0	2	0	no	4	5
P00533	Epidermal growth factor receptor; EC=2.7.10.1; Proto-oncogene c-ErbB-1; Receptor tyrosine-protein kinase erbB-1; Flags: Precursor;	Homo sapiens	KELREATSPKANKEI	S752	S725	G3UQM0	Uncharacterized protein (Fragment)	KELREATSPKANKEI	0	0	0	0	2	0	no	0	1
P00533	Epidermal growth factor receptor; EC=2.7.10.1; Proto-oncogene c-ErbB-1; Receptor tyrosine-protein kinase erbB-1; Flags: Precursor;	Homo sapiens	LPQPPICTIDVYMIM	T940	T913	G3UQM0	Uncharacterized protein (Fragment)	LPQPPICTIDVYMIM	0	0	0	0	2	0	no	0	1
P00533	Epidermal growth factor receptor; EC=2.7.10.1; Proto-oncogene c-ErbB-1; Receptor tyrosine-protein kinase erbB-1; Flags: Precursor;	Homo sapiens	SRTPLLSSLSATSNN	S1037	S1010	G3UQM0	Uncharacterized protein (Fragment)	SRTPLLSSLSATSNN	0	0	0	0	2	0	no	1	2
P00533	Epidermal growth factor receptor; EC=2.7.10.1; Proto-oncogene c-ErbB-1; Receptor tyrosine-protein kinase erbB-1; Flags: Precursor;	Homo sapiens	LGAEEKEYHAEGGKV	Y869	Y842	G3UQM0	Uncharacterized protein (Fragment)	LGADEKEYHAEGGKV	1	0	1	0	2	0	no	53	9
P00533	Epidermal growth factor receptor; EC=2.7.10.1; Proto-oncogene c-ErbB-1; Receptor tyrosine-protein kinase erbB-1; Flags: Precursor;	Homo sapiens	KKIKVLGSGAFGTVY	S720	S693	G3UQM0	Uncharacterized protein (Fragment)	KKVKVLGSGAFGTVY	1	0	0	0	2	0	no	0	1
P00533	Epidermal growth factor receptor; EC=2.7.10.1; Proto-oncogene c-ErbB-1; Receptor tyrosine-protein kinase erbB-1; Flags: Precursor;	Homo sapiens	QIAKGMNYLEDRRLV	Y827	Y800	G3UQM0	Uncharacterized protein (Fragment)	QIAKGMNYLEERRLV	1	0	1	0	2	0	no	0	1
P00533	Epidermal growth factor receptor; EC=2.7.10.1; Proto-oncogene c-ErbB-1; Receptor tyrosine-protein kinase erbB-1; Flags: Precursor;	Homo sapiens	FFSSPSTSRTPLLSS	S1030	S1003	G3UQM0	Uncharacterized protein (Fragment)	FFNSPSTSRTPLLSS	1	1	0	0	2	0	no	0	1
P00533	Epidermal growth factor receptor; EC=2.7.10.1; Proto-oncogene c-ErbB-1; Receptor tyrosine-protein kinase erbB-1; Flags: Precursor;	Homo sapiens	RCRGKSPSDCCHNQC	S229	S200	G3UQM0	Uncharacterized protein (Fragment)	RCRGKVPSDCCHNQC	1	1	1	1	2	0	no	1	0
P00533	Epidermal growth factor receptor; EC=2.7.10.1; Proto-oncogene c-ErbB-1; Receptor tyrosine-protein kinase erbB-1; Flags: Precursor;	Homo sapiens	MARDPQRYLVIQGDE	Y978	Y951	G3UQM0	Uncharacterized protein (Fragment)	MARDPPRYLVIQGDE	1	1	1	1	2	0	no	0	4
P00533	Epidermal growth factor receptor; EC=2.7.10.1; Proto-oncogene c-ErbB-1; Receptor tyrosine-protein kinase erbB-1; Flags: Precursor;	Homo sapiens	DERMHLPSPTDSNFY	S991	S964	G3UQM0	Uncharacterized protein (Fragment)	DERMHLPSPTDSKFY	1	1	0	0	2	0	no	2	11
P00533	Epidermal growth factor receptor; EC=2.7.10.1; Proto-oncogene c-ErbB-1; Receptor tyrosine-protein kinase erbB-1; Flags: Precursor;	Homo sapiens	TPLLSSLSATSNNST	S1039	S1012	G3UQM0	Uncharacterized protein (Fragment)	TPLLSSLSATSNNSA	1	1	0	0	2	0	no	1	4
P00533	Epidermal growth factor receptor; EC=2.7.10.1; Proto-oncogene c-ErbB-1; Receptor tyrosine-protein kinase erbB-1; Flags: Precursor;	Homo sapiens	PFGCLLDYVREHKDN	Y801	Y774	G3UQM0	Uncharacterized protein (Fragment)	PYGCLLDYIREHKDN	2	0	1	0	2	0	no	0	0
P00533	Epidermal growth factor receptor; EC=2.7.10.1; Proto-oncogene c-ErbB-1; Receptor tyrosine-protein kinase erbB-1; Flags: Precursor;	Homo sapiens	PQQGFFSSPSTSRTP	S1026	S999	G3UQM0	Uncharacterized protein (Fragment)	PHQGFFNSPSTSRTP	2	1	1	0	2	0	no	2	4
P00533	Epidermal growth factor receptor; EC=2.7.10.1; Proto-oncogene c-ErbB-1; Receptor tyrosine-protein kinase erbB-1; Flags: Precursor;	Homo sapiens	EDSFLQRYSSDPTGA	Y1069	Y1041	G3UQM0	Uncharacterized protein (Fragment)	EDSFVQRYSSDPTGN	2	2	1	0	2	0	no	23	11
P00533	Epidermal growth factor receptor; EC=2.7.10.1; Proto-oncogene c-ErbB-1; Receptor tyrosine-protein kinase erbB-1; Flags: Precursor;	Homo sapiens	RMHLPSPTDSNFYRA	T993	T966	G3UQM0	Uncharacterized protein (Fragment)	RMHLPSPTDSKFYRT	2	2	1	1	2	0	no	0	2
P00533	Epidermal growth factor receptor; EC=2.7.10.1; Proto-oncogene c-ErbB-1; Receptor tyrosine-protein kinase erbB-1; Flags: Precursor;	Homo sapiens	HLPSPTDSNFYRALM	S995	S968	G3UQM0	Uncharacterized protein (Fragment)	HLPSPTDSKFYRTLM	2	2	1	1	2	0	no	0	3
P00533	Epidermal growth factor receptor; EC=2.7.10.1; Proto-oncogene c-ErbB-1; Receptor tyrosine-protein kinase erbB-1; Flags: Precursor;	Homo sapiens	DVVDADEYLIPQQGF	Y1016	Y989	G3UQM0	Uncharacterized protein (Fragment)	DIVDADEYLVPHQGF	3	0	2	1	2	0	no	33	2
P00533	Epidermal growth factor receptor; EC=2.7.10.1; Proto-oncogene c-ErbB-1; Receptor tyrosine-protein kinase erbB-1; Flags: Precursor;	Homo sapiens	IPQQGFFSSPSTSRT	S1025	N998	G3UQM0	Uncharacterized protein (Fragment)	VPHQGFFNSPSTSRT	3	1	1	0	2	0	no	0	2
P00533	Epidermal growth factor receptor; EC=2.7.10.1; Proto-oncogene c-ErbB-1; Receptor tyrosine-protein kinase erbB-1; Flags: Precursor;	Homo sapiens	SPTDSNFYRALMDEE	Y998	Y971	G3UQM0	Uncharacterized protein (Fragment)	SPTDSKFYRTLMEEE	3	2	2	2	2	0	no	2	15
P00533	Epidermal growth factor receptor; EC=2.7.10.1; Proto-oncogene c-ErbB-1; Receptor tyrosine-protein kinase erbB-1; Flags: Precursor;	Homo sapiens	LSSLSATSNNSTVAC	S1042	S1015	G3UQM0	Uncharacterized protein (Fragment)	LSSLSATSNNSATTC	3	3	1	1	2	0	no	1	2
P00533	Epidermal growth factor receptor; EC=2.7.10.1; Proto-oncogene c-ErbB-1; Receptor tyrosine-protein kinase erbB-1; Flags: Precursor;	Homo sapiens	ISLDNPDYQQDFFPK	Y1172	Y1147	G3UQM0	Uncharacterized protein (Fragment)	INLDNPDYQQDFLPN	3	3	0	0	2	0	no	28	26
P00533	Epidermal growth factor receptor; EC=2.7.10.1; Proto-oncogene c-ErbB-1; Receptor tyrosine-protein kinase erbB-1; Flags: Precursor;	Homo sapiens	LSATSNNSTVACIDR	S1045	S1018	G3UQM0	Uncharacterized protein (Fragment)	LSATSNNSATTCIDR	3	3	3	3	2	0	no	1	1
P00533	Epidermal growth factor receptor; EC=2.7.10.1; Proto-oncogene c-ErbB-1; Receptor tyrosine-protein kinase erbB-1; Flags: Precursor;	Homo sapiens	DSFLQRYSSDPTGAL	S1070	S1042	G3UQM0	Uncharacterized protein (Fragment)	DSFVQRYSSDPTGNF	3	3	1	0	2	0	no	7	1
P00533	Epidermal growth factor receptor; EC=2.7.10.1; Proto-oncogene c-ErbB-1; Receptor tyrosine-protein kinase erbB-1; Flags: Precursor;	Homo sapiens	SATSNNSTVACIDRN	T1046	A1019	G3UQM0	Uncharacterized protein (Fragment)	SATSNNSATTCIDRN	3	3	3	3	2	0	no	0	1
P00533	Epidermal growth factor receptor; EC=2.7.10.1; Proto-oncogene c-ErbB-1; Receptor tyrosine-protein kinase erbB-1; Flags: Precursor;	Homo sapiens	QKGSHQISLDNPDYQ	S1166	N1141	G3UQM0	Uncharacterized protein (Fragment)	QSGNHQINLDNPDYQ	3	3	2	0	2	0	no	2	13
P00533	Epidermal growth factor receptor; EC=2.7.10.1; Proto-oncogene c-ErbB-1; Receptor tyrosine-protein kinase erbB-1; Flags: Precursor;	Homo sapiens	LLSSLSATSNNSTVA	T1041	T1014	G3UQM0	Uncharacterized protein (Fragment)	LLSSLSATSNNSATT	3	3	0	0	2	0	no	1	2
P00533	Epidermal growth factor receptor; EC=2.7.10.1; Proto-oncogene c-ErbB-1; Receptor tyrosine-protein kinase erbB-1; Flags: Precursor;	Homo sapiens	NCIQCAHYIDGPHCV	Y585	F559	G3UQM0	Uncharacterized protein (Fragment)	HCVKCAHFIDGPHCV	4	2	2	0	2	0	no	0	1
P00533	Epidermal growth factor receptor; EC=2.7.10.1; Proto-oncogene c-ErbB-1; Receptor tyrosine-protein kinase erbB-1; Flags: Precursor;	Homo sapiens	IIRGNMYYENSYALA	Y113	Y83	G3UQM0	Uncharacterized protein (Fragment)	IIRGNVLYDNSFALA	4	2	4	1	2	0	no	0	0
P00533	Epidermal growth factor receptor; EC=2.7.10.1; Proto-oncogene c-ErbB-1; Receptor tyrosine-protein kinase erbB-1; Flags: Precursor;	Homo sapiens	QIIRGNMYYENSYAL	Y112	L82	G3UQM0	Uncharacterized protein (Fragment)	QIIRGNVLYDNSFAL	4	2	3	1	2	0	no	0	0
P00533	Epidermal growth factor receptor; EC=2.7.10.1; Proto-oncogene c-ErbB-1; Receptor tyrosine-protein kinase erbB-1; Flags: Precursor;	Homo sapiens	QRYSSDPTGALTEDS	T1074	T1046	G3UQM0	Uncharacterized protein (Fragment)	QRYSSDPTGNFLEES	4	3	3	3	2	0	no	0	1
P00533	Epidermal growth factor receptor; EC=2.7.10.1; Proto-oncogene c-ErbB-1; Receptor tyrosine-protein kinase erbB-1; Flags: Precursor;	Homo sapiens	HYQDPHSTAVGNPEY	T1131	T1106	G3UQM0	Uncharacterized protein (Fragment)	SYQNSHSTAVDNPEY	4	3	3	2	2	0	no	0	0
P00533	Epidermal growth factor receptor; EC=2.7.10.1; Proto-oncogene c-ErbB-1; Receptor tyrosine-protein kinase erbB-1; Flags: Precursor;	Homo sapiens	TEDSIDDTFLPVPEY	T1085	G1057	G3UQM0	Uncharacterized protein (Fragment)	LEESIDDGFLPAPEY	4	3	2	2	2	0	no	0	1
P00533	Epidermal growth factor receptor; EC=2.7.10.1; Proto-oncogene c-ErbB-1; Receptor tyrosine-protein kinase erbB-1; Flags: Precursor;	Homo sapiens	SFLQRYSSDPTGALT	S1071	S1043	G3UQM0	Uncharacterized protein (Fragment)	SFVQRYSSDPTGNFL	4	4	0	0	2	0	no	7	0
P00533	Epidermal growth factor receptor; EC=2.7.10.1; Proto-oncogene c-ErbB-1; Receptor tyrosine-protein kinase erbB-1; Flags: Precursor;	Homo sapiens	NMYYENSYALAVLSN	Y117	F87	G3UQM0	Uncharacterized protein (Fragment)	NVLYDNSFALAVLSN	5	3	2	0	2	0	no	0	0
P00533	Epidermal growth factor receptor; EC=2.7.10.1; Proto-oncogene c-ErbB-1; Receptor tyrosine-protein kinase erbB-1; Flags: Precursor;	Homo sapiens	TFLPVPEYINQSVPK	Y1092	Y1064	G3UQM0	Uncharacterized protein (Fragment)	GFLPAPEYVNQLMPK	5	4	3	2	2	0	no	75	15
P00533	Epidermal growth factor receptor; EC=2.7.10.1; Proto-oncogene c-ErbB-1; Receptor tyrosine-protein kinase erbB-1; Flags: Precursor;	Homo sapiens	QVCHALCSPEGCWGP	S511	S494	G1MXK1	Uncharacterized protein	MVCNELCSSDGCWGP	5	4	4	2	5	0	no	0	1
P00533	Epidermal growth factor receptor; EC=2.7.10.1; Proto-oncogene c-ErbB-1; Receptor tyrosine-protein kinase erbB-1; Flags: Precursor;	Homo sapiens	SCPIKEDSFLQRYSS	S1064	S1036	G3UQM0	Uncharacterized protein (Fragment)	GHPVREDSFVQRYSS	5	4	3	0	2	0	no	0	4
P00533	Epidermal growth factor receptor; EC=2.7.10.1; Proto-oncogene c-ErbB-1; Receptor tyrosine-protein kinase erbB-1; Flags: Precursor;	Homo sapiens	PHYQDPHSTAVGNPE	S1130	S1105	G3UQM0	Uncharacterized protein (Fragment)	SSYQNSHSTAVDNPE	5	4	3	2	2	0	no	0	0
P00533	Epidermal growth factor receptor; EC=2.7.10.1; Proto-oncogene c-ErbB-1; Receptor tyrosine-protein kinase erbB-1; Flags: Precursor;	Homo sapiens	TAVGNPEYLNTVQPT	Y1138	Y1113	G3UQM0	Uncharacterized protein (Fragment)	TAVDNPEYLNTNQSP	5	5	1	1	2	0	no	1	8
P00533	Epidermal growth factor receptor; EC=2.7.10.1; Proto-oncogene c-ErbB-1; Receptor tyrosine-protein kinase erbB-1; Flags: Precursor;	Homo sapiens	LHGAVRFSNNPALCN	S151	S122	G3UQM0	Uncharacterized protein (Fragment)	LNGGVKISNNPKLCN	5	5	4	3	2	0	no	0	1
P00533	Epidermal growth factor receptor; EC=2.7.10.1; Proto-oncogene c-ErbB-1; Receptor tyrosine-protein kinase erbB-1; Flags: Precursor;	Homo sapiens	TNGPKIPSIATGMVG	S645	S618	G3UQM0	Uncharacterized protein (Fragment)	PNGSKTPSIAAGVVG	5	5	3	3	2	0	no	0	0
P00533	Epidermal growth factor receptor; EC=2.7.10.1; Proto-oncogene c-ErbB-1; Receptor tyrosine-protein kinase erbB-1; Flags: Precursor;	Homo sapiens	PKIPSIATGMVGALL	T648	A621	G3UQM0	Uncharacterized protein (Fragment)	SKTPSIAAGVVGGLL	5	5	2	1	2	0	no	0	0
P00533	Epidermal growth factor receptor; EC=2.7.10.1; Proto-oncogene c-ErbB-1; Receptor tyrosine-protein kinase erbB-1; Flags: Precursor;	Homo sapiens	STAENAEYLRVAPQS	Y1197	Y1172	G3UQM0	Uncharacterized protein (Fragment)	PAAENPEYLRVAAPK	6	6	1	1	2	0	no	57	23
P00533	Epidermal growth factor receptor; EC=2.7.10.1; Proto-oncogene c-ErbB-1; Receptor tyrosine-protein kinase erbB-1; Flags: Precursor;	Homo sapiens	NGIFKGSTAENAEYL	T1191	A1166	G3UQM0	Uncharacterized protein (Fragment)	NGLLKVPAAENPEYL	6	6	5	5	2	0	no	0	1
P00533	Epidermal growth factor receptor; EC=2.7.10.1; Proto-oncogene c-ErbB-1; Receptor tyrosine-protein kinase erbB-1; Flags: Precursor;	Homo sapiens	AHWAQKGSHQISLDN	S1162	N1137	G3UQM0	Uncharacterized protein (Fragment)	PYWIQSGNHQINLDN	6	6	4	2	2	0	no	0	5
P00533	Epidermal growth factor receptor; EC=2.7.10.1; Proto-oncogene c-ErbB-1; Receptor tyrosine-protein kinase erbB-1; Flags: Precursor;	Homo sapiens	PNGIFKGSTAENAEY	S1190	P1165	G3UQM0	Uncharacterized protein (Fragment)	PNGLLKVPAAENPEY	6	6	5	4	2	0	no	1	0
P00533	Epidermal growth factor receptor; EC=2.7.10.1; Proto-oncogene c-ErbB-1; Receptor tyrosine-protein kinase erbB-1; Flags: Precursor;	Homo sapiens	TGALTEDSIDDTFLP	S1081	S1053	G3UQM0	Uncharacterized protein (Fragment)	TGNFLEESIDDGFLP	7	6	1	1	2	0	no	3	2
P00533	Epidermal growth factor receptor; EC=2.7.10.1; Proto-oncogene c-ErbB-1; Receptor tyrosine-protein kinase erbB-1; Flags: Precursor;	Homo sapiens	APSRDPHYQDPHSTA	Y1125	Y937	G1N090	Uncharacterized protein (Fragment)	SFLEDPQYQDQHSLH	8	7	1	1	--	--	no	3	2
P00533	Epidermal growth factor receptor; EC=2.7.10.1; Proto-oncogene c-ErbB-1; Receptor tyrosine-protein kinase erbB-1; Flags: Precursor;	Homo sapiens	IDRNGLQSCPIKEDS	S1057	S203	G5E7T8	Uncharacterized protein	RDRNALQSCFWKYLI	8	8	1	1	--	--	no	0	1
P00533	Epidermal growth factor receptor; EC=2.7.10.1; Proto-oncogene c-ErbB-1; Receptor tyrosine-protein kinase erbB-1; Flags: Precursor;	Homo sapiens	VPEYINQSVPKRPAG	S1096	S803	G1N8D0	Uncharacterized protein	TLETKSQSVPERAAG	8	8	3	3	--	--	no	0	1
P00533	Epidermal growth factor receptor; EC=2.7.10.1; Proto-oncogene c-ErbB-1; Receptor tyrosine-protein kinase erbB-1; Flags: Precursor;	Homo sapiens	GNPEYLNTVQPTCVN	T1141	T1116	G3UQM0	Uncharacterized protein (Fragment)	DNPEYLNTNQSPQAK	8	8	0	0	2	0	no	0	0
P00533	Epidermal growth factor receptor; EC=2.7.10.1; Proto-oncogene c-ErbB-1; Receptor tyrosine-protein kinase erbB-1; Flags: Precursor;	Homo sapiens	QPLNPAPSRDPHYQD	S1120	I1215	G1NIB0	Uncharacterized protein (Fragment)	QPLNPSPIRAQVPPQ	8	8	2	1	--	--	no	0	0
P00533	Epidermal growth factor receptor; EC=2.7.10.1; Proto-oncogene c-ErbB-1; Receptor tyrosine-protein kinase erbB-1; Flags: Precursor;	Homo sapiens	GSVQNPVYHNQPLNP	Y1110	Y1083	G3UQM0	Uncharacterized protein (Fragment)	AMVQNPIYNNISLTA	9	8	2	0	2	0	no	30	16
P00533	Epidermal growth factor receptor; EC=2.7.10.1; Proto-oncogene c-ErbB-1; Receptor tyrosine-protein kinase erbB-1; Flags: Precursor;	Homo sapiens	YLNTVQPTCVNSTFD	T1145	ND	G1NM27	Uncharacterized protein (Fragment)	YLNTVQ	9	9	--	--	--	--	no	0	0
P00533	Epidermal growth factor receptor; EC=2.7.10.1; Proto-oncogene c-ErbB-1; Receptor tyrosine-protein kinase erbB-1; Flags: Precursor;	Homo sapiens	QPTCVNSTFDSPAHW	T1150	ND	G1NQS1	Uncharacterized protein (Fragment)	TFDSPA	9	9	--	--	--	--	no	0	0
P00533	Epidermal growth factor receptor; EC=2.7.10.1; Proto-oncogene c-ErbB-1; Receptor tyrosine-protein kinase erbB-1; Flags: Precursor;	Homo sapiens	CVNSTFDSPAHWAQK	S1153	ND	G1NQS1	Uncharacterized protein (Fragment)	TFDSPA	9	9	--	--	--	--	no	0	0
P00533	Epidermal growth factor receptor; EC=2.7.10.1; Proto-oncogene c-ErbB-1; Receptor tyrosine-protein kinase erbB-1; Flags: Precursor;	Homo sapiens	VPKRPAGSVQNPVYH	S1104	ND	G1MUA9	Uncharacterized protein (Fragment)	QNPVYH	9	9	--	--	--	--	no	0	1
P00558	Phosphoglycerate kinase 1; EC=2.7.2.3; Cell migration-inducing gene 10 protein; Primer recognition protein 2; PRP 2;	Homo sapiens	IGGGMAFTFLKVLNN	T243	T226	G1N3D8	Phosphoglycerate kinase (Fragment)	IGGGMAFTFLKVLNN	0	0	0	0	1	0	yes	0	1
P00558	Phosphoglycerate kinase 1; EC=2.7.2.3; Cell migration-inducing gene 10 protein; Primer recognition protein 2; PRP 2;	Homo sapiens	YFAKALESPERPFLA	S203	S186	G1N3D8	Phosphoglycerate kinase (Fragment)	YFAKALESPERPFLA	0	0	0	0	1	0	yes	0	21
P00558	Phosphoglycerate kinase 1; EC=2.7.2.3; Cell migration-inducing gene 10 protein; Primer recognition protein 2; PRP 2;	Homo sapiens	LSKLGDVYVNDAFGT	Y161	Y144	G1N3D8	Phosphoglycerate kinase (Fragment)	LSKLGDVYVNDAFGT	0	0	0	0	1	0	yes	0	1
P00558	Phosphoglycerate kinase 1; EC=2.7.2.3; Cell migration-inducing gene 10 protein; Primer recognition protein 2; PRP 2;	Homo sapiens	EAFRASLSKLGDVYV	S155	S138	G1N3D8	Phosphoglycerate kinase (Fragment)	EAFRASLSKLGDVYV	0	0	0	0	1	0	yes	0	0
P00558	Phosphoglycerate kinase 1; EC=2.7.2.3; Cell migration-inducing gene 10 protein; Primer recognition protein 2; PRP 2;	Homo sapiens	KIEAFRASLSKLGDV	S153	S136	G1N3D8	Phosphoglycerate kinase (Fragment)	KVEAFRASLSKLGDV	1	0	0	0	1	0	yes	0	0
P00558	Phosphoglycerate kinase 1; EC=2.7.2.3; Cell migration-inducing gene 10 protein; Primer recognition protein 2; PRP 2;	Homo sapiens	LEGKVLPGVDALSNI	S415	S398	G1N3D8	Phosphoglycerate kinase (Fragment)	LEGKVLPGVDALSNV	1	0	0	0	1	0	yes	0	1
P00558	Phosphoglycerate kinase 1; EC=2.7.2.3; Cell migration-inducing gene 10 protein; Primer recognition protein 2; PRP 2;	Homo sapiens	LMKKELNYFAKALES	Y196	Y179	G1N3D8	Phosphoglycerate kinase (Fragment)	LMKKELDYFAKALES	1	0	1	0	1	0	yes	0	8
P00558	Phosphoglycerate kinase 1; EC=2.7.2.3; Cell migration-inducing gene 10 protein; Primer recognition protein 2; PRP 2;	Homo sapiens	TAHRAHSSMVGVNLP	S175	S158	G1N3D8	Phosphoglycerate kinase (Fragment)	TAHRAHSSMVGVHLP	1	1	0	0	1	0	yes	0	0
P00558	Phosphoglycerate kinase 1; EC=2.7.2.3; Cell migration-inducing gene 10 protein; Primer recognition protein 2; PRP 2;	Homo sapiens	EGKGKDASGNKVKAE	S136	S119	G1N3D8	Phosphoglycerate kinase (Fragment)	EGKGKDASGNKIKAD	2	0	1	0	1	0	yes	0	1
P00558	Phosphoglycerate kinase 1; EC=2.7.2.3; Cell migration-inducing gene 10 protein; Primer recognition protein 2; PRP 2;	Homo sapiens	GVPMPDKYSLEPVAV	Y76	F59	G1N3D8	Phosphoglycerate kinase (Fragment)	GVPMPDKFSLAPVAV	2	1	2	1	1	0	yes	1	1
P00558	Phosphoglycerate kinase 1; EC=2.7.2.3; Cell migration-inducing gene 10 protein; Primer recognition protein 2; PRP 2;	Homo sapiens	VPMPDKYSLEPVAVE	S77	S60	G1N3D8	Phosphoglycerate kinase (Fragment)	VPMPDKFSLAPVAVE	2	1	2	1	1	0	yes	0	1
P00558	Phosphoglycerate kinase 1; EC=2.7.2.3; Cell migration-inducing gene 10 protein; Primer recognition protein 2; PRP 2;	Homo sapiens	NNMEIGTSLFDEEGA	S256	S239	G1N3D8	Phosphoglycerate kinase (Fragment)	NNMQIGNSLFDEEGS	3	2	2	1	1	0	yes	0	0
P00558	Phosphoglycerate kinase 1; EC=2.7.2.3; Cell migration-inducing gene 10 protein; Primer recognition protein 2; PRP 2;	Homo sapiens	PMKNNQITNNQRIKA	T35	T15	G1N3D8	Phosphoglycerate kinase (Fragment)	PMKDHKITNNQSCSR	7	6	3	0	1	0	yes	0	1
P01100	Proto-oncogene c-Fos; Cellular oncogene fos; G0/G1 switch regulatory protein 7;	Homo sapiens	EPSSDSLSSPTLLAL	T376	T286	G1NDF4	Uncharacterized protein (Fragment)	DQSSDSLNSPTLLAL	3	3	1	0	1	1e-52	no	0	1
P01100	Proto-oncogene c-Fos; Cellular oncogene fos; G0/G1 switch regulatory protein 7;	Homo sapiens	EPSSDSLSSPTLLAL	T376	T286	G1NDF4	Uncharacterized protein (Fragment)	DQSSDSLNSPTLLAL	3	3	1	0	1	1e-52	no	0	1
P01100	Proto-oncogene c-Fos; Cellular oncogene fos; G0/G1 switch regulatory protein 7;	Homo sapiens	AAHRKGSSSNEPSSD	S363	S273	G1NDF4	Uncharacterized protein (Fragment)	KAHRRSSSSGDQSSD	6	5	5	3	1	1e-52	no	0	0
P01100	Proto-oncogene c-Fos; Cellular oncogene fos; G0/G1 switch regulatory protein 7;	Homo sapiens	DSLSYYHSPADSFSS	S32	S352	G1N5Y9	Uncharacterized protein (Fragment)	GGLCYYLSPPESFSS	6	5	4	3	--	--	no	1	0
P01100	Proto-oncogene c-Fos; Cellular oncogene fos; G0/G1 switch regulatory protein 7;	Homo sapiens	FSGFNADYEASSSRC	Y10	Y1744	G1N738	Uncharacterized protein	ARGFHATYAASSSSC	6	6	3	2	--	--	no	2	0
P01100	Proto-oncogene c-Fos; Cellular oncogene fos; G0/G1 switch regulatory protein 7;	Homo sapiens	TELEPLCTPVVTCTP	T325	N607	G1NR17	Uncharacterized protein	KELEKLCNPIVTKLY	7	6	3	2	--	--	no	3	0
P01100	Proto-oncogene c-Fos; Cellular oncogene fos; G0/G1 switch regulatory protein 7;	Homo sapiens	AAAHRKGSSSNEPSS	S362	S1412	G1N590	Uncharacterized protein (Fragment)	PFALLKGSSSNEYLY	8	8	2	1	--	--	no	3	2
P01100	Proto-oncogene c-Fos; Cellular oncogene fos; G0/G1 switch regulatory protein 7;	Homo sapiens	SRAGVVKTMTGGRAQ	T114	S95	G1MSD9	Uncharacterized protein	SMAGVVKSMDATLKS	8	8	1	0	--	--	no	0	0
P01100	Proto-oncogene c-Fos; Cellular oncogene fos; G0/G1 switch regulatory protein 7;	Homo sapiens	ADWEPLHSGSLGMGP	S308	S265	G1N1D0	Uncharacterized protein (Fragment)	FGTHFLHSGSLGGQY	8	8	2	2	--	--	no	1	0
P01100	Proto-oncogene c-Fos; Cellular oncogene fos; G0/G1 switch regulatory protein 7;	Homo sapiens	GGLPEVATPESEEAF	T232	T146	G3URA7	Uncharacterized protein (Fragment)	IMPSTVETPENEEAL	8	8	2	2	--	--	no	4	0
P01100	Proto-oncogene c-Fos; Cellular oncogene fos; G0/G1 switch regulatory protein 7;	Homo sapiens	AGDSLSYYHSPADSF	Y30	Y159	G1NBK8	Uncharacterized protein (Fragment)	HGDPLSYYQAGDMIR	9	8	2	2	--	--	no	2	0
P01100	Proto-oncogene c-Fos; Cellular oncogene fos; G0/G1 switch regulatory protein 7;	Homo sapiens	AGVVKTMTGGRAQSI	T116	T14	G3X8J6	Uncharacterized protein (Fragment)	EEVVRTMTGLRVPRS	9	9	1	0	--	--	no	0	0
P01100	Proto-oncogene c-Fos; Cellular oncogene fos; G0/G1 switch regulatory protein 7;	Homo sapiens	CTPVVTCTPSCTAYT	T331	ND	G1NLI7	Uncharacterized protein	VVTCTP	9	9	--	--	--	--	no	2	0
P01112	GTPase HRas; H-Ras-1; Ha-Ras; Transforming protein p21; c-H-ras; p21ras; Contains: GTPase HRas, N-terminally processed; Flags: Precursor;	Homo sapiens	FVDEYDPTIEDSYRK	T35	T35	G3USG3	Uncharacterized protein	FVDEYDPTIEDSYRK	0	0	0	0	5	1e-89	no	1	0
P01112	GTPase HRas; H-Ras-1; Ha-Ras; Transforming protein p21; c-H-ras; p21ras; Contains: GTPase HRas, N-terminally processed; Flags: Precursor;	Homo sapiens	YDPTIEDSYRKQVVI	S39	S39	G3USG3	Uncharacterized protein	YDPTIEDSYRKQVVI	0	0	0	0	5	1e-89	no	0	1
P01112	GTPase HRas; H-Ras-1; Ha-Ras; Transforming protein p21; c-H-ras; p21ras; Contains: GTPase HRas, N-terminally processed; Flags: Precursor;	Homo sapiens	QGVEDAFYTLVREIR	Y157	Y122	G3UTJ6	Uncharacterized protein (Fragment)	QGVEDAFYTLVREIR	0	0	0	0	3	5e-91	no	0	1
P01112	GTPase HRas; H-Ras-1; Ha-Ras; Transforming protein p21; c-H-ras; p21ras; Contains: GTPase HRas, N-terminally processed; Flags: Precursor;	Homo sapiens	QNHFVDEYDPTIEDS	Y32	Y32	G3USG3	Uncharacterized protein	QNHFVDEYDPTIEDS	0	0	0	0	5	1e-89	no	0	1
P01112	GTPase HRas; H-Ras-1; Ha-Ras; Transforming protein p21; c-H-ras; p21ras; Contains: GTPase HRas, N-terminally processed; Flags: Precursor;	Homo sapiens	DTAGQEEYSAMRDQY	Y64	Y29	G3UTJ6	Uncharacterized protein (Fragment)	DTAGQEEYSAMRDQY	0	0	0	0	3	5e-91	no	0	1
P01112	GTPase HRas; H-Ras-1; Ha-Ras; Transforming protein p21; c-H-ras; p21ras; Contains: GTPase HRas, N-terminally processed; Flags: Precursor;	Homo sapiens	GIPYIETSAKTRQGV	S145	S110	G3UTJ6	Uncharacterized protein (Fragment)	GIPFIETSAKTRQGV	1	0	1	0	3	5e-91	no	0	1
P01112	GTPase HRas; H-Ras-1; Ha-Ras; Transforming protein p21; c-H-ras; p21ras; Contains: GTPase HRas, N-terminally processed; Flags: Precursor;	Homo sapiens	YIETSAKTRQGVEDA	T148	T113	G3UTJ6	Uncharacterized protein (Fragment)	FIETSAKTRQGVEDA	1	0	0	0	3	5e-91	no	1	0
P01112	GTPase HRas; H-Ras-1; Ha-Ras; Transforming protein p21; c-H-ras; p21ras; Contains: GTPase HRas, N-terminally processed; Flags: Precursor;	Homo sapiens	YGIPYIETSAKTRQG	T144	T109	G3UTJ6	Uncharacterized protein (Fragment)	YGIPFIETSAKTRQG	1	0	1	0	3	5e-91	no	1	0
P01112	GTPase HRas; H-Ras-1; Ha-Ras; Transforming protein p21; c-H-ras; p21ras; Contains: GTPase HRas, N-terminally processed; Flags: Precursor;	Homo sapiens	DESGPGCMSCKCVLS	S183	N184	G3USG3	Uncharacterized protein	DESGPGCMNCKCVIS	2	2	1	0	5	1e-89	no	1	0
P04040	Catalase; EC=1.11.1.6;	Homo sapiens	KGAGAFGYFEVTHDI	Y84	Y84	G1NCW7	Catalase	KGAGAFGYFEVTHDI	0	0	0	0	1	0	yes	0	4
P04040	Catalase; EC=1.11.1.6;	Homo sapiens	LQGRLFAYPDTHRHR	Y358	Y360	G1NCW7	Catalase	LQGRLFAYPDTHRHR	0	0	0	0	1	0	yes	0	0
P04040	Catalase; EC=1.11.1.6;	Homo sapiens	YRARVANYQRDGPMC	Y386	Y388	G1NCW7	Catalase	YRARVANYQRDGPMC	0	0	0	0	1	0	yes	1	0
P04040	Catalase; EC=1.11.1.6;	Homo sapiens	RHRLGPNYLHIPVNC	Y370	Y372	G1NCW7	Catalase	RHRLGPNYLQIPVNC	1	0	1	1	1	0	yes	0	0
P04040	Catalase; EC=1.11.1.6;	Homo sapiens	HIPVNCPYRARVANY	Y379	Y381	G1NCW7	Catalase	QIPVNCPYRARVANY	1	0	0	0	1	0	yes	0	0
P04040	Catalase; EC=1.11.1.6;	Homo sapiens	PIAVRFSTVAGESGS	T115	T115	G1NCW7	Catalase	PIAIRFSTVAGESGS	1	0	1	0	1	0	yes	0	1
P04040	Catalase; EC=1.11.1.6;	Homo sapiens	KVWPHKDYPLIPVGK	Y308	Y310	G1NCW7	Catalase	QIWPHGDYPLIPVGK	3	2	1	1	1	0	yes	0	1
P04040	Catalase; EC=1.11.1.6;	Homo sapiens	NANGEAVYCKFHYKT	Y231	Y231	G1NCW7	Catalase	NASGGAVYCKFHVKT	3	3	1	1	1	0	yes	1	3
P04040	Catalase; EC=1.11.1.6;	Homo sapiens	LSQEDPDYGIRDLFN	Y260	Y260	G1NCW7	Catalase	LAATDPDYGIRDLFN	4	4	1	1	1	0	yes	0	1
P04040	Catalase; EC=1.11.1.6;	Homo sapiens	AIHTFVQSGSHLAAR	S515	R387	G1NA23	Uncharacterized protein	VKKAKKKLGSHLSAR	9	9	5	5	--	--	no	0	2
P04040	Catalase; EC=1.11.1.6;	Homo sapiens	ALEHSIQYSGEVRRF	Y425	ND	G1NJP9	Uncharacterized protein	IQYSGE	9	9	--	--	--	--	no	0	0
P04049	RAF proto-oncogene serine/threonine-protein kinase; EC=2.7.11.1; Proto-oncogene c-RAF; cRaf; Raf-1;	Homo sapiens	QTAQGMDYLHAKNII	Y458	Y458	G1N0N1	Uncharacterized protein	QTAQGMDYLHAKNII	0	0	0	0	1	0	yes	0	0
P04049	RAF proto-oncogene serine/threonine-protein kinase; EC=2.7.11.1; Proto-oncogene c-RAF; cRaf; Raf-1;	Homo sapiens	LSQRQRSTSTPNVHM	T258	T258	G1N0N1	Uncharacterized protein	LSQRQRSTSTPNVHM	0	0	0	0	1	0	yes	0	4
P04049	RAF proto-oncogene serine/threonine-protein kinase; EC=2.7.11.1; Proto-oncogene c-RAF; cRaf; Raf-1;	Homo sapiens	IGSGSFGTVYKGKWH	T362	T362	G1N0N1	Uncharacterized protein	IGSGSFGTVYKGKWH	0	0	0	0	1	0	yes	0	0
P04049	RAF proto-oncogene serine/threonine-protein kinase; EC=2.7.11.1; Proto-oncogene c-RAF; cRaf; Raf-1;	Homo sapiens	IFLHEGLTVKIGDFG	T481	T481	G1N0N1	Uncharacterized protein	IFLHEGLTVKIGDFG	0	0	0	0	1	0	yes	1	2
P04049	RAF proto-oncogene serine/threonine-protein kinase; EC=2.7.11.1; Proto-oncogene c-RAF; cRaf; Raf-1;	Homo sapiens	RGQRDSSYYWEIEAS	Y340	Y340	G1N0N1	Uncharacterized protein	RGQRDSSYYWEIEAS	0	0	0	0	1	0	yes	18	0
P04049	RAF proto-oncogene serine/threonine-protein kinase; EC=2.7.11.1; Proto-oncogene c-RAF; cRaf; Raf-1;	Homo sapiens	PRGQRDSSYYWEIEA	S339	S339	G1N0N1	Uncharacterized protein	PRGQRDSSYYWEIEA	0	0	0	0	1	0	yes	6	1
P04049	RAF proto-oncogene serine/threonine-protein kinase; EC=2.7.11.1; Proto-oncogene c-RAF; cRaf; Raf-1;	Homo sapiens	PKINRSASEPSLHRA	S621	S621	G1N0N1	Uncharacterized protein	PKINRSASEPSLHRA	0	0	0	0	1	0	yes	18	16
P04049	RAF proto-oncogene serine/threonine-protein kinase; EC=2.7.11.1; Proto-oncogene c-RAF; cRaf; Raf-1;	Homo sapiens	TGWSQPKTPVPAQRE	T310	T310	G1N0N1	Uncharacterized protein	TGWSQPKTPVPAQRE	0	0	0	0	1	0	yes	0	0
P04049	RAF proto-oncogene serine/threonine-protein kinase; EC=2.7.11.1; Proto-oncogene c-RAF; cRaf; Raf-1;	Homo sapiens	MLSTRIGSGSFGTVY	S357	S357	G1N0N1	Uncharacterized protein	MLSTRIGSGSFGTVY	0	0	0	0	1	0	yes	1	2
P04049	RAF proto-oncogene serine/threonine-protein kinase; EC=2.7.11.1; Proto-oncogene c-RAF; cRaf; Raf-1;	Homo sapiens	IGDFGLATVKSRWSG	T491	T491	G1N0N1	Uncharacterized protein	IGDFGLATVKSRWSG	0	0	0	0	1	0	yes	4	0
P04049	RAF proto-oncogene serine/threonine-protein kinase; EC=2.7.11.1; Proto-oncogene c-RAF; cRaf; Raf-1;	Homo sapiens	IIHRDMKSNNIFLHE	S471	S471	G1N0N1	Uncharacterized protein	IIHRDMKSNNIFLHE	0	0	0	0	1	0	yes	2	2
P04049	RAF proto-oncogene serine/threonine-protein kinase; EC=2.7.11.1; Proto-oncogene c-RAF; cRaf; Raf-1;	Homo sapiens	SQRQRSTSTPNVHMV	S259	S259	G1N0N1	Uncharacterized protein	SQRQRSTSTPNVHMV	0	0	0	0	1	0	yes	35	10
P04049	RAF proto-oncogene serine/threonine-protein kinase; EC=2.7.11.1; Proto-oncogene c-RAF; cRaf; Raf-1;	Homo sapiens	ATVKSRWSGSQQVEQ	S497	S497	G1N0N1	Uncharacterized protein	ATVKSRWSGSQQVEQ	0	0	0	0	1	0	yes	2	0
P04049	RAF proto-oncogene serine/threonine-protein kinase; EC=2.7.11.1; Proto-oncogene c-RAF; cRaf; Raf-1;	Homo sapiens	RPRGQRDSSYYWEIE	S338	S338	G1N0N1	Uncharacterized protein	RPRGQRDSSYYWEIE	0	0	0	0	1	0	yes	56	2
P04049	RAF proto-oncogene serine/threonine-protein kinase; EC=2.7.11.1; Proto-oncogene c-RAF; cRaf; Raf-1;	Homo sapiens	FGLATVKSRWSGSQQ	S494	S494	G1N0N1	Uncharacterized protein	FGLATVKSRWSGSQQ	0	0	0	0	1	0	yes	4	0
P04049	RAF proto-oncogene serine/threonine-protein kinase; EC=2.7.11.1; Proto-oncogene c-RAF; cRaf; Raf-1;	Homo sapiens	TIVQQFGYQRRASDD	Y38	Y38	G1N0N1	Uncharacterized protein	TIVQQFGYQRRASDD	0	0	0	0	1	0	yes	0	0
P04049	RAF proto-oncogene serine/threonine-protein kinase; EC=2.7.11.1; Proto-oncogene c-RAF; cRaf; Raf-1;	Homo sapiens	QRQRSTSTPNVHMVS	T260	T260	G1N0N1	Uncharacterized protein	QRQRSTSTPNVHMVS	0	0	0	0	1	0	yes	1	4
P04049	RAF proto-oncogene serine/threonine-protein kinase; EC=2.7.11.1; Proto-oncogene c-RAF; cRaf; Raf-1;	Homo sapiens	STRIGSGSFGTVYKG	S359	S359	G1N0N1	Uncharacterized protein	STRIGSGSFGTVYKG	0	0	0	0	1	0	yes	1	0
P04049	RAF proto-oncogene serine/threonine-protein kinase; EC=2.7.11.1; Proto-oncogene c-RAF; cRaf; Raf-1;	Homo sapiens	SLPKINRSASEPSLH	S619	S619	G1N0N1	Uncharacterized protein	SLPKINRSASEPSLH	0	0	0	0	1	0	yes	1	2
P04049	RAF proto-oncogene serine/threonine-protein kinase; EC=2.7.11.1; Proto-oncogene c-RAF; cRaf; Raf-1;	Homo sapiens	GQRDSSYYWEIEASE	Y341	Y341	G1N0N1	Uncharacterized protein	GQRDSSYYWEIEASE	0	0	0	0	1	0	yes	21	1
P04049	RAF proto-oncogene serine/threonine-protein kinase; EC=2.7.11.1; Proto-oncogene c-RAF; cRaf; Raf-1;	Homo sapiens	VKSRWSGSQQVEQPT	S499	S499	G1N0N1	Uncharacterized protein	VKSRWSGSQQVEQPT	0	0	0	0	1	0	yes	2	0
P04049	RAF proto-oncogene serine/threonine-protein kinase; EC=2.7.11.1; Proto-oncogene c-RAF; cRaf; Raf-1;	Homo sapiens	SIELLQHSLPKINRS	S612	S612	G1N0N1	Uncharacterized protein	SIELLQHSLPKINRS	0	0	0	0	1	0	yes	0	1
P04049	RAF proto-oncogene serine/threonine-protein kinase; EC=2.7.11.1; Proto-oncogene c-RAF; cRaf; Raf-1;	Homo sapiens	SPNNLSPTGWSQPKT	T303	T303	G1N0N1	Uncharacterized protein	SPNNMSPTGWSQPKT	1	0	1	0	1	0	yes	0	0
P04049	RAF proto-oncogene serine/threonine-protein kinase; EC=2.7.11.1; Proto-oncogene c-RAF; cRaf; Raf-1;	Homo sapiens	NLSPTGWSQPKTPVP	S306	S306	G1N0N1	Uncharacterized protein	NMSPTGWSQPKTPVP	1	0	0	0	1	0	yes	0	0
P04049	RAF proto-oncogene serine/threonine-protein kinase; EC=2.7.11.1; Proto-oncogene c-RAF; cRaf; Raf-1;	Homo sapiens	NRSASEPSLHRAAHT	S624	S624	G1N0N1	Uncharacterized protein	NRSASEPSLHRASHT	1	1	0	0	1	0	yes	0	2
P04049	RAF proto-oncogene serine/threonine-protein kinase; EC=2.7.11.1; Proto-oncogene c-RAF; cRaf; Raf-1;	Homo sapiens	VPALPSLTMRRMRES	T213	T213	G1N0N1	Uncharacterized protein	VPALPPLTMRRMRES	1	1	1	1	1	0	yes	0	0
P04049	RAF proto-oncogene serine/threonine-protein kinase; EC=2.7.11.1; Proto-oncogene c-RAF; cRaf; Raf-1;	Homo sapiens	TMRRMRESVSRMPVS	S220	S220	G1N0N1	Uncharacterized protein	TMRRMRESVSRIPVS	1	1	1	0	1	0	yes	0	0
P04049	RAF proto-oncogene serine/threonine-protein kinase; EC=2.7.11.1; Proto-oncogene c-RAF; cRaf; Raf-1;	Homo sapiens	PSSEGSLSQRQRSTS	S252	S252	G1N0N1	Uncharacterized protein	PSSEGTLSQRQRSTS	1	1	1	0	1	0	yes	0	1
P04049	RAF proto-oncogene serine/threonine-protein kinase; EC=2.7.11.1; Proto-oncogene c-RAF; cRaf; Raf-1;	Homo sapiens	SSQHRYSTPHAFTFN	T234	T234	G1N0N1	Uncharacterized protein	SSQHRYSTPHVFTFN	1	1	1	1	1	0	yes	0	1
P04049	RAF proto-oncogene serine/threonine-protein kinase; EC=2.7.11.1; Proto-oncogene c-RAF; cRaf; Raf-1;	Homo sapiens	SGVPALPSLTMRRMR	S211	P211	G1N0N1	Uncharacterized protein	SGVPALPPLTMRRMR	1	1	1	1	1	0	yes	0	0
P04049	RAF proto-oncogene serine/threonine-protein kinase; EC=2.7.11.1; Proto-oncogene c-RAF; cRaf; Raf-1;	Homo sapiens	VSSQHRYSTPHAFTF	S233	S233	G1N0N1	Uncharacterized protein	VSSQHRYSTPHVFTF	1	1	1	1	1	0	yes	1	1
P04049	RAF proto-oncogene serine/threonine-protein kinase; EC=2.7.11.1; Proto-oncogene c-RAF; cRaf; Raf-1;	Homo sapiens	HSESASPSALSSSPN	S291	S291	G1N0N1	Uncharacterized protein	HSESASPSALSGSPN	1	1	1	1	1	0	yes	0	0
P04049	RAF proto-oncogene serine/threonine-protein kinase; EC=2.7.11.1; Proto-oncogene c-RAF; cRaf; Raf-1;	Homo sapiens	AIRSHSESASPSALS	S287	S287	G1N0N1	Uncharacterized protein	AIRNHSESASPSALS	1	1	1	0	1	0	yes	0	0
P04049	RAF proto-oncogene serine/threonine-protein kinase; EC=2.7.11.1; Proto-oncogene c-RAF; cRaf; Raf-1;	Homo sapiens	PVSSQHRYSTPHAFT	Y232	Y232	G1N0N1	Uncharacterized protein	PVSSQHRYSTPHVFT	1	1	0	0	1	0	yes	0	1
P04049	RAF proto-oncogene serine/threonine-protein kinase; EC=2.7.11.1; Proto-oncogene c-RAF; cRaf; Raf-1;	Homo sapiens	EDAIRSHSESASPSA	S285	S285	G1N0N1	Uncharacterized protein	EDAIRNHSESASPSA	1	1	1	0	1	0	yes	0	0
P04049	RAF proto-oncogene serine/threonine-protein kinase; EC=2.7.11.1; Proto-oncogene c-RAF; cRaf; Raf-1;	Homo sapiens	SLSQRQRSTSTPNVH	S257	S257	G1N0N1	Uncharacterized protein	TLSQRQRSTSTPNVH	1	1	0	0	1	0	yes	1	3
P04049	RAF proto-oncogene serine/threonine-protein kinase; EC=2.7.11.1; Proto-oncogene c-RAF; cRaf; Raf-1;	Homo sapiens	NVHMVSTTLPVDSRM	T269	T269	G1N0N1	Uncharacterized protein	NVHMVSTTMPVDSRI	2	1	1	0	1	0	yes	4	0
P04049	RAF proto-oncogene serine/threonine-protein kinase; EC=2.7.11.1; Proto-oncogene c-RAF; cRaf; Raf-1;	Homo sapiens	SSSPNNLSPTGWSQP	S301	S301	G1N0N1	Uncharacterized protein	SGSPNNMSPTGWSQP	2	1	1	0	1	0	yes	4	7
P04049	RAF proto-oncogene serine/threonine-protein kinase; EC=2.7.11.1; Proto-oncogene c-RAF; cRaf; Raf-1;	Homo sapiens	SPSALSSSPNNLSPT	S296	S296	G1N0N1	Uncharacterized protein	SPSALSGSPNNMSPT	2	1	2	1	1	0	yes	4	6
P04049	RAF proto-oncogene serine/threonine-protein kinase; EC=2.7.11.1; Proto-oncogene c-RAF; cRaf; Raf-1;	Homo sapiens	SASPSALSSSPNNLS	S294	S294	G1N0N1	Uncharacterized protein	SASPSALSGSPNNMS	2	1	1	1	1	0	yes	0	0
P04049	RAF proto-oncogene serine/threonine-protein kinase; EC=2.7.11.1; Proto-oncogene c-RAF; cRaf; Raf-1;	Homo sapiens	ASPSALSSSPNNLSP	S295	G295	G1N0N1	Uncharacterized protein	ASPSALSGSPNNMSP	2	1	1	1	1	0	yes	0	0
P04049	RAF proto-oncogene serine/threonine-protein kinase; EC=2.7.11.1; Proto-oncogene c-RAF; cRaf; Raf-1;	Homo sapiens	FNTSSPSSEGSLSQR	S247	S247	G1N0N1	Uncharacterized protein	FNTSNPSSEGTLSQR	2	2	2	0	1	0	yes	0	0
P04049	RAF proto-oncogene serine/threonine-protein kinase; EC=2.7.11.1; Proto-oncogene c-RAF; cRaf; Raf-1;	Homo sapiens	YSTPHAFTFNTSSPS	T239	T239	G1N0N1	Uncharacterized protein	YSTPHVFTFNTSNPS	2	2	1	1	1	0	yes	0	1
P04049	RAF proto-oncogene serine/threonine-protein kinase; EC=2.7.11.1; Proto-oncogene c-RAF; cRaf; Raf-1;	Homo sapiens	RSHSESASPSALSSS	S289	S289	G1N0N1	Uncharacterized protein	RNHSESASPSALSGS	2	2	0	0	1	0	yes	3	4
P04049	RAF proto-oncogene serine/threonine-protein kinase; EC=2.7.11.1; Proto-oncogene c-RAF; cRaf; Raf-1;	Homo sapiens	SSPSSEGSLSQRQRS	S250	T250	G1N0N1	Uncharacterized protein	SNPSSEGTLSQRQRS	2	2	1	0	1	0	yes	0	0
P04049	RAF proto-oncogene serine/threonine-protein kinase; EC=2.7.11.1; Proto-oncogene c-RAF; cRaf; Raf-1;	Homo sapiens	MIEDAIRSHSESASP	S283	N283	G1N0N1	Uncharacterized protein	IIEDAIRNHSESASP	2	2	1	0	1	0	yes	0	0
P04049	RAF proto-oncogene serine/threonine-protein kinase; EC=2.7.11.1; Proto-oncogene c-RAF; cRaf; Raf-1;	Homo sapiens	FGYQRRASDDGKLTD	S43	S43	G1N0N1	Uncharacterized protein	FGYQRRASDDGKISD	2	2	0	0	1	0	yes	13	4
P04049	RAF proto-oncogene serine/threonine-protein kinase; EC=2.7.11.1; Proto-oncogene c-RAF; cRaf; Raf-1;	Homo sapiens	FDGSSCISPTIVQQF	S29	S29	G1N0N1	Uncharacterized protein	FDGPNCISPTIVQQF	2	2	2	1	1	0	yes	2	3
P04049	RAF proto-oncogene serine/threonine-protein kinase; EC=2.7.11.1; Proto-oncogene c-RAF; cRaf; Raf-1;	Homo sapiens	AFTFNTSSPSSEGSL	S244	N244	G1N0N1	Uncharacterized protein	VFTFNTSNPSSEGTL	3	3	1	0	1	0	yes	0	1
P04049	RAF proto-oncogene serine/threonine-protein kinase; EC=2.7.11.1; Proto-oncogene c-RAF; cRaf; Raf-1;	Homo sapiens	ERAPVSGTQEKNKIR	T324	T324	G1N0N1	Uncharacterized protein	ERAPGTNTQEKNKIR	3	3	3	2	1	0	yes	0	1
P04049	RAF proto-oncogene serine/threonine-protein kinase; EC=2.7.11.1; Proto-oncogene c-RAF; cRaf; Raf-1;	Homo sapiens	TEDINACTLTTSPRL	T638	T638	G1N0N1	Uncharacterized protein	TEDINSCTLTSTRLP	6	6	1	0	1	0	yes	0	0
P04049	RAF proto-oncogene serine/threonine-protein kinase; EC=2.7.11.1; Proto-oncogene c-RAF; cRaf; Raf-1;	Homo sapiens	DINACTLTTSPRLPV	T640	T640	G1N0N1	Uncharacterized protein	DINSCTLTSTRLPVF	8	8	1	0	1	0	yes	0	0
P04049	RAF proto-oncogene serine/threonine-protein kinase; EC=2.7.11.1; Proto-oncogene c-RAF; cRaf; Raf-1;	Homo sapiens	INACTLTTSPRLPVF	S642	S641	G1N0N1	Uncharacterized protein	DINSCTLTSTRLPVF	8	8	4	3	1	0	yes	1	3
P04075	Fructose-bisphosphate aldolase A; EC=4.1.2.13; Lung cancer antigen NY-LU-1; Muscle-type aldolase;	Homo sapiens	EKVLAAVYKALSDHH	Y214	Y216	G1N2A4	Fructose-bisphosphate aldolase (Fragment)	EKVLAAVYKALSDHH	0	0	0	0	1	0	yes	0	0
P04075	Fructose-bisphosphate aldolase A; EC=4.1.2.13; Lung cancer antigen NY-LU-1; Muscle-type aldolase;	Homo sapiens	LKRCQYVTEKVLAAV	T206	T208	G1N2A4	Fructose-bisphosphate aldolase (Fragment)	LKRCQYVTEKVLAAV	0	0	0	0	1	0	yes	0	0
P04075	Fructose-bisphosphate aldolase A; EC=4.1.2.13; Lung cancer antigen NY-LU-1; Muscle-type aldolase;	Homo sapiens	NANVLARYASICQQN	Y174	Y176	G1N2A4	Fructose-bisphosphate aldolase (Fragment)	NANVLARYASICQQN	0	0	0	0	1	0	yes	0	0
P04075	Fructose-bisphosphate aldolase A; EC=4.1.2.13; Lung cancer antigen NY-LU-1; Muscle-type aldolase;	Homo sapiens	TFLSGGQSEEEASIN	S276	S278	G1N2A4	Fructose-bisphosphate aldolase (Fragment)	TFLSGGQSEEEASIN	0	0	0	0	1	0	yes	0	1
P04075	Fructose-bisphosphate aldolase A; EC=4.1.2.13; Lung cancer antigen NY-LU-1; Muscle-type aldolase;	Homo sapiens	LSERCAQYKKDGADF	Y138	Y140	G1N2A4	Fructose-bisphosphate aldolase (Fragment)	LSERCAQYKKDGADF	0	0	0	0	1	0	yes	0	0
P04075	Fructose-bisphosphate aldolase A; EC=4.1.2.13; Lung cancer antigen NY-LU-1; Muscle-type aldolase;	Homo sapiens	HDLKRCQYVTEKVLA	Y204	Y206	G1N2A4	Fructose-bisphosphate aldolase (Fragment)	HDLKRCQYVTEKVLA	0	0	0	0	1	0	yes	0	3
P04075	Fructose-bisphosphate aldolase A; EC=4.1.2.13; Lung cancer antigen NY-LU-1; Muscle-type aldolase;	Homo sapiens	TQGLDGLSERCAQYK	S132	S134	G1N2A4	Fructose-bisphosphate aldolase (Fragment)	TQGLDGLSERCAQYK	0	0	0	0	1	0	yes	0	0
P04075	Fructose-bisphosphate aldolase A; EC=4.1.2.13; Lung cancer antigen NY-LU-1; Muscle-type aldolase;	Homo sapiens	AAVYKALSDHHIYLE	S218	S220	G1N2A4	Fructose-bisphosphate aldolase (Fragment)	AAVYKALSDHHVYLE	1	0	1	0	1	0	yes	0	0
P04075	Fructose-bisphosphate aldolase A; EC=4.1.2.13; Lung cancer antigen NY-LU-1; Muscle-type aldolase;	Homo sapiens	HHIYLEGTLLKPNMV	T227	T229	G1N2A4	Fructose-bisphosphate aldolase (Fragment)	HHVYLEGTLLKPNMV	1	0	0	0	1	0	yes	0	0
P04075	Fructose-bisphosphate aldolase A; EC=4.1.2.13; Lung cancer antigen NY-LU-1; Muscle-type aldolase;	Homo sapiens	ALSDHHIYLEGTLLK	Y223	Y225	G1N2A4	Fructose-bisphosphate aldolase (Fragment)	ALSDHHVYLEGTLLK	1	0	1	0	1	0	yes	0	2
P04075	Fructose-bisphosphate aldolase A; EC=4.1.2.13; Lung cancer antigen NY-LU-1; Muscle-type aldolase;	Homo sapiens	KPWALTFSYGRALQA	S301	S303	G1N2A4	Fructose-bisphosphate aldolase (Fragment)	RPWALTFSYGRALQA	1	1	0	0	1	0	yes	0	0
P04075	Fructose-bisphosphate aldolase A; EC=4.1.2.13; Lung cancer antigen NY-LU-1; Muscle-type aldolase;	Homo sapiens	VTGITFLSGGQSEEE	S272	S274	G1N2A4	Fructose-bisphosphate aldolase (Fragment)	VPGVTFLSGGQSEEE	2	1	1	0	1	0	yes	0	1
P04075	Fructose-bisphosphate aldolase A; EC=4.1.2.13; Lung cancer antigen NY-LU-1; Muscle-type aldolase;	Homo sapiens	PPAVTGITFLSGGQS	T269	T271	G1N2A4	Fructose-bisphosphate aldolase (Fragment)	PPAVPGVTFLSGGQS	2	1	2	1	1	0	yes	0	0
P04075	Fructose-bisphosphate aldolase A; EC=4.1.2.13; Lung cancer antigen NY-LU-1; Muscle-type aldolase;	Homo sapiens	PEQKKELSDIAHRIV	S17	S18	G1N4K7	Fructose-bisphosphate aldolase (Fragment)	PEQKKALSDIAQRIV	2	1	2	2	1	0	yes	0	1
P04075	Fructose-bisphosphate aldolase A; EC=4.1.2.13; Lung cancer antigen NY-LU-1; Muscle-type aldolase;	Homo sapiens	ILAADESTGSIAKRL	T37	V39	G1N2A4	Fructose-bisphosphate aldolase (Fragment)	ILAADESVGSMAKRL	2	2	2	1	1	0	yes	0	5
P04075	Fructose-bisphosphate aldolase A; EC=4.1.2.13; Lung cancer antigen NY-LU-1; Muscle-type aldolase;	Homo sapiens	LLKPWALTFSYGRAL	T299	T301	G1N2A4	Fructose-bisphosphate aldolase (Fragment)	LVRPWALTFSYGRAL	2	2	0	0	1	0	yes	0	0
P04075	Fructose-bisphosphate aldolase A; EC=4.1.2.13; Lung cancer antigen NY-LU-1; Muscle-type aldolase;	Homo sapiens	GILAADESTGSIAKR	S36	S38	G1N2A4	Fructose-bisphosphate aldolase (Fragment)	GILAADESVGSMAKR	2	2	2	1	1	0	yes	0	9
P04075	Fructose-bisphosphate aldolase A; EC=4.1.2.13; Lung cancer antigen NY-LU-1; Muscle-type aldolase;	Homo sapiens	KIGEHTPSALAIMEN	S160	S162	G1N2A4	Fructose-bisphosphate aldolase (Fragment)	KISDNTPSALAIMEN	3	2	2	0	1	0	yes	0	0
P04075	Fructose-bisphosphate aldolase A; EC=4.1.2.13; Lung cancer antigen NY-LU-1; Muscle-type aldolase;	Homo sapiens	KRLQSIGTENTEENR	T49	V51	G1N2A4	Fructose-bisphosphate aldolase (Fragment)	KRLNQIGVENTEENR	3	3	3	3	1	0	yes	0	1
P04075	Fructose-bisphosphate aldolase A; EC=4.1.2.13; Lung cancer antigen NY-LU-1; Muscle-type aldolase;	Homo sapiens	PYQYPALTPEQKKEL	T9	T11	G1N2A4	Fructose-bisphosphate aldolase (Fragment)	THQYPALTAEQKKEL	3	3	1	1	1	0	yes	0	1
P04075	Fructose-bisphosphate aldolase A; EC=4.1.2.13; Lung cancer antigen NY-LU-1; Muscle-type aldolase;	Homo sapiens	LLKPNMVTPGHACTQ	T235	T237	G1N2A4	Fructose-bisphosphate aldolase (Fragment)	LLKPNMVTPGHSCPT	3	3	1	0	1	0	yes	0	1
P04075	Fructose-bisphosphate aldolase A; EC=4.1.2.13; Lung cancer antigen NY-LU-1; Muscle-type aldolase;	Homo sapiens	MPYQYPALTPEQKKE	Y5	Y7	G1N2A4	Fructose-bisphosphate aldolase (Fragment)	STMTHQYPALTAEQK	3	3	1	1	1	0	yes	0	6
P04075	Fructose-bisphosphate aldolase A; EC=4.1.2.13; Lung cancer antigen NY-LU-1; Muscle-type aldolase;	Homo sapiens	MPYQYPALTPEQKKE	Y5	Y7	G1N2A4	Fructose-bisphosphate aldolase (Fragment)	STMTHQYPALTAEQK	3	3	1	1	1	0	yes	0	6
P04075	Fructose-bisphosphate aldolase A; EC=4.1.2.13; Lung cancer antigen NY-LU-1; Muscle-type aldolase;	Homo sapiens	PFPQVIKSKGGVVGI	S100	E101	G1N4K7	Fructose-bisphosphate aldolase (Fragment)	PFPAIIKEKGIVVGI	4	3	4	3	1	0	yes	0	1
P04075	Fructose-bisphosphate aldolase A; EC=4.1.2.13; Lung cancer antigen NY-LU-1; Muscle-type aldolase;	Homo sapiens	AADESTGSIAKRLQS	S39	S41	G1N2A4	Fructose-bisphosphate aldolase (Fragment)	AADESVGSMAKRLNQ	4	4	2	1	1	0	yes	0	13
P04075	Fructose-bisphosphate aldolase A; EC=4.1.2.13; Lung cancer antigen NY-LU-1; Muscle-type aldolase;	Homo sapiens	SIAKRLQSIGTENTE	S46	Q48	G1N2A4	Fructose-bisphosphate aldolase (Fragment)	SMAKRLNQIGVENTE	4	4	3	3	1	0	yes	0	6
P04075	Fructose-bisphosphate aldolase A; EC=4.1.2.13; Lung cancer antigen NY-LU-1; Muscle-type aldolase;	Homo sapiens	VTPGHACTQKFSHEE	T241	P243	G1N2A4	Fructose-bisphosphate aldolase (Fragment)	VTPGHSCPTKYSPEE	5	4	4	2	1	0	yes	0	1
P04075	Fructose-bisphosphate aldolase A; EC=4.1.2.13; Lung cancer antigen NY-LU-1; Muscle-type aldolase;	Homo sapiens	VKRALANSLACQGKY	S336	S337	G1N4K7	Fructose-bisphosphate aldolase (Fragment)	CKRAQINSLACRGQY	5	5	3	2	1	0	yes	0	0
P04075	Fructose-bisphosphate aldolase A; EC=4.1.2.13; Lung cancer antigen NY-LU-1; Muscle-type aldolase;	Homo sapiens	GAAASESLFVSNHAY	Y364	Y366	G1N2A4	Fructose-bisphosphate aldolase (Fragment)	SGAAGQSLYVANHAY	6	4	4	1	1	0	yes	0	3
P04075	Fructose-bisphosphate aldolase A; EC=4.1.2.13; Lung cancer antigen NY-LU-1; Muscle-type aldolase;	Homo sapiens	GAAASESLFVSNHAY	Y364	Y366	G1N2A4	Fructose-bisphosphate aldolase (Fragment)	SGAAGQSLYVANHAY	6	4	4	1	1	0	yes	0	3
P04075	Fructose-bisphosphate aldolase A; EC=4.1.2.13; Lung cancer antigen NY-LU-1; Muscle-type aldolase;	Homo sapiens	AGAAASESLFVSNHA	S356	S358	G1N2A4	Fructose-bisphosphate aldolase (Fragment)	DSGAAGQSLYVANHA	7	5	4	1	1	0	yes	0	1
P04075	Fructose-bisphosphate aldolase A; EC=4.1.2.13; Lung cancer antigen NY-LU-1; Muscle-type aldolase;	Homo sapiens	FYRQLLLTADDRVNP	T65	S67	G1N2A4	Fructose-bisphosphate aldolase (Fragment)	LYRQILFSADSRVKK	7	7	4	2	1	0	yes	0	3
P04075	Fructose-bisphosphate aldolase A; EC=4.1.2.13; Lung cancer antigen NY-LU-1; Muscle-type aldolase;	Homo sapiens	LKAAQEEYVKRALAN	Y328	Y414	G1N0Z5	Uncharacterized protein (Fragment)	LKAEQEEYVQEGIRW	7	7	1	1	--	--	no	0	0
P04075	Fructose-bisphosphate aldolase A; EC=4.1.2.13; Lung cancer antigen NY-LU-1; Muscle-type aldolase;	Homo sapiens	GQAGAAASESLFVSN	S354	S113	G1MXZ3	Uncharacterized protein	FIFGAAASQSLTDIA	8	7	1	0	--	--	no	0	1
P04083	Annexin A1; Annexin I; Annexin-1; Calpactin II; Calpactin-2; Chromobindin-9; Lipocortin I; Phospholipase A2 inhibitory protein; p35;	Homo sapiens	VKGVDEATIIDILTK	T64	T59	G1N2L1	Annexin	VKGVDEATIIDILTK	0	0	0	0	8	3e-79	no	0	0
P04083	Annexin A1; Annexin I; Annexin-1; Calpactin II; Calpactin-2; Chromobindin-9; Lipocortin I; Phospholipase A2 inhibitory protein; p35;	Homo sapiens	ATIIDILTKRNNAQR	T70	T65	G1N2L1	Annexin	ATIIDILTKRTNAQR	1	1	1	1	8	3e-79	no	0	0
P04083	Annexin A1; Annexin I; Annexin-1; Calpactin II; Calpactin-2; Chromobindin-9; Lipocortin I; Phospholipase A2 inhibitory protein; p35;	Homo sapiens	MAMVSEFLKQAWFIE	S5	S5	G1N2L1	Annexin	MAMVSEFLKQAWFMD	2	1	0	0	8	3e-79	no	2	2
P04083	Annexin A1; Annexin I; Annexin-1; Calpactin II; Calpactin-2; Chromobindin-9; Lipocortin I; Phospholipase A2 inhibitory protein; p35;	Homo sapiens	DLAKDITSDTSGDFR	S170	S161	G1MZD9	Annexin	ELEKDIISDTSGDFR	3	2	1	1	2	3e-116	no	0	1
P04083	Annexin A1; Annexin I; Annexin-1; Calpactin II; Calpactin-2; Chromobindin-9; Lipocortin I; Phospholipase A2 inhibitory protein; p35;	Homo sapiens	TILTTRSYPQLRRVF	Y230	Y555	G1N3Z0	Annexin	SILCTRSYPHLRRVF	3	2	2	2	6	9e-86	no	0	1
P04083	Annexin A1; Annexin I; Annexin-1; Calpactin II; Calpactin-2; Chromobindin-9; Lipocortin I; Phospholipase A2 inhibitory protein; p35;	Homo sapiens	RDLAKDITSDTSGDF	T169	I160	G1MZD9	Annexin	TELEKDIISDTSGDF	4	3	2	2	2	3e-116	no	0	0
P04083	Annexin A1; Annexin I; Annexin-1; Calpactin II; Calpactin-2; Chromobindin-9; Lipocortin I; Phospholipase A2 inhibitory protein; p35;	Homo sapiens	KDITSDTSGDFRNAL	S173	S164	G1MZD9	Annexin	KDIISDTSGDFRKLM	4	4	1	1	2	3e-116	no	0	0
P04083	Annexin A1; Annexin I; Annexin-1; Calpactin II; Calpactin-2; Chromobindin-9; Lipocortin I; Phospholipase A2 inhibitory protein; p35;	Homo sapiens	RQQIKAAYLQETGKP	Y84	Y79	G1N2L1	Annexin	RQQIKAAYQQAKGKS	4	4	3	3	8	3e-79	no	0	1
P04083	Annexin A1; Annexin I; Annexin-1; Calpactin II; Calpactin-2; Chromobindin-9; Lipocortin I; Phospholipase A2 inhibitory protein; p35;	Homo sapiens	AKDITSDTSGDFRNA	T172	T163	G1MZD9	Annexin	EKDIISDTSGDFRKL	4	4	1	1	2	3e-116	no	0	0
P04083	Annexin A1; Annexin I; Annexin-1; Calpactin II; Calpactin-2; Chromobindin-9; Lipocortin I; Phospholipase A2 inhibitory protein; p35;	Homo sapiens	DSDARALYEAGERRK	Y207	Y199	G1MZD9	Annexin	DQDARELYDAGVKRK	5	4	3	2	2	3e-116	no	0	8
P04083	Annexin A1; Annexin I; Annexin-1; Calpactin II; Calpactin-2; Chromobindin-9; Lipocortin I; Phospholipase A2 inhibitory protein; p35;	Homo sapiens	LRRVFQKYTKYSKHD	Y240	Y237	G1N2K9	Annexin	DTRFFQKYAKYSKHD	5	5	1	1	1	3e-127	yes	0	1
P04083	Annexin A1; Annexin I; Annexin-1; Calpactin II; Calpactin-2; Chromobindin-9; Lipocortin I; Phospholipase A2 inhibitory protein; p35;	Homo sapiens	PYPTFNPSSDVAALH	S45	S861	G1NIF3	Uncharacterized protein (Fragment)	ILPTFNPSTIIAALE	6	5	3	1	--	--	no	1	0
P04083	Annexin A1; Annexin I; Annexin-1; Calpactin II; Calpactin-2; Chromobindin-9; Lipocortin I; Phospholipase A2 inhibitory protein; p35;	Homo sapiens	SAVSPYPTFNPSSDV	T41	N36	G1N2L1	Annexin	SAVHSYSNFDPSADV	6	5	5	4	8	3e-79	no	0	0
P04083	Annexin A1; Annexin I; Annexin-1; Calpactin II; Calpactin-2; Chromobindin-9; Lipocortin I; Phospholipase A2 inhibitory protein; p35;	Homo sapiens	KAAYLQETGKPLDET	T88	K83	G1N2L1	Annexin	KAAYQQAKGKSLEED	6	5	4	4	8	3e-79	no	0	1
P04083	Annexin A1; Annexin I; Annexin-1; Calpactin II; Calpactin-2; Chromobindin-9; Lipocortin I; Phospholipase A2 inhibitory protein; p35;	Homo sapiens	NVFNTILTTRSYPQL	T226	A372	G1N4G4	Annexin	SCFNMVLASRSFPQL	7	5	5	2	4	4e-88	no	0	0
P04083	Annexin A1; Annexin I; Annexin-1; Calpactin II; Calpactin-2; Chromobindin-9; Lipocortin I; Phospholipase A2 inhibitory protein; p35;	Homo sapiens	AGERRKGTDVNVFNT	T216	T898	G3UQ40	Uncharacterized protein (Fragment)	LLERRHGTDVNEEKA	7	7	1	1	--	--	no	1	0
P04083	Annexin A1; Annexin I; Annexin-1; Calpactin II; Calpactin-2; Chromobindin-9; Lipocortin I; Phospholipase A2 inhibitory protein; p35;	Homo sapiens	LDETKGDYEKILVAL	Y335	Y654	G1NLX3	Uncharacterized protein	LDETKTHYEKEQEDM	7	7	2	2	--	--	no	0	0
P04083	Annexin A1; Annexin I; Annexin-1; Calpactin II; Calpactin-2; Chromobindin-9; Lipocortin I; Phospholipase A2 inhibitory protein; p35;	Homo sapiens	EYVQTVKSSKGGPGS	S27	E543	G1NC21	Uncharacterized protein (Fragment)	EYIQSVKESKKSKGR	8	7	2	1	--	--	no	3	0
P04083	Annexin A1; Annexin I; Annexin-1; Calpactin II; Calpactin-2; Chromobindin-9; Lipocortin I; Phospholipase A2 inhibitory protein; p35;	Homo sapiens	SSKGGPGSAVSPYPT	S34	S386	G1NAG7	Uncharacterized protein (Fragment)	ELIFGPGSQVCPYMM	8	8	1	1	--	--	no	1	0
P04083	Annexin A1; Annexin I; Annexin-1; Calpactin II; Calpactin-2; Chromobindin-9; Lipocortin I; Phospholipase A2 inhibitory protein; p35;	Homo sapiens	IENEEQEYVQTVKSS	Y21	Y537	G1NC21	Uncharacterized protein (Fragment)	LAEVTKEYIQSVKES	9	8	2	1	--	--	no	2	5
P04083	Annexin A1; Annexin I; Annexin-1; Calpactin II; Calpactin-2; Chromobindin-9; Lipocortin I; Phospholipase A2 inhibitory protein; p35;	Homo sapiens	YVQTVKSSKGGPGSA	S28	S544	G1NC21	Uncharacterized protein (Fragment)	YIQSVKESKKSKGRR	9	8	2	1	--	--	no	1	0
P04083	Annexin A1; Annexin I; Annexin-1; Calpactin II; Calpactin-2; Chromobindin-9; Lipocortin I; Phospholipase A2 inhibitory protein; p35;	Homo sapiens	PGSAVSPYPTFNPSS	Y39	ND	G1NIM1	Uncharacterized protein	PYPTFN	9	9	--	--	--	--	no	0	5
P04083	Annexin A1; Annexin I; Annexin-1; Calpactin II; Calpactin-2; Chromobindin-9; Lipocortin I; Phospholipase A2 inhibitory protein; p35;	Homo sapiens	GGPGSAVSPYPTFNP	S37	ND	G1NIM1	Uncharacterized protein	PYPTFN	9	9	--	--	--	--	no	0	1
P04406	Glyceraldehyde-3-phosphate dehydrogenase; GAPDH; EC=1.2.1.12; Peptidyl-cysteine S-nitrosylase GAPDH; EC=2.6.99.-;	Homo sapiens	IVEGLMTTVHAITAT	T177	T175	G1NMR6	Glyceraldehyde-3-phosphate dehydrogenase	IVEGLMTTVHAITAT	0	0	0	0	1	0	yes	0	1
P04406	Glyceraldehyde-3-phosphate dehydrogenase; GAPDH; EC=1.2.1.12; Peptidyl-cysteine S-nitrosylase GAPDH; EC=2.6.99.-;	Homo sapiens	AEYVVESTGVFTTME	T99	T97	G1NMR6	Glyceraldehyde-3-phosphate dehydrogenase	AEYVVESTGVFTTME	0	0	0	0	1	0	yes	0	0
P04406	Glyceraldehyde-3-phosphate dehydrogenase; GAPDH; EC=1.2.1.12; Peptidyl-cysteine S-nitrosylase GAPDH; EC=2.6.99.-;	Homo sapiens	MTTVHAITATQKTVD	T182	T180	G1NMR6	Glyceraldehyde-3-phosphate dehydrogenase	MTTVHAITATQKTVD	0	0	0	0	1	0	yes	0	2
P04406	Glyceraldehyde-3-phosphate dehydrogenase; GAPDH; EC=1.2.1.12; Peptidyl-cysteine S-nitrosylase GAPDH; EC=2.6.99.-;	Homo sapiens	AITATQKTVDGPSGK	T187	T185	G1NMR6	Glyceraldehyde-3-phosphate dehydrogenase	AITATQKTVDGPSGK	0	0	0	0	1	0	yes	0	1
P04406	Glyceraldehyde-3-phosphate dehydrogenase; GAPDH; EC=1.2.1.12; Peptidyl-cysteine S-nitrosylase GAPDH; EC=2.6.99.-;	Homo sapiens	VESTGVFTTMEKAGA	T103	T101	G1NMR6	Glyceraldehyde-3-phosphate dehydrogenase	VESTGVFTTMEKAGA	0	0	0	0	1	0	yes	0	0
P04406	Glyceraldehyde-3-phosphate dehydrogenase; GAPDH; EC=1.2.1.12; Peptidyl-cysteine S-nitrosylase GAPDH; EC=2.6.99.-;	Homo sapiens	ESTGVFTTMEKAGAH	T104	T102	G1NMR6	Glyceraldehyde-3-phosphate dehydrogenase	ESTGVFTTMEKAGAH	0	0	0	0	1	0	yes	0	0
P04406	Glyceraldehyde-3-phosphate dehydrogenase; GAPDH; EC=1.2.1.12; Peptidyl-cysteine S-nitrosylase GAPDH; EC=2.6.99.-;	Homo sapiens	QNIIPASTGAAKAVG	T211	T209	G1NMR6	Glyceraldehyde-3-phosphate dehydrogenase	QNIIPASTGAAKAVG	0	0	0	0	1	0	yes	0	3
P04406	Glyceraldehyde-3-phosphate dehydrogenase; GAPDH; EC=1.2.1.12; Peptidyl-cysteine S-nitrosylase GAPDH; EC=2.6.99.-;	Homo sapiens	WYDNEFGYSNRVVDL	Y320	Y318	G1NMR6	Glyceraldehyde-3-phosphate dehydrogenase	WYDNEFGYSNRVVDL	0	0	0	0	1	0	yes	0	2
P04406	Glyceraldehyde-3-phosphate dehydrogenase; GAPDH; EC=1.2.1.12; Peptidyl-cysteine S-nitrosylase GAPDH; EC=2.6.99.-;	Homo sapiens	TVHAITATQKTVDGP	T184	T182	G1NMR6	Glyceraldehyde-3-phosphate dehydrogenase	TVHAITATQKTVDGP	0	0	0	0	1	0	yes	0	8
P04406	Glyceraldehyde-3-phosphate dehydrogenase; GAPDH; EC=1.2.1.12; Peptidyl-cysteine S-nitrosylase GAPDH; EC=2.6.99.-;	Homo sapiens	NVSVVDLTCRLEKPA	T246	T244	G1NMR6	Glyceraldehyde-3-phosphate dehydrogenase	NVSVVDLTCRLEKPA	0	0	0	0	1	0	yes	1	0
P04406	Glyceraldehyde-3-phosphate dehydrogenase; GAPDH; EC=1.2.1.12; Peptidyl-cysteine S-nitrosylase GAPDH; EC=2.6.99.-;	Homo sapiens	GIVEGLMTTVHAITA	T176	T174	G1NMR6	Glyceraldehyde-3-phosphate dehydrogenase	GIVEGLMTTVHAITA	0	0	0	0	1	0	yes	0	1
P04406	Glyceraldehyde-3-phosphate dehydrogenase; GAPDH; EC=1.2.1.12; Peptidyl-cysteine S-nitrosylase GAPDH; EC=2.6.99.-;	Homo sapiens	QKTVDGPSGKLWRDG	S192	S190	G1NMR6	Glyceraldehyde-3-phosphate dehydrogenase	QKTVDGPSGKLWRDG	0	0	0	0	1	0	yes	0	0
P04406	Glyceraldehyde-3-phosphate dehydrogenase; GAPDH; EC=1.2.1.12; Peptidyl-cysteine S-nitrosylase GAPDH; EC=2.6.99.-;	Homo sapiens	IISNASCTTNCLAPL	T153	T151	G1NMR6	Glyceraldehyde-3-phosphate dehydrogenase	IVSNASCTTNCLAPL	1	0	0	0	1	0	yes	0	2
P04406	Glyceraldehyde-3-phosphate dehydrogenase; GAPDH; EC=1.2.1.12; Peptidyl-cysteine S-nitrosylase GAPDH; EC=2.6.99.-;	Homo sapiens	FVKLISWYDNEFGYS	Y314	Y312	G1NMR6	Glyceraldehyde-3-phosphate dehydrogenase	FVKLVSWYDNEFGYS	1	0	1	0	1	0	yes	0	1
P04406	Glyceraldehyde-3-phosphate dehydrogenase; GAPDH; EC=1.2.1.12; Peptidyl-cysteine S-nitrosylase GAPDH; EC=2.6.99.-;	Homo sapiens	DHFVKLISWYDNEFG	S312	S310	G1NMR6	Glyceraldehyde-3-phosphate dehydrogenase	DHFVKLVSWYDNEFG	1	0	1	0	1	0	yes	0	1
P04406	Glyceraldehyde-3-phosphate dehydrogenase; GAPDH; EC=1.2.1.12; Peptidyl-cysteine S-nitrosylase GAPDH; EC=2.6.99.-;	Homo sapiens	LKIISNASCTTNCLA	S151	S149	G1NMR6	Glyceraldehyde-3-phosphate dehydrogenase	LKIVSNASCTTNCLA	1	0	1	0	1	0	yes	0	2
P04406	Glyceraldehyde-3-phosphate dehydrogenase; GAPDH; EC=1.2.1.12; Peptidyl-cysteine S-nitrosylase GAPDH; EC=2.6.99.-;	Homo sapiens	ISNASCTTNCLAPLA	T154	T152	G1NMR6	Glyceraldehyde-3-phosphate dehydrogenase	VSNASCTTNCLAPLA	1	0	0	0	1	0	yes	0	1
P04406	Glyceraldehyde-3-phosphate dehydrogenase; GAPDH; EC=1.2.1.12; Peptidyl-cysteine S-nitrosylase GAPDH; EC=2.6.99.-;	Homo sapiens	RLEKPAKYDDIKKVV	Y255	Y253	G1NMR6	Glyceraldehyde-3-phosphate dehydrogenase	RLEKPAKYDDIKRVV	1	1	0	0	1	0	yes	0	1
P04406	Glyceraldehyde-3-phosphate dehydrogenase; GAPDH; EC=1.2.1.12; Peptidyl-cysteine S-nitrosylase GAPDH; EC=2.6.99.-;	Homo sapiens	GMAFRVPTANVSVVD	T237	T235	G1NMR6	Glyceraldehyde-3-phosphate dehydrogenase	GMAFRVPTPNVSVVD	1	1	1	1	1	0	yes	1	0
P04406	Glyceraldehyde-3-phosphate dehydrogenase; GAPDH; EC=1.2.1.12; Peptidyl-cysteine S-nitrosylase GAPDH; EC=2.6.99.-;	Homo sapiens	DPFIDLNYMVYMFQY	Y42	Y40	G1NMR6	Glyceraldehyde-3-phosphate dehydrogenase	DPFIDLNYMVYMFKY	1	1	0	0	1	0	yes	1	1
P04406	Glyceraldehyde-3-phosphate dehydrogenase; GAPDH; EC=1.2.1.12; Peptidyl-cysteine S-nitrosylase GAPDH; EC=2.6.99.-;	Homo sapiens	RVPTANVSVVDLTCR	S241	S239	G1NMR6	Glyceraldehyde-3-phosphate dehydrogenase	RVPTPNVSVVDLTCR	1	1	1	1	1	0	yes	1	0
P04406	Glyceraldehyde-3-phosphate dehydrogenase; GAPDH; EC=1.2.1.12; Peptidyl-cysteine S-nitrosylase GAPDH; EC=2.6.99.-;	Homo sapiens	LQNIIPASTGAAKAV	S210	S208	G1NMR6	Glyceraldehyde-3-phosphate dehydrogenase	AQNIIPASTGAAKAV	1	1	0	0	1	0	yes	0	3
P04406	Glyceraldehyde-3-phosphate dehydrogenase; GAPDH; EC=1.2.1.12; Peptidyl-cysteine S-nitrosylase GAPDH; EC=2.6.99.-;	Homo sapiens	PLKGILGYTEHQVVS	Y276	Y274	G1NMR6	Glyceraldehyde-3-phosphate dehydrogenase	PLKGILGYTEDQVVS	1	1	1	1	1	0	yes	0	0
P04406	Glyceraldehyde-3-phosphate dehydrogenase; GAPDH; EC=1.2.1.12; Peptidyl-cysteine S-nitrosylase GAPDH; EC=2.6.99.-;	Homo sapiens	IDLNYMVYMFQYDST	Y45	Y43	G1NMR6	Glyceraldehyde-3-phosphate dehydrogenase	IDLNYMVYMFKYDST	1	1	1	0	1	0	yes	0	0
P04406	Glyceraldehyde-3-phosphate dehydrogenase; GAPDH; EC=1.2.1.12; Peptidyl-cysteine S-nitrosylase GAPDH; EC=2.6.99.-;	Homo sapiens	WGDAGAEYVVESTGV	Y94	Y92	G1NMR6	Glyceraldehyde-3-phosphate dehydrogenase	WADAGAEYVVESTGV	1	1	0	0	1	0	yes	0	0
P04406	Glyceraldehyde-3-phosphate dehydrogenase; GAPDH; EC=1.2.1.12; Peptidyl-cysteine S-nitrosylase GAPDH; EC=2.6.99.-;	Homo sapiens	SNRVVDLMAHMASKE	S333	S331	G1NMR6	Glyceraldehyde-3-phosphate dehydrogenase	SNRVVDLMVHMASKE	1	1	1	1	1	0	yes	0	1
P04406	Glyceraldehyde-3-phosphate dehydrogenase; GAPDH; EC=1.2.1.12; Peptidyl-cysteine S-nitrosylase GAPDH; EC=2.6.99.-;	Homo sapiens	NHEKYDNSLKIISNA	S143	S141	G1NMR6	Glyceraldehyde-3-phosphate dehydrogenase	NHEKYDKSLKIVSNA	2	1	2	1	1	0	yes	1	3
P04406	Glyceraldehyde-3-phosphate dehydrogenase; GAPDH; EC=1.2.1.12; Peptidyl-cysteine S-nitrosylase GAPDH; EC=2.6.99.-;	Homo sapiens	MGVNHEKYDNSLKII	Y140	Y138	G1NMR6	Glyceraldehyde-3-phosphate dehydrogenase	MGVNHEKYDKSLKIV	2	1	1	1	1	0	yes	1	3
P04406	Glyceraldehyde-3-phosphate dehydrogenase; GAPDH; EC=1.2.1.12; Peptidyl-cysteine S-nitrosylase GAPDH; EC=2.6.99.-;	Homo sapiens	DNSLKIISNASCTTN	S148	S146	G1NMR6	Glyceraldehyde-3-phosphate dehydrogenase	DKSLKIVSNASCTTN	2	1	1	0	1	0	yes	1	2
P04406	Glyceraldehyde-3-phosphate dehydrogenase; GAPDH; EC=1.2.1.12; Peptidyl-cysteine S-nitrosylase GAPDH; EC=2.6.99.-;	Homo sapiens	IFQERDPSKIKWGDA	S83	S81	G1NMR6	Glyceraldehyde-3-phosphate dehydrogenase	IFQERDPSNIKWADA	2	2	1	1	1	0	yes	0	7
P04406	Glyceraldehyde-3-phosphate dehydrogenase; GAPDH; EC=1.2.1.12; Peptidyl-cysteine S-nitrosylase GAPDH; EC=2.6.99.-;	Homo sapiens	VINGNPITIFQERDP	T75	T73	G1NMR6	Glyceraldehyde-3-phosphate dehydrogenase	VINGHAITIFQERDP	2	2	2	1	1	0	yes	0	2
P04406	Glyceraldehyde-3-phosphate dehydrogenase; GAPDH; EC=1.2.1.12; Peptidyl-cysteine S-nitrosylase GAPDH; EC=2.6.99.-;	Homo sapiens	THGKFHGTVKAENGK	T59	T57	G1NMR6	Glyceraldehyde-3-phosphate dehydrogenase	THGHFKGTVKAENGK	2	2	2	2	1	0	yes	0	1
P04406	Glyceraldehyde-3-phosphate dehydrogenase; GAPDH; EC=1.2.1.12; Peptidyl-cysteine S-nitrosylase GAPDH; EC=2.6.99.-;	Homo sapiens	YMVYMFQYDSTHGKF	Y49	Y47	G1NMR6	Glyceraldehyde-3-phosphate dehydrogenase	YMVYMFKYDSTHGHF	2	2	1	0	1	0	yes	0	0
P04406	Glyceraldehyde-3-phosphate dehydrogenase; GAPDH; EC=1.2.1.12; Peptidyl-cysteine S-nitrosylase GAPDH; EC=2.6.99.-;	Homo sapiens	YMFQYDSTHGKFHGT	T52	T50	G1NMR6	Glyceraldehyde-3-phosphate dehydrogenase	YMFKYDSTHGHFKGT	3	3	2	1	1	0	yes	0	0
P04406	Glyceraldehyde-3-phosphate dehydrogenase; GAPDH; EC=1.2.1.12; Peptidyl-cysteine S-nitrosylase GAPDH; EC=2.6.99.-;	Homo sapiens	KKVVKQASEGPLKGI	S266	A264	G1NMR6	Glyceraldehyde-3-phosphate dehydrogenase	KRVVKAAADGPLKGI	4	3	3	1	1	0	yes	0	0
P04406	Glyceraldehyde-3-phosphate dehydrogenase; GAPDH; EC=1.2.1.12; Peptidyl-cysteine S-nitrosylase GAPDH; EC=2.6.99.-;	Homo sapiens	TEHQVVSSDFNSDTH	S284	C282	G1NMR6	Glyceraldehyde-3-phosphate dehydrogenase	TEDQVVSCDFNGDSH	4	4	2	2	1	0	yes	0	0
P04406	Glyceraldehyde-3-phosphate dehydrogenase; GAPDH; EC=1.2.1.12; Peptidyl-cysteine S-nitrosylase GAPDH; EC=2.6.99.-;	Homo sapiens	VYMFQYDSTHGKFHG	S51	S49	G1NMR6	Glyceraldehyde-3-phosphate dehydrogenase	VYMFKYDSTHGHFKG	4	4	2	1	1	0	yes	0	0
P04406	Glyceraldehyde-3-phosphate dehydrogenase; GAPDH; EC=1.2.1.12; Peptidyl-cysteine S-nitrosylase GAPDH; EC=2.6.99.-;	Homo sapiens	VTRAAFNSGKVDIVA	S25	ND	G1NCJ7	Uncharacterized protein	VTRAAF	9	9	--	--	--	--	no	0	1
P04629	High affinity nerve growth factor receptor; EC=2.7.10.1; Neurotrophic tyrosine kinase receptor type 1; TRK1-transforming tyrosine kinase protein; Tropomyosin-related kinase A; Tyrosine kinase receptor; Tyrosine kinase receptor A; Trk-A; gp140trk; p140-TrkA; Flags: Precursor;	Homo sapiens	MPPESILYRKFTTES	Y701	Y249	G1NMZ8	Tyrosine-protein kinase receptor (Fragment)	MPPESILYRKFTTES	0	0	0	0	4	0	no	1	0
P04629	High affinity nerve growth factor receptor; EC=2.7.10.1; Neurotrophic tyrosine kinase receptor type 1; TRK1-transforming tyrosine kinase protein; Tropomyosin-related kinase A; Tyrosine kinase receptor; Tyrosine kinase receptor A; Trk-A; gp140trk; p140-TrkA; Flags: Precursor;	Homo sapiens	FGMSRDIYSTDYYRV	Y676	Y224	G1NMZ8	Tyrosine-protein kinase receptor (Fragment)	FGMSRDIYSTDYYRV	0	0	0	0	4	0	no	0	1
P04629	High affinity nerve growth factor receptor; EC=2.7.10.1; Neurotrophic tyrosine kinase receptor type 1; TRK1-transforming tyrosine kinase protein; Tropomyosin-related kinase A; Tyrosine kinase receptor; Tyrosine kinase receptor A; Trk-A; gp140trk; p140-TrkA; Flags: Precursor;	Homo sapiens	KIGDFGMSRDIYSTD	S672	S220	G1NMZ8	Tyrosine-protein kinase receptor (Fragment)	KIGDFGMSRDIYSTD	0	0	0	0	4	0	no	0	0
P04629	High affinity nerve growth factor receptor; EC=2.7.10.1; Neurotrophic tyrosine kinase receptor type 1; TRK1-transforming tyrosine kinase protein; Tropomyosin-related kinase A; Tyrosine kinase receptor; Tyrosine kinase receptor A; Trk-A; gp140trk; p140-TrkA; Flags: Precursor;	Homo sapiens	RDIYSTDYYRVGGRT	Y680	Y228	G1NMZ8	Tyrosine-protein kinase receptor (Fragment)	RDIYSTDYYRVGGRT	0	0	0	0	4	0	no	3	1
P04629	High affinity nerve growth factor receptor; EC=2.7.10.1; Neurotrophic tyrosine kinase receptor type 1; TRK1-transforming tyrosine kinase protein; Tropomyosin-related kinase A; Tyrosine kinase receptor; Tyrosine kinase receptor A; Trk-A; gp140trk; p140-TrkA; Flags: Precursor;	Homo sapiens	DIYSTDYYRVGGRTM	Y681	Y229	G1NMZ8	Tyrosine-protein kinase receptor (Fragment)	DIYSTDYYRVGGRTM	0	0	0	0	4	0	no	3	1
P04629	High affinity nerve growth factor receptor; EC=2.7.10.1; Neurotrophic tyrosine kinase receptor type 1; TRK1-transforming tyrosine kinase protein; Tropomyosin-related kinase A; Tyrosine kinase receptor; Tyrosine kinase receptor A; Trk-A; gp140trk; p140-TrkA; Flags: Precursor;	Homo sapiens	HIIENPQYFSDACVH	Y496	Y44	G1NMZ8	Tyrosine-protein kinase receptor (Fragment)	NFIENPQYFCNACVH	4	3	2	1	4	0	no	9	0
P04629	High affinity nerve growth factor receptor; EC=2.7.10.1; Neurotrophic tyrosine kinase receptor type 1; TRK1-transforming tyrosine kinase protein; Tropomyosin-related kinase A; Tyrosine kinase receptor; Tyrosine kinase receptor A; Trk-A; gp140trk; p140-TrkA; Flags: Precursor;	Homo sapiens	RLSRLNLSFNALESL	S123	S338	G1NQX3	Uncharacterized protein (Fragment)	SLSVLDLSYNALQSL	5	2	3	1	--	--	no	0	0
P04629	High affinity nerve growth factor receptor; EC=2.7.10.1; Neurotrophic tyrosine kinase receptor type 1; TRK1-transforming tyrosine kinase protein; Tropomyosin-related kinase A; Tyrosine kinase receptor; Tyrosine kinase receptor A; Trk-A; gp140trk; p140-TrkA; Flags: Precursor;	Homo sapiens	QALAQAPPVYLDVLG	Y791	Y339	G1NMZ8	Tyrosine-protein kinase receptor (Fragment)	QALVKTPPIYLDILG	5	3	4	2	4	0	no	4	0
P04629	High affinity nerve growth factor receptor; EC=2.7.10.1; Neurotrophic tyrosine kinase receptor type 1; TRK1-transforming tyrosine kinase protein; Tropomyosin-related kinase A; Tyrosine kinase receptor; Tyrosine kinase receptor A; Trk-A; gp140trk; p140-TrkA; Flags: Precursor;	Homo sapiens	RACPPEVYAIMRGCW	Y757	Y305	G1NMZ8	Tyrosine-protein kinase receptor (Fragment)	RTCPSEVYDIMQSCW	5	5	3	2	4	0	no	1	0
P04632	Calpain small subunit 1; CSS1; Calcium-activated neutral proteinase small subunit; CANP small subunit; Calcium-dependent protease small subunit; CDPS; Calcium-dependent protease small subunit 1; Calpain regulatory subunit;	Homo sapiens	FGIDTCRSMVAVMDS	S146	S688	G1NG52	Uncharacterized protein	FELESCRSMIALMDT	7	5	4	0	1	4e-72	no	0	0
P04632	Calpain small subunit 1; CSS1; Calcium-activated neutral proteinase small subunit; CANP small subunit; Calcium-dependent protease small subunit; CDPS; Calcium-dependent protease small subunit 1; Calpain regulatory subunit;	Homo sapiens	AVMDSDTTGKLGFEE	T156	T1266	G1MU29	Uncharacterized protein (Fragment)	FVMDSDTTLADLLKL	8	8	0	0	--	--	no	0	0
P04632	Calpain small subunit 1; CSS1; Calcium-activated neutral proteinase small subunit; CANP small subunit; Calcium-dependent protease small subunit; CDPS; Calcium-dependent protease small subunit 1; Calpain regulatory subunit;	Homo sapiens	PPPRTHYSNIEANES	S88	D15	G1MWB8	Uncharacterized protein (Fragment)	WKPRKHYDDIEDLVI	9	8	3	2	--	--	no	0	1
P04632	Calpain small subunit 1; CSS1; Calcium-activated neutral proteinase small subunit; CANP small subunit; Calcium-dependent protease small subunit; CDPS; Calcium-dependent protease small subunit 1; Calpain regulatory subunit;	Homo sapiens	PPPPRTHYSNIEANE	Y87	?	G3USY3	Uncharacterized protein (Fragment)	PPPPRSH	9	9	1	0	--	--	no	0	0
P04792	Heat shock protein beta-1; HspB1; 28 kDa heat shock protein; Estrogen-regulated 24 kDa protein; Heat shock 27 kDa protein; HSP 27; Stress-responsive protein 27; SRP27;	Homo sapiens	QDEHGYISRCFTRKY	S135	S135	G1MX59	Uncharacterized protein (Fragment)	QDEHGFISRCFTRKY	1	0	1	0	1	8e-96	yes	0	0
P04792	Heat shock protein beta-1; HspB1; 28 kDa heat shock protein; Estrogen-regulated 24 kDa protein; Heat shock 27 kDa protein; HSP 27; Stress-responsive protein 27; SRP27;	Homo sapiens	RALSRQLSSGVSEIR	S82	S82	G1MX59	Uncharacterized protein (Fragment)	RALSRQLSSGISEIR	1	0	1	0	1	8e-96	yes	31	33
P04792	Heat shock protein beta-1; HspB1; 28 kDa heat shock protein; Estrogen-regulated 24 kDa protein; Heat shock 27 kDa protein; HSP 27; Stress-responsive protein 27; SRP27;	Homo sapiens	SRCFTRKYTLPPGVD	Y142	Y142	G1MX59	Uncharacterized protein (Fragment)	SRCFTRKYTLPPGVE	1	0	0	0	1	8e-96	yes	0	0
P04792	Heat shock protein beta-1; HspB1; 28 kDa heat shock protein; Estrogen-regulated 24 kDa protein; Heat shock 27 kDa protein; HSP 27; Stress-responsive protein 27; SRP27;	Homo sapiens	GYISRCFTRKYTLPP	T139	T139	G1MX59	Uncharacterized protein (Fragment)	GFISRCFTRKYTLPP	1	0	0	0	1	8e-96	yes	0	0
P04792	Heat shock protein beta-1; HspB1; 28 kDa heat shock protein; Estrogen-regulated 24 kDa protein; Heat shock 27 kDa protein; HSP 27; Stress-responsive protein 27; SRP27;	Homo sapiens	ALSRQLSSGVSEIRH	S83	S83	G1MX59	Uncharacterized protein (Fragment)	ALSRQLSSGISEIRQ	2	0	1	0	1	8e-96	yes	0	7
P04792	Heat shock protein beta-1; HspB1; 28 kDa heat shock protein; Estrogen-regulated 24 kDa protein; Heat shock 27 kDa protein; HSP 27; Stress-responsive protein 27; SRP27;	Homo sapiens	ERQDEHGYISRCFTR	Y133	F133	G1MX59	Uncharacterized protein (Fragment)	EKQDEHGFISRCFTR	2	1	1	0	1	8e-96	yes	0	1
P04792	Heat shock protein beta-1; HspB1; 28 kDa heat shock protein; Estrogen-regulated 24 kDa protein; Heat shock 27 kDa protein; HSP 27; Stress-responsive protein 27; SRP27;	Homo sapiens	RCFTRKYTLPPGVDP	T143	T143	G1MX59	Uncharacterized protein (Fragment)	RCFTRKYTLPPGVEA	2	1	0	0	1	8e-96	yes	1	0
P04792	Heat shock protein beta-1; HspB1; 28 kDa heat shock protein; Estrogen-regulated 24 kDa protein; Heat shock 27 kDa protein; HSP 27; Stress-responsive protein 27; SRP27;	Homo sapiens	SSLSPEGTLTVEAPM	T162	M162	G1MX59	Uncharacterized protein (Fragment)	SSLSPDGMLTVEAPL	3	1	2	1	1	8e-96	yes	0	1
P04792	Heat shock protein beta-1; HspB1; 28 kDa heat shock protein; Estrogen-regulated 24 kDa protein; Heat shock 27 kDa protein; HSP 27; Stress-responsive protein 27; SRP27;	Homo sapiens	RQLSSGVSEIRHTAD	S86	S86	G1MX59	Uncharacterized protein (Fragment)	RQLSSGISEIRQSAD	3	1	2	1	1	8e-96	yes	0	1
P04792	Heat shock protein beta-1; HspB1; 28 kDa heat shock protein; Estrogen-regulated 24 kDa protein; Heat shock 27 kDa protein; HSP 27; Stress-responsive protein 27; SRP27;	Homo sapiens	LSPEGTLTVEAPMPK	T164	T164	G1MX59	Uncharacterized protein (Fragment)	LSPDGMLTVEAPLPK	3	1	2	1	1	8e-96	yes	0	1
P04792	Heat shock protein beta-1; HspB1; 28 kDa heat shock protein; Estrogen-regulated 24 kDa protein; Heat shock 27 kDa protein; HSP 27; Stress-responsive protein 27; SRP27;	Homo sapiens	WDPFRDWYPHSRLFD	Y23	Y24	G1MX59	Uncharacterized protein (Fragment)	WEPFRDWYHGSRLFD	3	2	2	2	1	8e-96	yes	0	0
P04792	Heat shock protein beta-1; HspB1; 28 kDa heat shock protein; Estrogen-regulated 24 kDa protein; Heat shock 27 kDa protein; HSP 27; Stress-responsive protein 27; SRP27;	Homo sapiens	PAYSRALSRQLSSGV	S78	S78	G1MX59	Uncharacterized protein (Fragment)	SPYSRALSRQLSSGI	3	2	0	0	1	8e-96	yes	22	5
P04792	Heat shock protein beta-1; HspB1; 28 kDa heat shock protein; Estrogen-regulated 24 kDa protein; Heat shock 27 kDa protein; HSP 27; Stress-responsive protein 27; SRP27;	Homo sapiens	KDGVVEITGKHEERQ	T121	T121	G1MX59	Uncharacterized protein (Fragment)	KDNIVEITGKHEEKQ	3	2	1	0	1	8e-96	yes	0	1
P04792	Heat shock protein beta-1; HspB1; 28 kDa heat shock protein; Estrogen-regulated 24 kDa protein; Heat shock 27 kDa protein; HSP 27; Stress-responsive protein 27; SRP27;	Homo sapiens	PDELTVKTKDGVVEI	T113	T113	G1MX59	Uncharacterized protein (Fragment)	PEELVVKTKDNIVEI	4	2	3	2	1	8e-96	yes	0	1
P04792	Heat shock protein beta-1; HspB1; 28 kDa heat shock protein; Estrogen-regulated 24 kDa protein; Heat shock 27 kDa protein; HSP 27; Stress-responsive protein 27; SRP27;	Homo sapiens	MPKLATQSNEITIPV	S176	S176	G1MX59	Uncharacterized protein (Fragment)	LPKPAIQSSEITIPV	4	3	3	2	1	8e-96	yes	1	0
P04792	Heat shock protein beta-1; HspB1; 28 kDa heat shock protein; Estrogen-regulated 24 kDa protein; Heat shock 27 kDa protein; HSP 27; Stress-responsive protein 27; SRP27;	Homo sapiens	APMPKLATQSNEITI	T174	I174	G1MX59	Uncharacterized protein (Fragment)	APLPKPAIQSSEITI	4	3	3	2	1	8e-96	yes	0	0
P04792	Heat shock protein beta-1; HspB1; 28 kDa heat shock protein; Estrogen-regulated 24 kDa protein; Heat shock 27 kDa protein; HSP 27; Stress-responsive protein 27; SRP27;	Homo sapiens	TADRWRVSLDVNHFA	S98	T98	G1MX59	Uncharacterized protein (Fragment)	SADSWKVTLDVNHFA	4	4	3	1	1	8e-96	yes	0	2
P04792	Heat shock protein beta-1; HspB1; 28 kDa heat shock protein; Estrogen-regulated 24 kDa protein; Heat shock 27 kDa protein; HSP 27; Stress-responsive protein 27; SRP27;	Homo sapiens	FSLLRGPSWDPFRDW	S15	S16	G1MX59	Uncharacterized protein (Fragment)	FTFLSSPSWEPFRDW	5	4	3	2	1	8e-96	yes	20	19
P04792	Heat shock protein beta-1; HspB1; 28 kDa heat shock protein; Estrogen-regulated 24 kDa protein; Heat shock 27 kDa protein; HSP 27; Stress-responsive protein 27; SRP27;	Homo sapiens	TERRVPFSLLRGPSW	S9	T10	G1MX59	Uncharacterized protein (Fragment)	AERRVPFTFLSSPSW	5	5	4	3	1	8e-96	yes	0	1
P04792	Heat shock protein beta-1; HspB1; 28 kDa heat shock protein; Estrogen-regulated 24 kDa protein; Heat shock 27 kDa protein; HSP 27; Stress-responsive protein 27; SRP27;	Homo sapiens	AVAAPAYSRALSRQL	S74	S74	G1MX59	Uncharacterized protein (Fragment)	PAPGSPYSRALSRQL	6	6	3	3	1	8e-96	yes	0	0
P04792	Heat shock protein beta-1; HspB1; 28 kDa heat shock protein; Estrogen-regulated 24 kDa protein; Heat shock 27 kDa protein; HSP 27; Stress-responsive protein 27; SRP27;	Homo sapiens	PAVAAPAYSRALSRQ	Y73	Y1154	G1N900	Uncharacterized protein (Fragment)	QAVSAPAYSKTLSST	6	6	3	1	--	--	no	0	0
P04792	Heat shock protein beta-1; HspB1; 28 kDa heat shock protein; Estrogen-regulated 24 kDa protein; Heat shock 27 kDa protein; HSP 27; Stress-responsive protein 27; SRP27;	Homo sapiens	GGSSWPGYVRPLPPA	Y54	Y55	G1MX59	Uncharacterized protein (Fragment)	SGSAWPGYFRLLPSE	6	6	3	2	1	8e-96	yes	0	0
P04792	Heat shock protein beta-1; HspB1; 28 kDa heat shock protein; Estrogen-regulated 24 kDa protein; Heat shock 27 kDa protein; HSP 27; Stress-responsive protein 27; SRP27;	Homo sapiens	LPPAAIESPAVAAPA	S65	S149	H9H0Q4	Uncharacterized protein (Fragment)	QGPPNAESPAAAAPA	7	7	2	2	--	--	no	0	2
P04792	Heat shock protein beta-1; HspB1; 28 kDa heat shock protein; Estrogen-regulated 24 kDa protein; Heat shock 27 kDa protein; HSP 27; Stress-responsive protein 27; SRP27;	Homo sapiens	LGGPEAAKSDETAAK	S199	G1012	G1NGG7	Uncharacterized protein (Fragment)	SGSETAKGDETQSTQ	8	8	3	3	--	--	no	0	6
P05062	Fructose-bisphosphate aldolase B; EC=4.1.2.13; Liver-type aldolase;	Homo sapiens	GILAADESVGTMGNR	S36	S37	G1N4K7	Fructose-bisphosphate aldolase (Fragment)	GILAADESVGTMGNR	0	0	0	0	1	0	yes	0	2
P05062	Fructose-bisphosphate aldolase B; EC=4.1.2.13; Liver-type aldolase;	Homo sapiens	ALNDHHVYLEGTLLK	Y223	Y224	G1N4K7	Fructose-bisphosphate aldolase (Fragment)	ALNDHHVYLEGTLLK	0	0	0	0	1	0	yes	0	0
P05062	Fructose-bisphosphate aldolase B; EC=4.1.2.13; Liver-type aldolase;	Homo sapiens	AADESVGTMGNRLQR	T39	T40	G1N4K7	Fructose-bisphosphate aldolase (Fragment)	AADESVGTMGNRLQR	0	0	0	0	1	0	yes	0	2
P05062	Fructose-bisphosphate aldolase B; EC=4.1.2.13; Liver-type aldolase;	Homo sapiens	EKVLAAVYKALNDHH	Y214	Y215	G1N4K7	Fructose-bisphosphate aldolase (Fragment)	EKVLAAVYKALNDHH	0	0	0	0	1	0	yes	0	0
P05062	Fructose-bisphosphate aldolase B; EC=4.1.2.13; Liver-type aldolase;	Homo sapiens	PWKLSFSYGRALQAS	Y302	Y303	G1N4K7	Fructose-bisphosphate aldolase (Fragment)	PWKLTFSYGRALQAS	1	1	1	0	1	0	yes	0	0
P05062	Fructose-bisphosphate aldolase B; EC=4.1.2.13; Liver-type aldolase;	Homo sapiens	LEHCQYVTEKVLAAV	T206	T207	G1N4K7	Fructose-bisphosphate aldolase (Fragment)	LQRCQYVTEKVLAAV	2	1	0	0	1	0	yes	0	0
P05062	Fructose-bisphosphate aldolase B; EC=4.1.2.13; Liver-type aldolase;	Homo sapiens	HDLEHCQYVTEKVLA	Y204	Y205	G1N4K7	Fructose-bisphosphate aldolase (Fragment)	HDLQRCQYVTEKVLA	2	1	2	1	1	0	yes	0	1
P05062	Fructose-bisphosphate aldolase B; EC=4.1.2.13; Liver-type aldolase;	Homo sapiens	YGRALQASALAAWGG	S309	S310	G1N4K7	Fructose-bisphosphate aldolase (Fragment)	YGRALQASALAAWLG	2	2	0	0	1	0	yes	0	0
P05062	Fructose-bisphosphate aldolase B; EC=4.1.2.13; Liver-type aldolase;	Homo sapiens	AGTNKETTIQGLDGL	T124	T126	G1N2A4	Fructose-bisphosphate aldolase (Fragment)	AGTDGETTTQGLDGL	3	2	3	2	1	0	yes	0	2
P05062	Fructose-bisphosphate aldolase B; EC=4.1.2.13; Liver-type aldolase;	Homo sapiens	LAGTNKETTIQGLDG	T123	T125	G1N2A4	Fructose-bisphosphate aldolase (Fragment)	LAGTDGETTTQGLDG	3	2	3	2	1	0	yes	0	2
P05062	Fructose-bisphosphate aldolase B; EC=4.1.2.13; Liver-type aldolase;	Homo sapiens	VTAGHACTKKYTPEQ	T241	P242	G1N4K7	Fructose-bisphosphate aldolase (Fragment)	VTAGHSCPKKYTPQD	4	3	2	1	1	0	yes	0	0
P05062	Fructose-bisphosphate aldolase B; EC=4.1.2.13; Liver-type aldolase;	Homo sapiens	GAASTQSLFTACYTY	T363	T364	G1N4K7	Fructose-bisphosphate aldolase (Fragment)	DTAATQSLFTASYTY	4	4	2	1	1	0	yes	0	0
P05062	Fructose-bisphosphate aldolase B; EC=4.1.2.13; Liver-type aldolase;	Homo sapiens	GAASTQSLFTACYTY	T363	T364	G1N4K7	Fructose-bisphosphate aldolase (Fragment)	DTAATQSLFTASYTY	4	4	2	1	1	0	yes	0	0
P05067	Amyloid beta A4 protein; ABPP; APPI; APP; Alzheimer disease amyloid protein; Cerebral vascular amyloid peptide; CVAP; PreA4; Protease nexin-II; PN-II; Contains: N-APP; Contains: Soluble APP-alpha; S-APP-alpha; Contains: Soluble APP-beta; S-APP-beta; Contains: C99; Contains: Beta-amyloid protein 42; Beta-APP42; Contains: Beta-amyloid protein 40; Beta-APP40; Contains: C83; Contains: P3(42); Contain…	Homo sapiens	QNGYENPTYKFFEQM	T761	T726	G1NNT9	Uncharacterized protein (Fragment)	QNGYENPTYKFFEQM	0	0	0	0	1	0	yes	0	0
P05067	Amyloid beta A4 protein; ABPP; APPI; APP; Alzheimer disease amyloid protein; Cerebral vascular amyloid peptide; CVAP; PreA4; Protease nexin-II; PN-II; Contains: N-APP; Contains: Soluble APP-alpha; S-APP-alpha; Contains: Soluble APP-beta; S-APP-beta; Contains: C99; Contains: Beta-amyloid protein 42; Beta-APP42; Contains: Beta-amyloid protein 40; Beta-APP40; Contains: C83; Contains: P3(42); Contain…	Homo sapiens	NGYENPTYKFFEQMQ	Y762	Y727	G1NNT9	Uncharacterized protein (Fragment)	NGYENPTYKFFEQMQ	0	0	0	0	1	0	yes	0	4
P05067	Amyloid beta A4 protein; ABPP; APPI; APP; Alzheimer disease amyloid protein; Cerebral vascular amyloid peptide; CVAP; PreA4; Protease nexin-II; PN-II; Contains: N-APP; Contains: Soluble APP-alpha; S-APP-alpha; Contains: Soluble APP-beta; S-APP-beta; Contains: C99; Contains: Beta-amyloid protein 42; Beta-APP42; Contains: Beta-amyloid protein 40; Beta-APP40; Contains: C83; Contains: P3(42); Contain…	Homo sapiens	MLKKKQYTSIHHGVV	T729	T694	G1NNT9	Uncharacterized protein (Fragment)	MLKKKQYTSIHHGVV	0	0	0	0	1	0	yes	1	0
P05067	Amyloid beta A4 protein; ABPP; APPI; APP; Alzheimer disease amyloid protein; Cerebral vascular amyloid peptide; CVAP; PreA4; Protease nexin-II; PN-II; Contains: N-APP; Contains: Soluble APP-alpha; S-APP-alpha; Contains: Soluble APP-beta; S-APP-beta; Contains: C99; Contains: Beta-amyloid protein 42; Beta-APP42; Contains: Beta-amyloid protein 40; Beta-APP40; Contains: C83; Contains: P3(42); Contain…	Homo sapiens	DAEFRHDSGYEVHHQ	S679	S644	G1NNT9	Uncharacterized protein (Fragment)	DAEFRHDSGYEVHHQ	0	0	0	0	1	0	yes	2	0
P05067	Amyloid beta A4 protein; ABPP; APPI; APP; Alzheimer disease amyloid protein; Cerebral vascular amyloid peptide; CVAP; PreA4; Protease nexin-II; PN-II; Contains: N-APP; Contains: Soluble APP-alpha; S-APP-alpha; Contains: Soluble APP-beta; S-APP-beta; Contains: C99; Contains: Beta-amyloid protein 42; Beta-APP42; Contains: Beta-amyloid protein 40; Beta-APP40; Contains: C83; Contains: P3(42); Contain…	Homo sapiens	VEVDAAVTPEERHLS	T743	T708	G1NNT9	Uncharacterized protein (Fragment)	VEVDAAVTPEERHLS	0	0	0	0	1	0	yes	5	0
P05067	Amyloid beta A4 protein; ABPP; APPI; APP; Alzheimer disease amyloid protein; Cerebral vascular amyloid peptide; CVAP; PreA4; Protease nexin-II; PN-II; Contains: N-APP; Contains: Soluble APP-alpha; S-APP-alpha; Contains: Soluble APP-beta; S-APP-beta; Contains: C99; Contains: Beta-amyloid protein 42; Beta-APP42; Contains: Beta-amyloid protein 40; Beta-APP40; Contains: C83; Contains: P3(42); Contain…	Homo sapiens	LKKKQYTSIHHGVVE	S730	S695	G1NNT9	Uncharacterized protein (Fragment)	LKKKQYTSIHHGVVE	0	0	0	0	1	0	yes	1	0
P05067	Amyloid beta A4 protein; ABPP; APPI; APP; Alzheimer disease amyloid protein; Cerebral vascular amyloid peptide; CVAP; PreA4; Protease nexin-II; PN-II; Contains: N-APP; Contains: Soluble APP-alpha; S-APP-alpha; Contains: Soluble APP-beta; S-APP-beta; Contains: C99; Contains: Beta-amyloid protein 42; Beta-APP42; Contains: Beta-amyloid protein 40; Beta-APP40; Contains: C83; Contains: P3(42); Contain…	Homo sapiens	SKMQQNGYENPTYKF	Y757	Y722	G1NNT9	Uncharacterized protein (Fragment)	SKMQQNGYENPTYKF	0	0	0	0	1	0	yes	3	7
P05067	Amyloid beta A4 protein; ABPP; APPI; APP; Alzheimer disease amyloid protein; Cerebral vascular amyloid peptide; CVAP; PreA4; Protease nexin-II; PN-II; Contains: N-APP; Contains: Soluble APP-alpha; S-APP-alpha; Contains: Soluble APP-beta; S-APP-beta; Contains: C99; Contains: Beta-amyloid protein 42; Beta-APP42; Contains: Beta-amyloid protein 40; Beta-APP40; Contains: C83; Contains: P3(42); Contain…	Homo sapiens	VMLKKKQYTSIHHGV	Y728	Y693	G1NNT9	Uncharacterized protein (Fragment)	VMLKKKQYTSIHHGV	0	0	0	0	1	0	yes	0	0
P05067	Amyloid beta A4 protein; ABPP; APPI; APP; Alzheimer disease amyloid protein; Cerebral vascular amyloid peptide; CVAP; PreA4; Protease nexin-II; PN-II; Contains: N-APP; Contains: Soluble APP-alpha; S-APP-alpha; Contains: Soluble APP-beta; S-APP-beta; Contains: C99; Contains: Beta-amyloid protein 42; Beta-APP42; Contains: Beta-amyloid protein 40; Beta-APP40; Contains: C83; Contains: P3(42); Contain…	Homo sapiens	HFQEKVESLEQEAAN	S441	S406	G1NNT9	Uncharacterized protein (Fragment)	HFQEKVESLEQEAAN	0	0	0	0	1	0	yes	0	2
P05067	Amyloid beta A4 protein; ABPP; APPI; APP; Alzheimer disease amyloid protein; Cerebral vascular amyloid peptide; CVAP; PreA4; Protease nexin-II; PN-II; Contains: N-APP; Contains: Soluble APP-alpha; S-APP-alpha; Contains: Soluble APP-beta; S-APP-beta; Contains: C99; Contains: Beta-amyloid protein 42; Beta-APP42; Contains: Beta-amyloid protein 40; Beta-APP40; Contains: C83; Contains: P3(42); Contain…	Homo sapiens	HPHFVIPYRCLVGEF	Y115	Y99	G1NNT9	Uncharacterized protein (Fragment)	HPHIVVPYRCLVGEF	2	1	2	1	1	0	yes	0	0
P05412	Transcription factor AP-1; Activator protein 1; AP1; Proto-oncogene c-Jun; V-jun avian sarcoma virus 17 oncogene homolog; p39;	Homo sapiens	ALKEEPQTVPEMPGE	T231	T128	G1NG75	Uncharacterized protein (Fragment)	ALKEEPQTVPEMPGE	0	0	0	0	1	9e-139	yes	3	0
P05412	Transcription factor AP-1; Activator protein 1; AP1; Proto-oncogene c-Jun; V-jun avian sarcoma virus 17 oncogene homolog; p39;	Homo sapiens	ITTTPTPTQFLCPKN	T95	T9	G1NG75	Uncharacterized protein (Fragment)	ITTTPTPTQFLCPKN	0	0	0	0	1	9e-139	yes	1	0
P05412	Transcription factor AP-1; Activator protein 1; AP1; Proto-oncogene c-Jun; V-jun avian sarcoma virus 17 oncogene homolog; p39;	Homo sapiens	PGETPPLSPIDMESQ	S243	S140	G1NG75	Uncharacterized protein (Fragment)	PGETPPLSPIDMESQ	0	0	0	0	1	9e-139	yes	7	6
P05412	Transcription factor AP-1; Activator protein 1; AP1; Proto-oncogene c-Jun; V-jun avian sarcoma virus 17 oncogene homolog; p39;	Homo sapiens	LSPIDMESQERIKAE	S249	S146	G1NG75	Uncharacterized protein (Fragment)	LSPIDMESQERIKAE	0	0	0	0	1	9e-139	yes	3	0
P05412	Transcription factor AP-1; Activator protein 1; AP1; Proto-oncogene c-Jun; V-jun avian sarcoma virus 17 oncogene homolog; p39;	Homo sapiens	LHSEPPVYANLSNFN	Y170	Y78	G1NG75	Uncharacterized protein (Fragment)	LHSEPPVYANLSNFN	0	0	0	0	1	9e-139	yes	1	0
P05412	Transcription factor AP-1; Activator protein 1; AP1; Proto-oncogene c-Jun; V-jun avian sarcoma virus 17 oncogene homolog; p39;	Homo sapiens	VPEMPGETPPLSPID	T239	T136	G1NG75	Uncharacterized protein (Fragment)	VPEMPGETPPLSPID	0	0	0	0	1	9e-139	yes	4	2
P05412	Transcription factor AP-1; Activator protein 1; AP1; Proto-oncogene c-Jun; V-jun avian sarcoma virus 17 oncogene homolog; p39;	Homo sapiens	RLEEKVKTLKAQNSE	T286	T183	G1NG75	Uncharacterized protein (Fragment)	RLEEKVKTLKAQNSE	0	0	0	0	1	9e-139	yes	1	0
P05412	Transcription factor AP-1; Activator protein 1; AP1; Proto-oncogene c-Jun; V-jun avian sarcoma virus 17 oncogene homolog; p39;	Homo sapiens	GHITTTPTPTQFLCP	T93	T7	G1NG75	Uncharacterized protein (Fragment)	LITTTPTPTQFLCPK	2	2	0	0	1	9e-139	yes	6	0
P05412	Transcription factor AP-1; Activator protein 1; AP1; Proto-oncogene c-Jun; V-jun avian sarcoma virus 17 oncogene homolog; p39;	Homo sapiens	SNGHITTTPTPTQFL	T91	T5	G1NG75	Uncharacterized protein (Fragment)	LITTTPTPTQFLCPK	4	4	1	1	1	9e-139	yes	5	0
P05412	Transcription factor AP-1; Activator protein 1; AP1; Proto-oncogene c-Jun; V-jun avian sarcoma virus 17 oncogene homolog; p39;	Homo sapiens	QSSNGHITTTPTPTQ	T89	T3	G1NG75	Uncharacterized protein (Fragment)	LITTTPTPTQFLCPK	6	6	3	3	1	9e-139	yes	1	0
P05412	Transcription factor AP-1; Activator protein 1; AP1; Proto-oncogene c-Jun; V-jun avian sarcoma virus 17 oncogene homolog; p39;	Homo sapiens	VGLLKLASPELERLI	S73	S3071	G1NPY8	Uncharacterized protein (Fragment)	SSLLRHPSPELSRLI	6	6	4	3	--	--	no	38	17
P05412	Transcription factor AP-1; Activator protein 1; AP1; Proto-oncogene c-Jun; V-jun avian sarcoma virus 17 oncogene homolog; p39;	Homo sapiens	AKNSDLLTSPDVGLL	T62	T654	G1NDZ1	Uncharacterized protein (Fragment)	HKNSNILTSPEGKAV	8	6	3	0	--	--	no	0	1
P05412	Transcription factor AP-1; Activator protein 1; AP1; Proto-oncogene c-Jun; V-jun avian sarcoma virus 17 oncogene homolog; p39;	Homo sapiens	PHLRAKNSDLLTSPD	S58	S650	G1NDZ1	Uncharacterized protein (Fragment)	ISYFHKNSNILTSPE	8	6	2	2	--	--	no	0	4
P05412	Transcription factor AP-1; Activator protein 1; AP1; Proto-oncogene c-Jun; V-jun avian sarcoma virus 17 oncogene homolog; p39;	Homo sapiens	KNSDLLTSPDVGLLK	S63	S655	G1NDZ1	Uncharacterized protein (Fragment)	KNSNILTSPEGKAVV	8	6	3	0	--	--	no	59	12
P05412	Transcription factor AP-1; Activator protein 1; AP1; Proto-oncogene c-Jun; V-jun avian sarcoma virus 17 oncogene homolog; p39;	Homo sapiens	NPKILKQSMTLNLAD	S37	S5215	G1NLB5	Uncharacterized protein (Fragment)	MLDELKQSMSLNGGT	8	8	1	1	--	--	no	0	0
P05412	Transcription factor AP-1; Activator protein 1; AP1; Proto-oncogene c-Jun; V-jun avian sarcoma virus 17 oncogene homolog; p39;	Homo sapiens	MTAKMETTFYDDALN	T8	T1234	G1MTL1	Uncharacterized protein (Fragment)	WIRKMEATYYDNIME	9	7	3	1	--	--	no	1	0
P05412	Transcription factor AP-1; Activator protein 1; AP1; Proto-oncogene c-Jun; V-jun avian sarcoma virus 17 oncogene homolog; p39;	Homo sapiens	MTAKMETTFYDDALN	T8	T1234	G1MTL1	Uncharacterized protein (Fragment)	WIRKMEATYYDNIME	9	7	3	1	--	--	no	1	0
P05412	Transcription factor AP-1; Activator protein 1; AP1; Proto-oncogene c-Jun; V-jun avian sarcoma virus 17 oncogene homolog; p39;	Homo sapiens	NLADPVGSLKPHLRA	S48	S655	G1NKF2	Uncharacterized protein (Fragment)	PPRCSLWSLKPHIRQ	9	9	4	3	--	--	no	0	0
P06239	Tyrosine-protein kinase Lck; EC=2.7.10.2; Leukocyte C-terminal Src kinase; LSK; Lymphocyte cell-specific protein-tyrosine kinase; Protein YT16; Proto-oncogene Lck; T cell-specific protein-tyrosine kinase; p56-LCK;	Homo sapiens	FGEVWMGYYNGHTKV	Y263	Y262	G3X8M0	Uncharacterized protein	FGEVWMGYYNGHTKV	0	0	0	0	1	0	yes	0	0
P06239	Tyrosine-protein kinase Lck; EC=2.7.10.2; Leukocyte C-terminal Src kinase; LSK; Lymphocyte cell-specific protein-tyrosine kinase; Protein YT16; Proto-oncogene Lck; T cell-specific protein-tyrosine kinase; p56-LCK;	Homo sapiens	PEAINYGTFTIKSDV	T416	T415	G3X8M0	Uncharacterized protein	PEAINYGTFTIKSDV	0	0	0	0	1	0	yes	0	0
P06239	Tyrosine-protein kinase Lck; EC=2.7.10.2; Leukocyte C-terminal Src kinase; LSK; Lymphocyte cell-specific protein-tyrosine kinase; Protein YT16; Proto-oncogene Lck; T cell-specific protein-tyrosine kinase; p56-LCK;	Homo sapiens	RLIEDNEYTAREGAK	Y394	Y393	G3X8M0	Uncharacterized protein	RLIEDNEYTAREGAK	0	0	0	0	1	0	yes	16	37
P06239	Tyrosine-protein kinase Lck; EC=2.7.10.2; Leukocyte C-terminal Src kinase; LSK; Lymphocyte cell-specific protein-tyrosine kinase; Protein YT16; Proto-oncogene Lck; T cell-specific protein-tyrosine kinase; p56-LCK;	Homo sapiens	GEVWMGYYNGHTKVA	Y264	Y263	G3X8M0	Uncharacterized protein	GEVWMGYYNGHTKVA	0	0	0	0	1	0	yes	0	0
P06239	Tyrosine-protein kinase Lck; EC=2.7.10.2; Leukocyte C-terminal Src kinase; LSK; Lymphocyte cell-specific protein-tyrosine kinase; Protein YT16; Proto-oncogene Lck; T cell-specific protein-tyrosine kinase; p56-LCK;	Homo sapiens	TAPEAINYGTFTIKS	Y414	Y413	G3X8M0	Uncharacterized protein	TAPEAINYGTFTIKS	0	0	0	0	1	0	yes	0	0
P06239	Tyrosine-protein kinase Lck; EC=2.7.10.2; Leukocyte C-terminal Src kinase; LSK; Lymphocyte cell-specific protein-tyrosine kinase; Protein YT16; Proto-oncogene Lck; T cell-specific protein-tyrosine kinase; p56-LCK;	Homo sapiens	GEWWKAQSLTTGQEG	S102	S101	G3X8M0	Uncharacterized protein	GEWWKAQSLTTGQEG	0	0	0	0	1	0	yes	0	1
P06239	Tyrosine-protein kinase Lck; EC=2.7.10.2; Leukocyte C-terminal Src kinase; LSK; Lymphocyte cell-specific protein-tyrosine kinase; Protein YT16; Proto-oncogene Lck; T cell-specific protein-tyrosine kinase; p56-LCK;	Homo sapiens	LIEDNEYTAREGAKF	T395	T394	G3X8M0	Uncharacterized protein	LIEDNEYTAREGAKF	0	0	0	0	1	0	yes	1	1
P06239	Tyrosine-protein kinase Lck; EC=2.7.10.2; Leukocyte C-terminal Src kinase; LSK; Lymphocyte cell-specific protein-tyrosine kinase; Protein YT16; Proto-oncogene Lck; T cell-specific protein-tyrosine kinase; p56-LCK;	Homo sapiens	EDFFTATEGQYQPQP	Y505	Y504	G3X8M0	Uncharacterized protein	EDFFTATEGQYQQQP	1	1	0	0	1	0	yes	19	18
P06239	Tyrosine-protein kinase Lck; EC=2.7.10.2; Leukocyte C-terminal Src kinase; LSK; Lymphocyte cell-specific protein-tyrosine kinase; Protein YT16; Proto-oncogene Lck; T cell-specific protein-tyrosine kinase; p56-LCK;	Homo sapiens	DNGGFYISPRITFPG	S194	S61	G1NER6	Uncharacterized protein (Fragment)	DNGGFYISPRITFPS	1	1	0	0	--	--	no	1	1
P06239	Tyrosine-protein kinase Lck; EC=2.7.10.2; Leukocyte C-terminal Src kinase; LSK; Lymphocyte cell-specific protein-tyrosine kinase; Protein YT16; Proto-oncogene Lck; T cell-specific protein-tyrosine kinase; p56-LCK;	Homo sapiens	NLDNGGFYISPRITF	Y192	Y59	G1NER6	Uncharacterized protein (Fragment)	SLDNGGFYISPRITF	1	1	0	0	--	--	no	2	15
P06239	Tyrosine-protein kinase Lck; EC=2.7.10.2; Leukocyte C-terminal Src kinase; LSK; Lymphocyte cell-specific protein-tyrosine kinase; Protein YT16; Proto-oncogene Lck; T cell-specific protein-tyrosine kinase; p56-LCK;	Homo sapiens	LEDFFTATEGQYQPQ	T501	T500	G3X8M0	Uncharacterized protein	LEDFFTATEGQYQQQ	1	1	0	0	1	0	yes	0	1
P06239	Tyrosine-protein kinase Lck; EC=2.7.10.2; Leukocyte C-terminal Src kinase; LSK; Lymphocyte cell-specific protein-tyrosine kinase; Protein YT16; Proto-oncogene Lck; T cell-specific protein-tyrosine kinase; p56-LCK;	Homo sapiens	QGEVVKHYKIRNLDN	Y181	Y180	G3X8M0	Uncharacterized protein	QGETVKHYKIRNMDN	2	1	1	1	1	0	yes	0	0
P06239	Tyrosine-protein kinase Lck; EC=2.7.10.2; Leukocyte C-terminal Src kinase; LSK; Lymphocyte cell-specific protein-tyrosine kinase; Protein YT16; Proto-oncogene Lck; T cell-specific protein-tyrosine kinase; p56-LCK;	Homo sapiens	HTKVAVKSLKQGSMS	S274	N273	G3X8M0	Uncharacterized protein	HTKVAIKNLKQGSMS	2	1	2	0	1	0	yes	0	0
P06239	Tyrosine-protein kinase Lck; EC=2.7.10.2; Leukocyte C-terminal Src kinase; LSK; Lymphocyte cell-specific protein-tyrosine kinase; Protein YT16; Proto-oncogene Lck; T cell-specific protein-tyrosine kinase; p56-LCK;	Homo sapiens	MGYYNGHTKVAVKSL	T268	T267	G3X8M0	Uncharacterized protein	MGYYNGHTKVAIKNL	2	1	1	0	1	0	yes	0	0
P06239	Tyrosine-protein kinase Lck; EC=2.7.10.2; Leukocyte C-terminal Src kinase; LSK; Lymphocyte cell-specific protein-tyrosine kinase; Protein YT16; Proto-oncogene Lck; T cell-specific protein-tyrosine kinase; p56-LCK;	Homo sapiens	ANILVSDTLSCKIAD	T375	T315	G1NN27	Uncharacterized protein (Fragment)	ANILVSETLCCKIAD	2	1	2	1	1	0	yes	0	0
P06239	Tyrosine-protein kinase Lck; EC=2.7.10.2; Leukocyte C-terminal Src kinase; LSK; Lymphocyte cell-specific protein-tyrosine kinase; Protein YT16; Proto-oncogene Lck; T cell-specific protein-tyrosine kinase; p56-LCK;	Homo sapiens	SLKQGSMSPDAFLAE	S281	S280	G3X8M0	Uncharacterized protein	NLKQGSMSPSAFLAE	2	2	1	1	1	0	yes	0	0
P06239	Tyrosine-protein kinase Lck; EC=2.7.10.2; Leukocyte C-terminal Src kinase; LSK; Lymphocyte cell-specific protein-tyrosine kinase; Protein YT16; Proto-oncogene Lck; T cell-specific protein-tyrosine kinase; p56-LCK;	Homo sapiens	DNCPEELYQLMRLCW	Y470	Y873	G1N8Y8	Uncharacterized protein	DNCPLELYNLMRLCW	2	2	2	2	--	--	no	0	0
P06239	Tyrosine-protein kinase Lck; EC=2.7.10.2; Leukocyte C-terminal Src kinase; LSK; Lymphocyte cell-specific protein-tyrosine kinase; Protein YT16; Proto-oncogene Lck; T cell-specific protein-tyrosine kinase; p56-LCK;	Homo sapiens	TLLIRNGSEVRDPLV	S42	S41	G3X8M0	Uncharacterized protein	QQLIRNGSEVRDPLV	2	2	0	0	1	0	yes	1	2
P06239	Tyrosine-protein kinase Lck; EC=2.7.10.2; Leukocyte C-terminal Src kinase; LSK; Lymphocyte cell-specific protein-tyrosine kinase; Protein YT16; Proto-oncogene Lck; T cell-specific protein-tyrosine kinase; p56-LCK;	Homo sapiens	PTFDYLRSVLEDFFT	S492	S491	G3X8M0	Uncharacterized protein	PTFEYMKSVLEDFFT	3	1	3	0	1	0	yes	0	0
P06239	Tyrosine-protein kinase Lck; EC=2.7.10.2; Leukocyte C-terminal Src kinase; LSK; Lymphocyte cell-specific protein-tyrosine kinase; Protein YT16; Proto-oncogene Lck; T cell-specific protein-tyrosine kinase; p56-LCK;	Homo sapiens	EDRPTFDYLRSVLED	Y489	Y429	G1NN27	Uncharacterized protein (Fragment)	EERPTFEYLQSVLED	3	1	2	0	1	0	yes	0	0
P06239	Tyrosine-protein kinase Lck; EC=2.7.10.2; Leukocyte C-terminal Src kinase; LSK; Lymphocyte cell-specific protein-tyrosine kinase; Protein YT16; Proto-oncogene Lck; T cell-specific protein-tyrosine kinase; p56-LCK;	Homo sapiens	FLIRESESTAGSFSL	S158	S90	G1NB29	Uncharacterized protein	FLIRESESAPGDFSL	3	3	3	3	--	--	no	1	1
P06239	Tyrosine-protein kinase Lck; EC=2.7.10.2; Leukocyte C-terminal Src kinase; LSK; Lymphocyte cell-specific protein-tyrosine kinase; Protein YT16; Proto-oncogene Lck; T cell-specific protein-tyrosine kinase; p56-LCK;	Homo sapiens	LIRESESTAGSFSLS	T159	A91	G1NB29	Uncharacterized protein	LIRESESAPGDFSLS	3	3	3	3	--	--	no	0	1
P06239	Tyrosine-protein kinase Lck; EC=2.7.10.2; Leukocyte C-terminal Src kinase; LSK; Lymphocyte cell-specific protein-tyrosine kinase; Protein YT16; Proto-oncogene Lck; T cell-specific protein-tyrosine kinase; p56-LCK;	Homo sapiens	ESESTAGSFSLSVRD	S162	S161	G3X8M0	Uncharacterized protein	ESETSKGSYSLSVRD	4	3	4	1	1	0	yes	0	2
P06239	Tyrosine-protein kinase Lck; EC=2.7.10.2; Leukocyte C-terminal Src kinase; LSK; Lymphocyte cell-specific protein-tyrosine kinase; Protein YT16; Proto-oncogene Lck; T cell-specific protein-tyrosine kinase; p56-LCK;	Homo sapiens	EVRDPLVTYEGSNPP	T50	S49	G3X8M0	Uncharacterized protein	EVRDPLVSYEATSPP	4	4	3	1	1	0	yes	0	0
P06239	Tyrosine-protein kinase Lck; EC=2.7.10.2; Leukocyte C-terminal Src kinase; LSK; Lymphocyte cell-specific protein-tyrosine kinase; Protein YT16; Proto-oncogene Lck; T cell-specific protein-tyrosine kinase; p56-LCK;	Homo sapiens	GSFLIRESESTAGSF	S156	S88	G1NB29	Uncharacterized protein	GAFLIRESESAPGDF	4	4	2	2	--	--	no	0	0
P06239	Tyrosine-protein kinase Lck; EC=2.7.10.2; Leukocyte C-terminal Src kinase; LSK; Lymphocyte cell-specific protein-tyrosine kinase; Protein YT16; Proto-oncogene Lck; T cell-specific protein-tyrosine kinase; p56-LCK;	Homo sapiens	HELVRHYTNASDGLC	T210	S209	G3X8M0	Uncharacterized protein	HELVEYYSSSSDGLC	5	5	5	1	1	0	yes	0	0
P06239	Tyrosine-protein kinase Lck; EC=2.7.10.2; Leukocyte C-terminal Src kinase; LSK; Lymphocyte cell-specific protein-tyrosine kinase; Protein YT16; Proto-oncogene Lck; T cell-specific protein-tyrosine kinase; p56-LCK;	Homo sapiens	EGSNPPASPLQDNLV	S59	S58	G3X8M0	Uncharacterized protein	EATSPPCSPLQDKLV	5	5	2	1	1	0	yes	4	0
P06239	Tyrosine-protein kinase Lck; EC=2.7.10.2; Leukocyte C-terminal Src kinase; LSK; Lymphocyte cell-specific protein-tyrosine kinase; Protein YT16; Proto-oncogene Lck; T cell-specific protein-tyrosine kinase; p56-LCK;	Homo sapiens	VRHYTNASDGLCTRL	S213	A156	G3UP76	Uncharacterized protein (Fragment)	VEHYTTDADGLCTRL	5	5	3	2	--	--	no	0	0
P06239	Tyrosine-protein kinase Lck; EC=2.7.10.2; Leukocyte C-terminal Src kinase; LSK; Lymphocyte cell-specific protein-tyrosine kinase; Protein YT16; Proto-oncogene Lck; T cell-specific protein-tyrosine kinase; p56-LCK;	Homo sapiens	LHELVRHYTNASDGL	Y209	Y208	G3X8M0	Uncharacterized protein	LHELVEYYSSSSDGL	5	5	5	1	1	0	yes	0	0
P06239	Tyrosine-protein kinase Lck; EC=2.7.10.2; Leukocyte C-terminal Src kinase; LSK; Lymphocyte cell-specific protein-tyrosine kinase; Protein YT16; Proto-oncogene Lck; T cell-specific protein-tyrosine kinase; p56-LCK;	Homo sapiens	VRDPLVTYEGSNPPA	Y51	Y50	G3X8M0	Uncharacterized protein	VRDPLVSYEATSPPC	5	5	4	1	1	0	yes	0	0
P06239	Tyrosine-protein kinase Lck; EC=2.7.10.2; Leukocyte C-terminal Src kinase; LSK; Lymphocyte cell-specific protein-tyrosine kinase; Protein YT16; Proto-oncogene Lck; T cell-specific protein-tyrosine kinase; p56-LCK;	Homo sapiens	DVCENCHYPIVPLDG	Y25	G307	G1MSV7	Uncharacterized protein	STMFLLQEPIVPLDG	8	8	5	5	--	--	no	0	0
P06239	Tyrosine-protein kinase Lck; EC=2.7.10.2; Leukocyte C-terminal Src kinase; LSK; Lymphocyte cell-specific protein-tyrosine kinase; Protein YT16; Proto-oncogene Lck; T cell-specific protein-tyrosine kinase; p56-LCK;	Homo sapiens	VPLDGKGTLLIRNGS	T35	T708	G1N8M8	Uncharacterized protein (Fragment)	NLNSPDETLLIRNSS	8	8	4	4	--	--	no	0	0
P06241	Tyrosine-protein kinase Fyn; EC=2.7.10.2; Proto-oncogene Syn; Proto-oncogene c-Fyn; Src-like kinase; SLK; p59-Fyn;	Homo sapiens	SETTKGAYSLSIRDW	Y185	Y192	G1NBR9	Uncharacterized protein	SETTKGAYSLSIRDW	0	0	0	0	1	0	yes	0	9
P06241	Tyrosine-protein kinase Fyn; EC=2.7.10.2; Proto-oncogene Syn; Proto-oncogene c-Fyn; Src-like kinase; SLK; p59-Fyn;	Homo sapiens	RKLDNGGYYITTRAQ	Y213	Y220	G1NBR9	Uncharacterized protein	RKLDNGGYYITTRAQ	0	0	0	0	1	0	yes	0	13
P06241	Tyrosine-protein kinase Fyn; EC=2.7.10.2; Proto-oncogene Syn; Proto-oncogene c-Fyn; Src-like kinase; SLK; p59-Fyn;	Homo sapiens	MGTWNGNTKVAIKTL	T294	T296	G1NL23	Uncharacterized protein (Fragment)	MGTWNGNTKVAIKTL	0	0	0	0	1	0	yes	0	0
P06241	Tyrosine-protein kinase Fyn; EC=2.7.10.2; Proto-oncogene Syn; Proto-oncogene c-Fyn; Src-like kinase; SLK; p59-Fyn;	Homo sapiens	TDPTPQHYPSFGVTS	Y39	Y40	G1NL23	Uncharacterized protein (Fragment)	TDPTPQHYPSFGVTS	0	0	0	0	1	0	yes	1	0
P06241	Tyrosine-protein kinase Fyn; EC=2.7.10.2; Proto-oncogene Syn; Proto-oncogene c-Fyn; Src-like kinase; SLK; p59-Fyn;	Homo sapiens	ETTKGAYSLSIRDWD	S186	S193	G1NBR9	Uncharacterized protein	ETTKGAYSLSIRDWD	0	0	0	0	1	0	yes	0	1
P06241	Tyrosine-protein kinase Fyn; EC=2.7.10.2; Proto-oncogene Syn; Proto-oncogene c-Fyn; Src-like kinase; SLK; p59-Fyn;	Homo sapiens	LIEDNEYTARQGAKF	T421	T425	G1NBR9	Uncharacterized protein	LIEDNEYTARQGAKF	0	0	0	0	1	0	yes	0	1
P06241	Tyrosine-protein kinase Fyn; EC=2.7.10.2; Proto-oncogene Syn; Proto-oncogene c-Fyn; Src-like kinase; SLK; p59-Fyn;	Homo sapiens	TAPEAALYGRFTIKS	Y440	Y444	G1NBR9	Uncharacterized protein	TAPEAALYGRFTIKS	0	0	0	0	1	0	yes	0	11
P06241	Tyrosine-protein kinase Fyn; EC=2.7.10.2; Proto-oncogene Syn; Proto-oncogene c-Fyn; Src-like kinase; SLK; p59-Fyn;	Homo sapiens	NTKVAIKTLKPGTMS	T300	T302	G1NL23	Uncharacterized protein (Fragment)	NTKVAIKTLKPGTMS	0	0	0	0	1	0	yes	0	0
P06241	Tyrosine-protein kinase Fyn; EC=2.7.10.2; Proto-oncogene Syn; Proto-oncogene c-Fyn; Src-like kinase; SLK; p59-Fyn;	Homo sapiens	RLIEDNEYTARQGAK	Y420	Y424	G1NBR9	Uncharacterized protein	RLIEDNEYTARQGAK	0	0	0	0	1	0	yes	12	34
P06241	Tyrosine-protein kinase Fyn; EC=2.7.10.2; Proto-oncogene Syn; Proto-oncogene c-Fyn; Src-like kinase; SLK; p59-Fyn;	Homo sapiens	MPRLTDLSVKTKDVW	S257	S259	G1NL23	Uncharacterized protein (Fragment)	MPRLTDLSVKTKDVW	0	0	0	0	1	0	yes	0	1
P06241	Tyrosine-protein kinase Fyn; EC=2.7.10.2; Proto-oncogene Syn; Proto-oncogene c-Fyn; Src-like kinase; SLK; p59-Fyn;	Homo sapiens	KLDNGGYYITTRAQF	Y214	Y221	G1NBR9	Uncharacterized protein	KLDNGGYYITTRAQF	0	0	0	0	1	0	yes	1	10
P06241	Tyrosine-protein kinase Fyn; EC=2.7.10.2; Proto-oncogene Syn; Proto-oncogene c-Fyn; Src-like kinase; SLK; p59-Fyn;	Homo sapiens	LEDYFTATEPQYQPG	T527	T531	G1NBR9	Uncharacterized protein	LEDYFTATEPQYQPG	0	0	0	0	1	0	yes	0	0
P06241	Tyrosine-protein kinase Fyn; EC=2.7.10.2; Proto-oncogene Syn; Proto-oncogene c-Fyn; Src-like kinase; SLK; p59-Fyn;	Homo sapiens	TLKPGTMSPESFLEE	S307	S309	G1NL23	Uncharacterized protein (Fragment)	TLKPGTMSPESFLEE	0	0	0	0	1	0	yes	0	0
P06241	Tyrosine-protein kinase Fyn; EC=2.7.10.2; Proto-oncogene Syn; Proto-oncogene c-Fyn; Src-like kinase; SLK; p59-Fyn;	Homo sapiens	SFLEDYFTATEPQYQ	T525	T529	G1NBR9	Uncharacterized protein	SFLEDYFTATEPQYQ	0	0	0	0	1	0	yes	0	0
P06241	Tyrosine-protein kinase Fyn; EC=2.7.10.2; Proto-oncogene Syn; Proto-oncogene c-Fyn; Src-like kinase; SLK; p59-Fyn;	Homo sapiens	TKGAYSLSIRDWDDM	S188	S188	G3UPE4	Uncharacterized protein	TKGAYSLSIRDWDDM	0	0	0	0	1	0	yes	0	0
P06241	Tyrosine-protein kinase Fyn; EC=2.7.10.2; Proto-oncogene Syn; Proto-oncogene c-Fyn; Src-like kinase; SLK; p59-Fyn;	Homo sapiens	VTLFVALYDYEARTE	Y91	Y92	G1NL23	Uncharacterized protein (Fragment)	VTLFVALYDYEARTE	0	0	0	0	1	0	yes	0	0
P06241	Tyrosine-protein kinase Fyn; EC=2.7.10.2; Proto-oncogene Syn; Proto-oncogene c-Fyn; Src-like kinase; SLK; p59-Fyn;	Homo sapiens	NGGYYITTRAQFETL	T217	T219	G1NL23	Uncharacterized protein (Fragment)	NGGYYITTRAQFETL	0	0	0	0	1	0	yes	0	0
P06241	Tyrosine-protein kinase Fyn; EC=2.7.10.2; Proto-oncogene Syn; Proto-oncogene c-Fyn; Src-like kinase; SLK; p59-Fyn;	Homo sapiens	FGEVWMGTWNGNTKV	T289	T291	G1NL23	Uncharacterized protein (Fragment)	FGEVWMGTWNGNTKV	0	0	0	0	1	0	yes	0	0
P06241	Tyrosine-protein kinase Fyn; EC=2.7.10.2; Proto-oncogene Syn; Proto-oncogene c-Fyn; Src-like kinase; SLK; p59-Fyn;	Homo sapiens	GTFLIRESETTKGAY	S178	S96	H9H190	Uncharacterized protein (Fragment)	GTFLIRESETTKGAY	0	0	0	0	--	--	no	0	0
P06241	Tyrosine-protein kinase Fyn; EC=2.7.10.2; Proto-oncogene Syn; Proto-oncogene c-Fyn; Src-like kinase; SLK; p59-Fyn;	Homo sapiens	LIRESETTKGAYSLS	T181	T99	H9H190	Uncharacterized protein (Fragment)	LIRESETTKGAYSLS	0	0	0	0	--	--	no	0	0
P06241	Tyrosine-protein kinase Fyn; EC=2.7.10.2; Proto-oncogene Syn; Proto-oncogene c-Fyn; Src-like kinase; SLK; p59-Fyn;	Homo sapiens	YFTATEPQYQPGENL	Y531	Y535	G1NBR9	Uncharacterized protein	YFTATEPQYQPGDNL	1	0	0	0	1	0	yes	9	7
P06241	Tyrosine-protein kinase Fyn; EC=2.7.10.2; Proto-oncogene Syn; Proto-oncogene c-Fyn; Src-like kinase; SLK; p59-Fyn;	Homo sapiens	QCKDKEATKLTEERD	T12	T13	G1NL23	Uncharacterized protein (Fragment)	QCKDKEATKLTDERD	1	0	1	0	1	0	yes	1	1
P06241	Tyrosine-protein kinase Fyn; EC=2.7.10.2; Proto-oncogene Syn; Proto-oncogene c-Fyn; Src-like kinase; SLK; p59-Fyn;	Homo sapiens	VVSEEPIYIVTEYMN	Y339	Y335	G1MWN3	Uncharacterized protein	VVSEEPIYIVTEYMS	1	1	0	0	1	0	yes	0	1
P06241	Tyrosine-protein kinase Fyn; EC=2.7.10.2; Proto-oncogene Syn; Proto-oncogene c-Fyn; Src-like kinase; SLK; p59-Fyn;	Homo sapiens	RDGSLNQSSGYRYGT	S25	S26	G1NL23	Uncharacterized protein (Fragment)	RDGSLTQSSGYRYGT	1	1	1	1	1	0	yes	0	1
P06241	Tyrosine-protein kinase Fyn; EC=2.7.10.2; Proto-oncogene Syn; Proto-oncogene c-Fyn; Src-like kinase; SLK; p59-Fyn;	Homo sapiens	DGSLNQSSGYRYGTD	S26	S27	G1NL23	Uncharacterized protein (Fragment)	DGSLTQSSGYRYGTD	1	1	1	1	1	0	yes	0	0
P06241	Tyrosine-protein kinase Fyn; EC=2.7.10.2; Proto-oncogene Syn; Proto-oncogene c-Fyn; Src-like kinase; SLK; p59-Fyn;	Homo sapiens	SLNQSSGYRYGTDPT	Y28	Y29	G1NL23	Uncharacterized protein (Fragment)	SLTQSSGYRYGTDPT	1	1	0	0	1	0	yes	1	1
P06241	Tyrosine-protein kinase Fyn; EC=2.7.10.2; Proto-oncogene Syn; Proto-oncogene c-Fyn; Src-like kinase; SLK; p59-Fyn;	Homo sapiens	NQSSGYRYGTDPTPQ	Y30	Y31	G1NL23	Uncharacterized protein (Fragment)	TQSSGYRYGTDPTPQ	1	1	0	0	1	0	yes	1	0
P06241	Tyrosine-protein kinase Fyn; EC=2.7.10.2; Proto-oncogene Syn; Proto-oncogene c-Fyn; Src-like kinase; SLK; p59-Fyn;	Homo sapiens	LTEERDGSLNQSSGY	S21	S22	G1NL23	Uncharacterized protein (Fragment)	LTDERDGSLTQSSGY	2	1	1	1	1	0	yes	1	8
P06493	Cyclin-dependent kinase 1; CDK1; EC=2.7.11.22; EC=2.7.11.23; Cell division control protein 2 homolog; Cell division protein kinase 1; p34 protein kinase;	Homo sapiens	SPEVLLGSARYSTPV	S178	S178	G1MVE7	Uncharacterized protein	SPEVLLGSARYSTPV	0	0	0	0	1	0	yes	0	1
P06493	Cyclin-dependent kinase 1; CDK1; EC=2.7.11.22; EC=2.7.11.23; Cell division control protein 2 homolog; Cell division protein kinase 1; p34 protein kinase;	Homo sapiens	IEKIGEGTYGVVYKG	T14	T14	G1MVE7	Uncharacterized protein	IEKIGEGTYGVVYKG	0	0	0	0	1	0	yes	16	34
P06493	Cyclin-dependent kinase 1; CDK1; EC=2.7.11.22; EC=2.7.11.23; Cell division control protein 2 homolog; Cell division protein kinase 1; p34 protein kinase;	Homo sapiens	EGTYGVVYKGRHKTT	Y19	Y19	G1MVE7	Uncharacterized protein	EGTYGVVYKGRHKTT	0	0	0	0	1	0	yes	0	29
P06493	Cyclin-dependent kinase 1; CDK1; EC=2.7.11.22; EC=2.7.11.23; Cell division control protein 2 homolog; Cell division protein kinase 1; p34 protein kinase;	Homo sapiens	EKIGEGTYGVVYKGR	Y15	Y15	G1MVE7	Uncharacterized protein	EKIGEGTYGVVYKGR	0	0	0	0	1	0	yes	106	50
P06493	Cyclin-dependent kinase 1; CDK1; EC=2.7.11.22; EC=2.7.11.23; Cell division control protein 2 homolog; Cell division protein kinase 1; p34 protein kinase;	Homo sapiens	LLSKMLIYDPAKRIS	Y270	Y270	G1MVE7	Uncharacterized protein	LLSKMLIYDPAKRIS	0	0	0	0	1	0	yes	0	0
P06493	Cyclin-dependent kinase 1; CDK1; EC=2.7.11.22; EC=2.7.11.23; Cell division control protein 2 homolog; Cell division protein kinase 1; p34 protein kinase;	Homo sapiens	SEEEGVPSTAIREIS	S46	S46	G1MVE7	Uncharacterized protein	SEEEGVPSTAIREIS	0	0	0	0	1	0	yes	0	1
P06493	Cyclin-dependent kinase 1; CDK1; EC=2.7.11.22; EC=2.7.11.23; Cell division control protein 2 homolog; Cell division protein kinase 1; p34 protein kinase;	Homo sapiens	MKKIRLESEEEGVPS	S39	S39	G1MVE7	Uncharacterized protein	MKKIRLESEEEGVPS	0	0	0	0	1	0	yes	2	3
P06493	Cyclin-dependent kinase 1; CDK1; EC=2.7.11.22; EC=2.7.11.23; Cell division control protein 2 homolog; Cell division protein kinase 1; p34 protein kinase;	Homo sapiens	MEDYTKIEKIGEGTY	T5	T5	G1MVE7	Uncharacterized protein	MEDYTKIEKIGEGTY	0	0	0	0	1	0	yes	0	2
P06493	Cyclin-dependent kinase 1; CDK1; EC=2.7.11.22; EC=2.7.11.23; Cell division control protein 2 homolog; Cell division protein kinase 1; p34 protein kinase;	Homo sapiens	MEDYTKIEKIGEGTY	T5	T5	G1MVE7	Uncharacterized protein	MEDYTKIEKIGEGTY	0	0	0	0	1	0	yes	0	2
P06493	Cyclin-dependent kinase 1; CDK1; EC=2.7.11.22; EC=2.7.11.23; Cell division control protein 2 homolog; Cell division protein kinase 1; p34 protein kinase;	Homo sapiens	KPLFHGDSEIDQLFR	S208	S208	G1MVE7	Uncharacterized protein	KPLFHGDSEIDQLFR	0	0	0	0	1	0	yes	0	1
P06493	Cyclin-dependent kinase 1; CDK1; EC=2.7.11.22; EC=2.7.11.23; Cell division control protein 2 homolog; Cell division protein kinase 1; p34 protein kinase;	Homo sapiens	RIFRALGTPNNEVWP	T222	T222	G1MVE7	Uncharacterized protein	RIFRALGTPNNDVWP	1	0	1	0	1	0	yes	0	3
P06493	Cyclin-dependent kinase 1; CDK1; EC=2.7.11.22; EC=2.7.11.23; Cell division control protein 2 homolog; Cell division protein kinase 1; p34 protein kinase;	Homo sapiens	FGIPIRVYTHEVVTL	Y160	Y160	G1MVE7	Uncharacterized protein	FGIPVRVYTHEVVTL	1	0	1	0	1	0	yes	0	4
P06493	Cyclin-dependent kinase 1; CDK1; EC=2.7.11.22; EC=2.7.11.23; Cell division control protein 2 homolog; Cell division protein kinase 1; p34 protein kinase;	Homo sapiens	GIPIRVYTHEVVTLW	T161	T161	G1MVE7	Uncharacterized protein	GIPVRVYTHEVVTLW	1	0	1	0	1	0	yes	17	18
P06493	Cyclin-dependent kinase 1; CDK1; EC=2.7.11.22; EC=2.7.11.23; Cell division control protein 2 homolog; Cell division protein kinase 1; p34 protein kinase;	Homo sapiens	LLIDDKGTIKLADFG	T141	V141	G1MVE7	Uncharacterized protein	LLIDDKGVIKLADFG	1	1	1	1	1	0	yes	0	1
P06493	Cyclin-dependent kinase 1; CDK1; EC=2.7.11.22; EC=2.7.11.23; Cell division control protein 2 homolog; Cell division protein kinase 1; p34 protein kinase;	Homo sapiens	LMQDSRLYLIFEFLS	Y77	Y77	G1MVE7	Uncharacterized protein	LMQDARLYLIFEFLS	1	1	1	0	1	0	yes	0	1
P06493	Cyclin-dependent kinase 1; CDK1; EC=2.7.11.22; EC=2.7.11.23; Cell division control protein 2 homolog; Cell division protein kinase 1; p34 protein kinase;	Homo sapiens	EVWPEVESLQDYKNT	S233	S233	G1MVE7	Uncharacterized protein	DVWPDVESLQDYKNT	2	0	1	0	1	0	yes	0	0
P06493	Cyclin-dependent kinase 1; CDK1; EC=2.7.11.22; EC=2.7.11.23; Cell division control protein 2 homolog; Cell division protein kinase 1; p34 protein kinase;	Homo sapiens	FPKWKPGSLASHVKN	S248	S248	G1MVE7	Uncharacterized protein	FPKWKPGSLGTHVQN	3	3	2	1	1	0	yes	0	1
P06493	Cyclin-dependent kinase 1; CDK1; EC=2.7.11.22; EC=2.7.11.23; Cell division control protein 2 homolog; Cell division protein kinase 1; p34 protein kinase;	Homo sapiens	KMALNHPYFNDLDNQ	Y286	Y286	G1MVE7	Uncharacterized protein	KMALKHPYFDDLDKS	4	3	2	1	1	0	yes	0	0
P06576	ATP synthase subunit beta, mitochondrial; EC=3.6.3.14; Flags: Precursor;	Homo sapiens	FAGVGERTREGNDLY	T240	T137	H9H062	ATP synthase subunit beta (Fragment)	FAGVGERTREGNDLY	0	0	0	0	1	0	yes	0	1
P06576	ATP synthase subunit beta, mitochondrial; EC=3.6.3.14; Flags: Precursor;	Homo sapiens	ILGMDELSEEDKLTV	S447	S344	H9H062	ATP synthase subunit beta (Fragment)	ILGMDELSEEDKLTV	0	0	0	0	1	0	yes	0	0
P06576	ATP synthase subunit beta, mitochondrial; EC=3.6.3.14; Flags: Precursor;	Homo sapiens	GGAGVGKTVLIMELI	T213	T110	H9H062	ATP synthase subunit beta (Fragment)	GGAGVGKTVLIMELI	0	0	0	0	1	0	yes	0	2
P06576	ATP synthase subunit beta, mitochondrial; EC=3.6.3.14; Flags: Precursor;	Homo sapiens	TSKVALVYGQMNEPP	Y269	Y166	H9H062	ATP synthase subunit beta (Fragment)	TSKVALVYGQMNEPP	0	0	0	0	1	0	yes	0	1
P06576	ATP synthase subunit beta, mitochondrial; EC=3.6.3.14; Flags: Precursor;	Homo sapiens	AKAHGGYSVFAGVGE	S231	S128	H9H062	ATP synthase subunit beta (Fragment)	AKAHGGYSVFAGVGE	0	0	0	0	1	0	yes	0	0
P06576	ATP synthase subunit beta, mitochondrial; EC=3.6.3.14; Flags: Precursor;	Homo sapiens	RKIQRFLSQPFQVAE	S465	S362	H9H062	ATP synthase subunit beta (Fragment)	RKIQRFLSQPFQVAE	0	0	0	0	1	0	yes	0	0
P06576	ATP synthase subunit beta, mitochondrial; EC=3.6.3.14; Flags: Precursor;	Homo sapiens	VAKAHGGYSVFAGVG	Y230	Y127	H9H062	ATP synthase subunit beta (Fragment)	VAKAHGGYSVFAGVG	0	0	0	0	1	0	yes	0	1
P06576	ATP synthase subunit beta, mitochondrial; EC=3.6.3.14; Flags: Precursor;	Homo sapiens	AIAELGIYPAVDPLD	Y395	Y292	H9H062	ATP synthase subunit beta (Fragment)	AIAELGIYPAVDPLD	0	0	0	0	1	0	yes	0	1
P06576	ATP synthase subunit beta, mitochondrial; EC=3.6.3.14; Flags: Precursor;	Homo sapiens	FQVAEVFTGHMGKLV	T475	T372	H9H062	ATP synthase subunit beta (Fragment)	FQVAEVFTGHMGKLV	0	0	0	0	1	0	yes	0	1
P06576	ATP synthase subunit beta, mitochondrial; EC=3.6.3.14; Flags: Precursor;	Homo sapiens	ITSVQAIYVPADDLT	Y361	Y258	H9H062	ATP synthase subunit beta (Fragment)	ITSVQAIYVPADDLT	0	0	0	0	1	0	yes	0	1
P06576	ATP synthase subunit beta, mitochondrial; EC=3.6.3.14; Flags: Precursor;	Homo sapiens	KILQDYKSLQDIIAI	S433	S330	H9H062	ATP synthase subunit beta (Fragment)	KILQDYKSLQDIIAI	0	0	0	0	1	0	yes	0	0
P06576	ATP synthase subunit beta, mitochondrial; EC=3.6.3.14; Flags: Precursor;	Homo sapiens	IDNIFRFTQAGSEVS	T312	T209	H9H062	ATP synthase subunit beta (Fragment)	IDNIFRFTQAGSEVS	0	0	0	0	1	0	yes	0	1
P06576	ATP synthase subunit beta, mitochondrial; EC=3.6.3.14; Flags: Precursor;	Homo sapiens	VVDLLAPYAKGGKIG	Y196	Y93	H9H062	ATP synthase subunit beta (Fragment)	VVDLLAPYAKGGKIG	0	0	0	0	1	0	yes	0	0
P06576	ATP synthase subunit beta, mitochondrial; EC=3.6.3.14; Flags: Precursor;	Homo sapiens	QQILAGEYDHLPEQA	Y499	Y396	H9H062	ATP synthase subunit beta (Fragment)	KQILAGEYDHLPEQA	1	1	0	0	1	0	yes	0	0
P06576	ATP synthase subunit beta, mitochondrial; EC=3.6.3.14; Flags: Precursor;	Homo sapiens	KIPVGPETLGRIMNV	T140	T37	H9H062	ATP synthase subunit beta (Fragment)	RIPVGPETLGRIMNV	1	1	0	0	1	0	yes	0	1
P06576	ATP synthase subunit beta, mitochondrial; EC=3.6.3.14; Flags: Precursor;	Homo sapiens	MDPNIVGSEHYDVAR	S415	P312	H9H062	ATP synthase subunit beta (Fragment)	MDPNIVGPEHYDVAR	1	1	1	1	1	0	yes	0	1
P06576	ATP synthase subunit beta, mitochondrial; EC=3.6.3.14; Flags: Precursor;	Homo sapiens	RGQKVLDSGAPIKIP	S128	S25	H9H062	ATP synthase subunit beta (Fragment)	RGQKVLDSGAPIRIP	1	1	0	0	1	0	yes	0	1
P06576	ATP synthase subunit beta, mitochondrial; EC=3.6.3.14; Flags: Precursor;	Homo sapiens	NIVGSEHYDVARGVQ	Y418	Y315	H9H062	ATP synthase subunit beta (Fragment)	NIVGPEHYDVARGVQ	1	1	1	1	1	0	yes	0	0
P06576	ATP synthase subunit beta, mitochondrial; EC=3.6.3.14; Flags: Precursor;	Homo sapiens	EAVAKADKLAEEHSS	S529	?	H9H062	ATP synthase subunit beta (Fragment)	EAVAKAEKLAEEH	3	2	1	0	1	0	yes	0	1
P06576	ATP synthase subunit beta, mitochondrial; EC=3.6.3.14; Flags: Precursor;	Homo sapiens	EAVAKADKLAEEHSS	S529	?	H9H062	ATP synthase subunit beta (Fragment)	EAVAKAEKLAEEH	3	2	1	0	1	0	yes	0	1
P06576	ATP synthase subunit beta, mitochondrial; EC=3.6.3.14; Flags: Precursor;	Homo sapiens	RRLTPSASLPPAQLL	S25	S417	G1NAX4	Uncharacterized protein (Fragment)	FSLTPAASSPPPQLC	6	6	3	2	--	--	no	0	1
P06576	ATP synthase subunit beta, mitochondrial; EC=3.6.3.14; Flags: Precursor;	Homo sapiens	ALRRLTPSASLPPAQ	S23	S11	G1MUZ5	Uncharacterized protein (Fragment)	GLRVLTPSPSLPLAE	6	6	2	2	--	--	no	0	1
P06576	ATP synthase subunit beta, mitochondrial; EC=3.6.3.14; Flags: Precursor;	Homo sapiens	SGALRRLTPSASLPP	T21	T9	G1MUZ5	Uncharacterized protein (Fragment)	VVGLRVLTPSPSLPL	6	6	2	2	--	--	no	0	1
P06576	ATP synthase subunit beta, mitochondrial; EC=3.6.3.14; Flags: Precursor;	Homo sapiens	RDYAAQTSPSPKAGA	S51	S88	G1MR48	Uncharacterized protein (Fragment)	QTVTAQTSPSPVRNL	8	8	1	1	--	--	no	0	0
P06733	Alpha-enolase; EC=4.2.1.11; 2-phospho-D-glycerate hydro-lyase; C-myc promoter-binding protein; Enolase 1; MBP-1; MPB-1; Non-neural enolase; NNE; Phosphopyruvate hydratase; Plasminogen-binding protein;	Homo sapiens	SGASTGIYEALELRD	Y44	Y46	G1MX98	Uncharacterized protein	SGASTGIYEALELRD	0	0	0	0	1	0	yes	0	23
P06733	Alpha-enolase; EC=4.2.1.11; 2-phospho-D-glycerate hydro-lyase; C-myc promoter-binding protein; Enolase 1; MBP-1; MPB-1; Non-neural enolase; NNE; Phosphopyruvate hydratase; Plasminogen-binding protein;	Homo sapiens	DDPSRYISPDQLADL	S272	S274	G1MX98	Uncharacterized protein	DDPSRYISPDQLADL	0	0	0	0	1	0	yes	0	1
P06733	Alpha-enolase; EC=4.2.1.11; 2-phospho-D-glycerate hydro-lyase; C-myc promoter-binding protein; Enolase 1; MBP-1; MPB-1; Non-neural enolase; NNE; Phosphopyruvate hydratase; Plasminogen-binding protein;	Homo sapiens	NGWGVMVSHRSGETE	S370	S372	G1MX98	Uncharacterized protein	NGWGVMVSHRSGETE	0	0	0	0	1	0	yes	0	0
P06733	Alpha-enolase; EC=4.2.1.11; 2-phospho-D-glycerate hydro-lyase; C-myc promoter-binding protein; Enolase 1; MBP-1; MPB-1; Non-neural enolase; NNE; Phosphopyruvate hydratase; Plasminogen-binding protein;	Homo sapiens	LFRAAVPSGASTGIY	S37	S39	G1MX98	Uncharacterized protein	LFRAAVPSGASTGIY	0	0	0	0	1	0	yes	0	1
P06733	Alpha-enolase; EC=4.2.1.11; 2-phospho-D-glycerate hydro-lyase; C-myc promoter-binding protein; Enolase 1; MBP-1; MPB-1; Non-neural enolase; NNE; Phosphopyruvate hydratase; Plasminogen-binding protein;	Homo sapiens	KYDLDFKSPDDPSRY	S263	S265	G1MX98	Uncharacterized protein	KYDLDFKSPDDPSRY	0	0	0	0	1	0	yes	0	2
P06733	Alpha-enolase; EC=4.2.1.11; 2-phospho-D-glycerate hydro-lyase; C-myc promoter-binding protein; Enolase 1; MBP-1; MPB-1; Non-neural enolase; NNE; Phosphopyruvate hydratase; Plasminogen-binding protein;	Homo sapiens	AAVPSGASTGIYEAL	S40	S42	G1MX98	Uncharacterized protein	AAVPSGASTGIYEAL	0	0	0	0	1	0	yes	0	2
P06733	Alpha-enolase; EC=4.2.1.11; 2-phospho-D-glycerate hydro-lyase; C-myc promoter-binding protein; Enolase 1; MBP-1; MPB-1; Non-neural enolase; NNE; Phosphopyruvate hydratase; Plasminogen-binding protein;	Homo sapiens	DLVVGLCTGQIKTGA	T390	T392	G1MX98	Uncharacterized protein	DLVVGLCTGQIKTGA	0	0	0	0	1	0	yes	0	1
P06733	Alpha-enolase; EC=4.2.1.11; 2-phospho-D-glycerate hydro-lyase; C-myc promoter-binding protein; Enolase 1; MBP-1; MPB-1; Non-neural enolase; NNE; Phosphopyruvate hydratase; Plasminogen-binding protein;	Homo sapiens	MRIGAEVYHNLKNVI	Y189	Y191	G1MX98	Uncharacterized protein	MRIGAEVYHNLKNVI	0	0	0	0	1	0	yes	0	4
P06733	Alpha-enolase; EC=4.2.1.11; 2-phospho-D-glycerate hydro-lyase; C-myc promoter-binding protein; Enolase 1; MBP-1; MPB-1; Non-neural enolase; NNE; Phosphopyruvate hydratase; Plasminogen-binding protein;	Homo sapiens	AVPSGASTGIYEALE	T41	T43	G1MX98	Uncharacterized protein	AVPSGASTGIYEALE	0	0	0	0	1	0	yes	0	1
P06733	Alpha-enolase; EC=4.2.1.11; 2-phospho-D-glycerate hydro-lyase; C-myc promoter-binding protein; Enolase 1; MBP-1; MPB-1; Non-neural enolase; NNE; Phosphopyruvate hydratase; Plasminogen-binding protein;	Homo sapiens	HAREIFDSRGNPTVE	S14	S14	G1MX98	Uncharacterized protein	QAREIFDSRGNPTVE	1	0	0	0	1	0	yes	0	1
P06733	Alpha-enolase; EC=4.2.1.11; 2-phospho-D-glycerate hydro-lyase; C-myc promoter-binding protein; Enolase 1; MBP-1; MPB-1; Non-neural enolase; NNE; Phosphopyruvate hydratase; Plasminogen-binding protein;	Homo sapiens	ELRDNDKTRYMGKGV	T55	T57	G1MX98	Uncharacterized protein	ELRDNDKTRYLGKGV	1	0	1	0	1	0	yes	0	0
P06733	Alpha-enolase; EC=4.2.1.11; 2-phospho-D-glycerate hydro-lyase; C-myc promoter-binding protein; Enolase 1; MBP-1; MPB-1; Non-neural enolase; NNE; Phosphopyruvate hydratase; Plasminogen-binding protein;	Homo sapiens	RDNDKTRYMGKGVSK	Y57	Y59	G1MX98	Uncharacterized protein	RDNDKTRYLGKGVSK	1	0	1	0	1	0	yes	0	1
P06733	Alpha-enolase; EC=4.2.1.11; 2-phospho-D-glycerate hydro-lyase; C-myc promoter-binding protein; Enolase 1; MBP-1; MPB-1; Non-neural enolase; NNE; Phosphopyruvate hydratase; Plasminogen-binding protein;	Homo sapiens	AIGKAGYTDKVVIGM	T237	S239	G1MX98	Uncharacterized protein	AIGKAGYSDKVVIGM	1	1	1	0	1	0	yes	0	1
P06733	Alpha-enolase; EC=4.2.1.11; 2-phospho-D-glycerate hydro-lyase; C-myc promoter-binding protein; Enolase 1; MBP-1; MPB-1; Non-neural enolase; NNE; Phosphopyruvate hydratase; Plasminogen-binding protein;	Homo sapiens	TAIGKAGYTDKVVIG	Y236	Y238	G1MX98	Uncharacterized protein	TAIGKAGYSDKVVIG	1	1	1	0	1	0	yes	0	1
P06733	Alpha-enolase; EC=4.2.1.11; 2-phospho-D-glycerate hydro-lyase; C-myc promoter-binding protein; Enolase 1; MBP-1; MPB-1; Non-neural enolase; NNE; Phosphopyruvate hydratase; Plasminogen-binding protein;	Homo sapiens	AKAVNEKSCNCLLLK	S336	S338	G1MX98	Uncharacterized protein	AKAVEEKSCNCLLLK	1	1	1	1	1	0	yes	0	0
P06733	Alpha-enolase; EC=4.2.1.11; 2-phospho-D-glycerate hydro-lyase; C-myc promoter-binding protein; Enolase 1; MBP-1; MPB-1; Non-neural enolase; NNE; Phosphopyruvate hydratase; Plasminogen-binding protein;	Homo sapiens	VEKGVPLYRHIADLA	Y131	Y133	G1MX98	Uncharacterized protein	AEKGVPLYRHIADLA	1	1	0	0	1	0	yes	0	1
P06733	Alpha-enolase; EC=4.2.1.11; 2-phospho-D-glycerate hydro-lyase; C-myc promoter-binding protein; Enolase 1; MBP-1; MPB-1; Non-neural enolase; NNE; Phosphopyruvate hydratase; Plasminogen-binding protein;	Homo sapiens	RIEEELGSKAKFAGR	S419	S421	G1MX98	Uncharacterized protein	RIEEELGSKARFAGR	1	1	1	0	1	0	yes	1	7
P06733	Alpha-enolase; EC=4.2.1.11; 2-phospho-D-glycerate hydro-lyase; C-myc promoter-binding protein; Enolase 1; MBP-1; MPB-1; Non-neural enolase; NNE; Phosphopyruvate hydratase; Plasminogen-binding protein;	Homo sapiens	LMIEMDGTENKSKFG	T100	T102	G1MX98	Uncharacterized protein	LMLEMDGTENKSKFG	1	1	0	0	1	0	yes	0	1
P06733	Alpha-enolase; EC=4.2.1.11; 2-phospho-D-glycerate hydro-lyase; C-myc promoter-binding protein; Enolase 1; MBP-1; MPB-1; Non-neural enolase; NNE; Phosphopyruvate hydratase; Plasminogen-binding protein;	Homo sapiens	EFFRSGKYDLDFKSP	Y257	Y259	G1MX98	Uncharacterized protein	EFYRDGKYDLDFKSP	2	1	1	1	1	0	yes	0	0
P06733	Alpha-enolase; EC=4.2.1.11; 2-phospho-D-glycerate hydro-lyase; C-myc promoter-binding protein; Enolase 1; MBP-1; MPB-1; Non-neural enolase; NNE; Phosphopyruvate hydratase; Plasminogen-binding protein;	Homo sapiens	AASEFFRSGKYDLDF	S254	D256	G1MX98	Uncharacterized protein	AASEFYRDGKYDLDF	2	1	2	1	1	0	yes	0	2
P06733	Alpha-enolase; EC=4.2.1.11; 2-phospho-D-glycerate hydro-lyase; C-myc promoter-binding protein; Enolase 1; MBP-1; MPB-1; Non-neural enolase; NNE; Phosphopyruvate hydratase; Plasminogen-binding protein;	Homo sapiens	IKDYPVVSIEDPFDQ	S291	S291	G1NMW0	Uncharacterized protein	VRDYPVVSIEDPFDQ	2	1	0	0	1	0	yes	0	0
P06733	Alpha-enolase; EC=4.2.1.11; 2-phospho-D-glycerate hydro-lyase; C-myc promoter-binding protein; Enolase 1; MBP-1; MPB-1; Non-neural enolase; NNE; Phosphopyruvate hydratase; Plasminogen-binding protein;	Homo sapiens	PDQLADLYKSFIKDY	Y280	Y282	G1MX98	Uncharacterized protein	PDQLADLYKGFVKNY	3	1	2	1	1	0	yes	0	0
P06733	Alpha-enolase; EC=4.2.1.11; 2-phospho-D-glycerate hydro-lyase; C-myc promoter-binding protein; Enolase 1; MBP-1; MPB-1; Non-neural enolase; NNE; Phosphopyruvate hydratase; Plasminogen-binding protein;	Homo sapiens	VEVDLFTSKGLFRAA	S27	H27	G1NMW0	Uncharacterized protein	VEVDLYTHKGMFRAA	3	1	3	1	1	0	yes	0	0
P06733	Alpha-enolase; EC=4.2.1.11; 2-phospho-D-glycerate hydro-lyase; C-myc promoter-binding protein; Enolase 1; MBP-1; MPB-1; Non-neural enolase; NNE; Phosphopyruvate hydratase; Plasminogen-binding protein;	Homo sapiens	TVEVDLFTSKGLFRA	T26	T26	G1NMW0	Uncharacterized protein	TVEVDLYTHKGMFRA	3	1	3	1	1	0	yes	0	1
P06733	Alpha-enolase; EC=4.2.1.11; 2-phospho-D-glycerate hydro-lyase; C-myc promoter-binding protein; Enolase 1; MBP-1; MPB-1; Non-neural enolase; NNE; Phosphopyruvate hydratase; Plasminogen-binding protein;	Homo sapiens	YKSFIKDYPVVSIED	Y287	Y287	G1NMW0	Uncharacterized protein	YQSFVRDYPVVSIED	3	2	2	0	1	0	yes	0	8
P06733	Alpha-enolase; EC=4.2.1.11; 2-phospho-D-glycerate hydro-lyase; C-myc promoter-binding protein; Enolase 1; MBP-1; MPB-1; Non-neural enolase; NNE; Phosphopyruvate hydratase; Plasminogen-binding protein;	Homo sapiens	QLADLYKSFIKDYPV	S282	G284	G1MX98	Uncharacterized protein	QLADLYKGFVKNYPL	4	2	3	1	1	0	yes	0	0
P06733	Alpha-enolase; EC=4.2.1.11; 2-phospho-D-glycerate hydro-lyase; C-myc promoter-binding protein; Enolase 1; MBP-1; MPB-1; Non-neural enolase; NNE; Phosphopyruvate hydratase; Plasminogen-binding protein;	Homo sapiens	TIAPALVSKKLNVTE	S79	S81	G1MX98	Uncharacterized protein	TIAPALISKNVNVVE	4	3	3	1	1	0	yes	0	1
P06737	Glycogen phosphorylase, liver form; EC=2.4.1.1;	Homo sapiens	ENISRVLYPNDNFFE	Y281	Y202	G1MWZ0	Phosphorylase (Fragment)	ENISRVLYPNDNFFE	0	0	0	0	2	0	no	0	0
P06737	Glycogen phosphorylase, liver form; EC=2.4.1.1;	Homo sapiens	RFKVFADYEAYVKCQ	Y778	Y430	G1NLY5	Phosphorylase (Fragment)	RFKVFADYEAYVKCQ	0	0	0	0	4	0	no	0	0
P06737	Glycogen phosphorylase, liver form; EC=2.4.1.1;	Homo sapiens	AHLCIVGSHAVNGVA	S450	S101	G1NLY5	Phosphorylase (Fragment)	AHLCIVGSHAVNGVA	0	0	0	0	4	0	no	0	0
P06737	Glycogen phosphorylase, liver form; EC=2.4.1.1;	Homo sapiens	NACDEAIYQLGLDIE	Y114	Y45	G3X8N9	Uncharacterized protein (Fragment)	NACDEAVYQLGLDIE	1	0	1	0	5	3e-61	no	0	0
P06737	Glycogen phosphorylase, liver form; EC=2.4.1.1;	Homo sapiens	EADDWLRYGNPWEKS	Y186	Y107	G1MWZ0	Phosphorylase (Fragment)	EADDWLRYGNPWEKA	1	1	0	0	2	0	no	0	1
P06737	Glycogen phosphorylase, liver form; EC=2.4.1.1;	Homo sapiens	PRHLEIIYEINQKHL	Y405	Y56	G1NLY5	Phosphorylase (Fragment)	PRHLEIIYEINQRHL	1	1	0	0	4	0	no	0	0
P06737	Glycogen phosphorylase, liver form; EC=2.4.1.1;	Homo sapiens	VDRLRRMSLIEEEGS	S430	S81	G1NLY5	Phosphorylase (Fragment)	VDRLRRMSLIEEGGT	2	2	0	0	4	0	no	0	0
P06737	Glycogen phosphorylase, liver form; EC=2.4.1.1;	Homo sapiens	MIIKLITSVADVVNN	S626	S547	G1MWZ0	Phosphorylase (Fragment)	MIIKLITSIGEVVNN	3	1	3	1	2	0	no	0	0
P06737	Glycogen phosphorylase, liver form; EC=2.4.1.1;	Homo sapiens	KCPKRVYYLSLEFYM	Y85	Y6	G1MWZ0	Phosphorylase (Fragment)	PQRIYYLSLEFYMGR	4	3	2	0	2	0	no	0	0
P06737	Glycogen phosphorylase, liver form; EC=2.4.1.1;	Homo sapiens	FMLPVHFYGKVEHTN	Y204	Y125	G1MWZ0	Phosphorylase (Fragment)	YMLPVHFYGRVEHSP	4	3	1	0	2	0	no	0	0
P06737	Glycogen phosphorylase, liver form; EC=2.4.1.1;	Homo sapiens	GYEAKEYYEALPELK	Y733	Y385	G1NLY5	Phosphorylase (Fragment)	GYNAQQYYDRLPELK	5	3	4	1	4	0	no	0	1
P06737	Glycogen phosphorylase, liver form; EC=2.4.1.1;	Homo sapiens	QENKLKFSQFLETEY	S547	S468	G1MWZ0	Phosphorylase (Fragment)	QENKLKFSAYLEEHY	5	4	2	1	2	0	no	0	1
P06737	Glycogen phosphorylase, liver form; EC=2.4.1.1;	Homo sapiens	TKVFKDFSELEPDKF	S473	A124	G1NLY5	Phosphorylase (Fragment)	SEVFRDFAELEPDKG	5	5	2	0	4	0	no	0	0
P06737	Glycogen phosphorylase, liver form; EC=2.4.1.1;	Homo sapiens	AALDKKGYEAKEYYE	Y727	Y648	G1MWZ0	Phosphorylase (Fragment)	EALDRQGYNAREYYD	6	5	4	1	2	0	no	0	1
P06737	Glycogen phosphorylase, liver form; EC=2.4.1.1;	Homo sapiens	KGYEAKEYYEALPEL	Y732	Y653	G1MWZ0	Phosphorylase (Fragment)	QGYNAREYYDRIPEL	6	5	5	2	2	0	no	0	1
P06737	Glycogen phosphorylase, liver form; EC=2.4.1.1;	Homo sapiens	MAKPLTDQEKRRQIS	T6	A310	G3UUQ0	Uncharacterized protein (Fragment)	QLLEKVLADEEKRRQ	7	6	3	2	--	--	no	0	0
P06737	Glycogen phosphorylase, liver form; EC=2.4.1.1;	Homo sapiens	QEKRRQISIRGIVGV	S15	S142	G1N0X6	Uncharacterized protein (Fragment)	VEKRRQISMAVIYPF	8	8	0	0	--	--	no	0	2
P06737	Glycogen phosphorylase, liver form; EC=2.4.1.1;	Homo sapiens	IRTQQHYYDKCPKRV	Y76	Y633	G1N3P8	Uncharacterized protein (Fragment)	SCSVGTYYDECPNRT	9	9	3	3	--	--	no	0	2
P06737	Glycogen phosphorylase, liver form; EC=2.4.1.1;	Homo sapiens	WIRTQQHYYDKCPKR	Y75	Y632	G1N3P8	Uncharacterized protein (Fragment)	VSCSVGTYYDECPNR	9	9	4	4	--	--	no	0	2
P06744	Glucose-6-phosphate isomerase; GPI; EC=5.3.1.9; Autocrine motility factor; AMF; Neuroleukin; NLK; Phosphoglucose isomerase; PGI; Phosphohexose isomerase; PHI; Sperm antigen 36; SA-36;	Homo sapiens	IIASKTFTTQETITN	T214	T121	G1N314	Glucose-6-phosphate isomerase (Fragment)	IIASKTFTTQETITN	0	0	0	0	1	0	yes	0	1
P06744	Glucose-6-phosphate isomerase; GPI; EC=5.3.1.9; Autocrine motility factor; AMF; Neuroleukin; NLK; Phosphoglucose isomerase; PGI; Phosphohexose isomerase; PHI; Sperm antigen 36; SA-36;	Homo sapiens	IASKTFTTQETITNA	T215	T122	G1N314	Glucose-6-phosphate isomerase (Fragment)	IASKTFTTQETITNA	0	0	0	0	1	0	yes	0	0
P06744	Glucose-6-phosphate isomerase; GPI; EC=5.3.1.9; Autocrine motility factor; AMF; Neuroleukin; NLK; Phosphoglucose isomerase; PGI; Phosphohexose isomerase; PHI; Sperm antigen 36; SA-36;	Homo sapiens	ALRNRSNTPILVDGK	T109	T16	G1N314	Glucose-6-phosphate isomerase (Fragment)	ALRNRSNTPILVDGK	0	0	0	0	1	0	yes	0	7
P06744	Glucose-6-phosphate isomerase; GPI; EC=5.3.1.9; Autocrine motility factor; AMF; Neuroleukin; NLK; Phosphoglucose isomerase; PGI; Phosphohexose isomerase; PHI; Sperm antigen 36; SA-36;	Homo sapiens	HVALRNRSNTPILVD	S107	S14	G1N314	Glucose-6-phosphate isomerase (Fragment)	HIALRNRSNTPILVD	1	0	0	0	1	0	yes	0	1
P06744	Glucose-6-phosphate isomerase; GPI; EC=5.3.1.9; Autocrine motility factor; AMF; Neuroleukin; NLK; Phosphoglucose isomerase; PGI; Phosphohexose isomerase; PHI; Sperm antigen 36; SA-36;	Homo sapiens	GPRVWYVSNIDGTHI	S185	S92	G1N314	Glucose-6-phosphate isomerase (Fragment)	GPRVWFVSNIDGTHI	1	0	1	0	1	0	yes	2	0
P06744	Glucose-6-phosphate isomerase; GPI; EC=5.3.1.9; Autocrine motility factor; AMF; Neuroleukin; NLK; Phosphoglucose isomerase; PGI; Phosphohexose isomerase; PHI; Sperm antigen 36; SA-36;	Homo sapiens	VTEALKPYSSGGPRV	Y174	Y81	G1N314	Glucose-6-phosphate isomerase (Fragment)	VTEALKPYSKGGPRV	1	1	1	1	1	0	yes	0	0
P06744	Glucose-6-phosphate isomerase; GPI; EC=5.3.1.9; Autocrine motility factor; AMF; Neuroleukin; NLK; Phosphoglucose isomerase; PGI; Phosphohexose isomerase; PHI; Sperm antigen 36; SA-36;	Homo sapiens	SGGPRVWYVSNIDGT	Y183	F90	G1N314	Glucose-6-phosphate isomerase (Fragment)	KGGPRVWFVSNIDGT	2	1	1	0	1	0	yes	0	0
P06744	Glucose-6-phosphate isomerase; GPI; EC=5.3.1.9; Autocrine motility factor; AMF; Neuroleukin; NLK; Phosphoglucose isomerase; PGI; Phosphohexose isomerase; PHI; Sperm antigen 36; SA-36;	Homo sapiens	DFLIPVQTQHPIRKG	T412	T319	G1N314	Glucose-6-phosphate isomerase (Fragment)	DFMIPVQTQHPIRNG	2	1	0	0	1	0	yes	0	0
P06744	Glucose-6-phosphate isomerase; GPI; EC=5.3.1.9; Autocrine motility factor; AMF; Neuroleukin; NLK; Phosphoglucose isomerase; PGI; Phosphohexose isomerase; PHI; Sperm antigen 36; SA-36;	Homo sapiens	VALSTNTTKVKEFGI	T251	P158	G1N314	Glucose-6-phosphate isomerase (Fragment)	VALSTNGPKVKEFGI	2	2	2	2	1	0	yes	0	1
P06744	Glucose-6-phosphate isomerase; GPI; EC=5.3.1.9; Autocrine motility factor; AMF; Neuroleukin; NLK; Phosphoglucose isomerase; PGI; Phosphohexose isomerase; PHI; Sperm antigen 36; SA-36;	Homo sapiens	FVALSTNTTKVKEFG	T250	G157	G1N314	Glucose-6-phosphate isomerase (Fragment)	FVALSTNGPKVKEFG	2	2	2	2	1	0	yes	0	1
P06744	Glucose-6-phosphate isomerase; GPI; EC=5.3.1.9; Autocrine motility factor; AMF; Neuroleukin; NLK; Phosphoglucose isomerase; PGI; Phosphohexose isomerase; PHI; Sperm antigen 36; SA-36;	Homo sapiens	KHFVALSTNTTKVKE	T248	T155	G1N314	Glucose-6-phosphate isomerase (Fragment)	KHFVALSTNGPKVKE	2	2	2	2	1	0	yes	0	1
P06744	Glucose-6-phosphate isomerase; GPI; EC=5.3.1.9; Autocrine motility factor; AMF; Neuroleukin; NLK; Phosphoglucose isomerase; PGI; Phosphohexose isomerase; PHI; Sperm antigen 36; SA-36;	Homo sapiens	AKHFVALSTNTTKVK	S247	S154	G1N314	Glucose-6-phosphate isomerase (Fragment)	AKHFVALSTNGPKVK	2	2	2	2	1	0	yes	0	1
P06744	Glucose-6-phosphate isomerase; GPI; EC=5.3.1.9; Autocrine motility factor; AMF; Neuroleukin; NLK; Phosphoglucose isomerase; PGI; Phosphohexose isomerase; PHI; Sperm antigen 36; SA-36;	Homo sapiens	EALMRGKSTEEARKE	S441	T348	G1N314	Glucose-6-phosphate isomerase (Fragment)	EALMKGKTADEARKE	4	3	4	1	1	0	yes	0	0
P06744	Glucose-6-phosphate isomerase; GPI; EC=5.3.1.9; Autocrine motility factor; AMF; Neuroleukin; NLK; Phosphoglucose isomerase; PGI; Phosphohexose isomerase; PHI; Sperm antigen 36; SA-36;	Homo sapiens	DYSKNLVTEDVMRML	T61	T103	G1N6V9	Uncharacterized protein (Fragment)	SKKTILITEDIFRML	8	6	2	2	--	--	no	0	0
P06744	Glucose-6-phosphate isomerase; GPI; EC=5.3.1.9; Autocrine motility factor; AMF; Neuroleukin; NLK; Phosphoglucose isomerase; PGI; Phosphohexose isomerase; PHI; Sperm antigen 36; SA-36;	Homo sapiens	NGEKINYTEGRAVLH	T93	T59	G5E7H4	Uncharacterized protein (Fragment)	PVRMIHYTSGRAVVD	8	8	1	1	--	--	no	0	0
P06744	Glucose-6-phosphate isomerase; GPI; EC=5.3.1.9; Autocrine motility factor; AMF; Neuroleukin; NLK; Phosphoglucose isomerase; PGI; Phosphohexose isomerase; PHI; Sperm antigen 36; SA-36;	Homo sapiens	FNGEKINYTEGRAVL	Y92	Y58	G5E7H4	Uncharacterized protein (Fragment)	APVRMIHYTSGRAVV	8	8	2	2	--	--	no	0	0
P06744	Glucose-6-phosphate isomerase; GPI; EC=5.3.1.9; Autocrine motility factor; AMF; Neuroleukin; NLK; Phosphoglucose isomerase; PGI; Phosphohexose isomerase; PHI; Sperm antigen 36; SA-36;	Homo sapiens	FQKLQQWYREHRSEL	Y17	F159	G1NND8	Uncharacterized protein (Fragment)	LQKLQNWFRDSLEFD	9	7	3	1	--	--	no	0	0
P07195	L-lactate dehydrogenase B chain; LDH-B; EC=1.1.1.27; LDH heart subunit; LDH-H; Renal carcinoma antigen NY-REN-46;	Homo sapiens	NSKIVVVTAGVRQQE	T96	T96	G1NLS0	L-lactate dehydrogenase	NSKIVVVTAGVRQQE	0	0	0	0	1	0	yes	0	0
P07195	L-lactate dehydrogenase B chain; LDH-B; EC=1.1.1.27; LDH heart subunit; LDH-H; Renal carcinoma antigen NY-REN-46;	Homo sapiens	VRQQEGESRLNLVQR	S106	S106	G1NLS0	L-lactate dehydrogenase	VRQQEGESRLNLVQR	0	0	0	0	1	0	yes	0	0
P07195	L-lactate dehydrogenase B chain; LDH-B; EC=1.1.1.27; LDH heart subunit; LDH-H; Renal carcinoma antigen NY-REN-46;	Homo sapiens	EVIKLKGYTNWAIGL	Y248	Y248	G1NLS0	L-lactate dehydrogenase	EVIRLKGYTNWAIGL	1	1	1	0	1	0	yes	0	1
P07195	L-lactate dehydrogenase B chain; LDH-B; EC=1.1.1.27; LDH heart subunit; LDH-H; Renal carcinoma antigen NY-REN-46;	Homo sapiens	VIKLKGYTNWAIGLS	T249	T249	G1NLS0	L-lactate dehydrogenase	VIRLKGYTNWAIGLS	1	1	0	0	1	0	yes	0	2
P07195	L-lactate dehydrogenase B chain; LDH-B; EC=1.1.1.27; LDH heart subunit; LDH-H; Renal carcinoma antigen NY-REN-46;	Homo sapiens	IVADKDYSVTANSKI	S85	A85	G1NLS0	L-lactate dehydrogenase	IVADKDYAVTANSKI	1	1	1	0	1	0	yes	0	0
P07195	L-lactate dehydrogenase B chain; LDH-B; EC=1.1.1.27; LDH heart subunit; LDH-H; Renal carcinoma antigen NY-REN-46;	Homo sapiens	KIVADKDYSVTANSK	Y84	Y84	G1NLS0	L-lactate dehydrogenase	KIVADKDYAVTANSK	1	1	1	0	1	0	yes	0	0
P07195	L-lactate dehydrogenase B chain; LDH-B; EC=1.1.1.27; LDH heart subunit; LDH-H; Renal carcinoma antigen NY-REN-46;	Homo sapiens	KMVVESAYEVIKLKG	Y240	Y239	G1N679	Uncharacterized protein	KQVVDSAYEVIKLKG	2	1	1	0	1	0	yes	0	18
P07195	L-lactate dehydrogenase B chain; LDH-B; EC=1.1.1.27; LDH heart subunit; LDH-H; Renal carcinoma antigen NY-REN-46;	Homo sapiens	VHKMVVESAYEVIKL	S238	S238	G1NLS0	L-lactate dehydrogenase	VHKQVVESAYEVIRL	2	2	1	1	1	0	yes	0	0
P07195	L-lactate dehydrogenase B chain; LDH-B; EC=1.1.1.27; LDH heart subunit; LDH-H; Renal carcinoma antigen NY-REN-46;	Homo sapiens	VGMACAISILGKSLA	S39	S38	G1N679	Uncharacterized protein	VGMACAISILMKDLA	2	2	1	1	1	0	yes	0	0
P07195	L-lactate dehydrogenase B chain; LDH-B; EC=1.1.1.27; LDH heart subunit; LDH-H; Renal carcinoma antigen NY-REN-46;	Homo sapiens	LNARGLTSVINQKLK	S303	S303	G1NLS0	L-lactate dehydrogenase	LSASGLTSVINQKLK	2	2	1	1	1	0	yes	0	0
P07195	L-lactate dehydrogenase B chain; LDH-B; EC=1.1.1.27; LDH heart subunit; LDH-H; Renal carcinoma antigen NY-REN-46;	Homo sapiens	AISILGKSLADELAL	S44	D43	G1N679	Uncharacterized protein	AISILMKDLADELTL	3	3	2	2	1	0	yes	0	2
P07195	L-lactate dehydrogenase B chain; LDH-B; EC=1.1.1.27; LDH heart subunit; LDH-H; Renal carcinoma antigen NY-REN-46;	Homo sapiens	LDSARFRYLMAEKLG	Y173	Y173	G1NLS0	L-lactate dehydrogenase	LDTARFRYLMAERLD	3	3	0	0	1	0	yes	0	1
P07195	L-lactate dehydrogenase B chain; LDH-B; EC=1.1.1.27; LDH heart subunit; LDH-H; Renal carcinoma antigen NY-REN-46;	Homo sapiens	ESMLKNLSRIHPVST	S269	C269	G1NLS0	L-lactate dehydrogenase	ETMLKNLCRVHSVST	4	3	3	2	1	0	yes	0	0
P07195	L-lactate dehydrogenase B chain; LDH-B; EC=1.1.1.27; LDH heart subunit; LDH-H; Renal carcinoma antigen NY-REN-46;	Homo sapiens	PVAEEEATVPNNKIT	T18	?	G1NJV0	Uncharacterized protein	PVAEEEA	8	8	0	0	--	--	no	0	0
P07333	Macrophage colony-stimulating factor 1 receptor; CSF-1 receptor; CSF-1-R; CSF-1R; M-CSF-R; EC=2.7.10.1; Proto-oncogene c-Fms; CD_antigen=CD115; Flags: Precursor;	Homo sapiens	IDPTQLPYNEKWEFP	Y571	Y559	G1N542	Uncharacterized protein (Fragment)	IDPTQLPYNEKWEFP	0	0	0	0	1	0	yes	0	0
P07333	Macrophage colony-stimulating factor 1 receptor; CSF-1 receptor; CSF-1-R; CSF-1R; M-CSF-R; EC=2.7.10.1; Proto-oncogene c-Fms; CD_antigen=CD115; Flags: Precursor;	Homo sapiens	DIMNDSNYIVKGNAR	Y809	Y797	G1N542	Uncharacterized protein (Fragment)	DIMNDSNYVVKGNAR	1	0	1	0	1	0	yes	8	2
P07333	Macrophage colony-stimulating factor 1 receptor; CSF-1 receptor; CSF-1-R; CSF-1R; M-CSF-R; EC=2.7.10.1; Proto-oncogene c-Fms; CD_antigen=CD115; Flags: Precursor;	Homo sapiens	KYKQKPKYQVRWKII	Y546	Y534	G1N542	Uncharacterized protein (Fragment)	KYNQKPKYQVRWKII	1	1	0	0	1	0	yes	1	0
P07333	Macrophage colony-stimulating factor 1 receptor; CSF-1 receptor; CSF-1-R; CSF-1R; M-CSF-R; EC=2.7.10.1; Proto-oncogene c-Fms; CD_antigen=CD115; Flags: Precursor;	Homo sapiens	SYTFIDPTQLPYNEK	T567	T555	G1N542	Uncharacterized protein (Fragment)	NYIFIDPTQLPYNEK	2	2	0	0	1	0	yes	0	1
P07333	Macrophage colony-stimulating factor 1 receptor; CSF-1 receptor; CSF-1-R; CSF-1R; M-CSF-R; EC=2.7.10.1; Proto-oncogene c-Fms; CD_antigen=CD115; Flags: Precursor;	Homo sapiens	NIHLEKKYVRRDSGF	Y708	Y696	G1N542	Uncharacterized protein (Fragment)	NIDLEKKYIRSDSGF	3	2	2	1	1	0	yes	3	0
P07333	Macrophage colony-stimulating factor 1 receptor; CSF-1 receptor; CSF-1-R; CSF-1R; M-CSF-R; EC=2.7.10.1; Proto-oncogene c-Fms; CD_antigen=CD115; Flags: Precursor;	Homo sapiens	SSQGVDTYVEMRPVS	Y723	Y711	G1N542	Uncharacterized protein (Fragment)	ASQGLETYVEMRPIS	4	2	2	0	1	0	yes	3	0
P07333	Macrophage colony-stimulating factor 1 receptor; CSF-1 receptor; CSF-1-R; CSF-1R; M-CSF-R; EC=2.7.10.1; Proto-oncogene c-Fms; CD_antigen=CD115; Flags: Precursor;	Homo sapiens	KKYVRRDSGFSSQGV	S713	S701	G1N542	Uncharacterized protein (Fragment)	KKYIRSDSGFASQGL	4	3	3	1	1	0	yes	0	1
P07333	Macrophage colony-stimulating factor 1 receptor; CSF-1 receptor; CSF-1-R; CSF-1R; M-CSF-R; EC=2.7.10.1; Proto-oncogene c-Fms; CD_antigen=CD115; Flags: Precursor;	Homo sapiens	VRWKIIESYEGNSYT	S555	A543	G1N542	Uncharacterized protein (Fragment)	VRWKIIEACEGNNYI	4	4	2	1	1	0	yes	0	1
P07333	Macrophage colony-stimulating factor 1 receptor; CSF-1 receptor; CSF-1-R; CSF-1R; M-CSF-R; EC=2.7.10.1; Proto-oncogene c-Fms; CD_antigen=CD115; Flags: Precursor;	Homo sapiens	RWKIIESYEGNSYTF	Y556	C544	G1N542	Uncharacterized protein (Fragment)	RWKIIEACEGNNYIF	4	4	3	1	1	0	yes	0	2
P07333	Macrophage colony-stimulating factor 1 receptor; CSF-1 receptor; CSF-1-R; CSF-1R; M-CSF-R; EC=2.7.10.1; Proto-oncogene c-Fms; CD_antigen=CD115; Flags: Precursor;	Homo sapiens	IESYEGNSYTFIDPT	S560	N548	G1N542	Uncharacterized protein (Fragment)	IEACEGNNYIFIDPT	4	4	3	2	1	0	yes	0	0
P07333	Macrophage colony-stimulating factor 1 receptor; CSF-1 receptor; CSF-1-R; CSF-1R; M-CSF-R; EC=2.7.10.1; Proto-oncogene c-Fms; CD_antigen=CD115; Flags: Precursor;	Homo sapiens	SYEGNSYTFIDPTQL	T562	I550	G1N542	Uncharacterized protein (Fragment)	ACEGNNYIFIDPTQL	4	4	2	1	1	0	yes	0	1
P07333	Macrophage colony-stimulating factor 1 receptor; CSF-1 receptor; CSF-1-R; CSF-1R; M-CSF-R; EC=2.7.10.1; Proto-oncogene c-Fms; CD_antigen=CD115; Flags: Precursor;	Homo sapiens	ESYEGNSYTFIDPTQ	Y561	Y549	G1N542	Uncharacterized protein (Fragment)	EACEGNNYIFIDPTQ	4	4	2	1	1	0	yes	3	1
P07333	Macrophage colony-stimulating factor 1 receptor; CSF-1 receptor; CSF-1-R; CSF-1R; M-CSF-R; EC=2.7.10.1; Proto-oncogene c-Fms; CD_antigen=CD115; Flags: Precursor;	Homo sapiens	VRRDSGFSSQGVDTY	S716	A704	G1N542	Uncharacterized protein (Fragment)	IRSDSGFASQGLETY	5	3	2	0	1	0	yes	0	1
P07333	Macrophage colony-stimulating factor 1 receptor; CSF-1 receptor; CSF-1-R; CSF-1R; M-CSF-R; EC=2.7.10.1; Proto-oncogene c-Fms; CD_antigen=CD115; Flags: Precursor;	Homo sapiens	YKLVKDGYQMAQPAF	Y873	Y861	G1N542	Uncharacterized protein (Fragment)	YSMVKRGYQMARPDF	5	4	2	1	1	0	yes	0	1
P07333	Macrophage colony-stimulating factor 1 receptor; CSF-1 receptor; CSF-1-R; CSF-1R; M-CSF-R; EC=2.7.10.1; Proto-oncogene c-Fms; CD_antigen=CD115; Flags: Precursor;	Homo sapiens	EDRRERDYTNLPSSS	Y923	Y910	G1N542	Uncharacterized protein (Fragment)	DLHKEQDYTNLPSTA	7	7	1	1	1	0	yes	0	1
P07333	Macrophage colony-stimulating factor 1 receptor; CSF-1 receptor; CSF-1-R; CSF-1R; M-CSF-R; EC=2.7.10.1; Proto-oncogene c-Fms; CD_antigen=CD115; Flags: Precursor;	Homo sapiens	DPEGGVDYKNIHLEK	Y699	Y687	G1N542	Uncharacterized protein (Fragment)	SLDSTADYKNIDLEK	7	7	3	3	1	0	yes	2	4
P07333	Macrophage colony-stimulating factor 1 receptor; CSF-1 receptor; CSF-1-R; CSF-1R; M-CSF-R; EC=2.7.10.1; Proto-oncogene c-Fms; CD_antigen=CD115; Flags: Precursor;	Homo sapiens	AEAMLGPSLSPGQDP	S686	S36	G1MSS6	Uncharacterized protein	AEAVLGQSLSEETEL	7	7	2	1	--	--	no	0	0
P07333	Macrophage colony-stimulating factor 1 receptor; CSF-1 receptor; CSF-1-R; CSF-1R; M-CSF-R; EC=2.7.10.1; Proto-oncogene c-Fms; CD_antigen=CD115; Flags: Precursor;	Homo sapiens	TKDTYRHTFTLSLPR	T363	T23	G3UU73	Uncharacterized protein (Fragment)	GRDTYHHTFFEMLGN	9	9	1	1	--	--	no	0	0
P07333	Macrophage colony-stimulating factor 1 receptor; CSF-1 receptor; CSF-1-R; CSF-1R; M-CSF-R; EC=2.7.10.1; Proto-oncogene c-Fms; CD_antigen=CD115; Flags: Precursor;	Homo sapiens	DTYRHTFTLSLPRLK	T365	?	G3UU73	Uncharacterized protein (Fragment)	DTYHHTF	9	9	1	1	--	--	no	0	0
P07333	Macrophage colony-stimulating factor 1 receptor; CSF-1 receptor; CSF-1-R; CSF-1R; M-CSF-R; EC=2.7.10.1; Proto-oncogene c-Fms; CD_antigen=CD115; Flags: Precursor;	Homo sapiens	AMLGPSLSPGQDPEG	S688	ND	G1MVW7	Uncharacterized protein (Fragment)	PGQDPE	9	9	--	--	--	--	no	0	0
P07333	Macrophage colony-stimulating factor 1 receptor; CSF-1 receptor; CSF-1-R; CSF-1R; M-CSF-R; EC=2.7.10.1; Proto-oncogene c-Fms; CD_antigen=CD115; Flags: Precursor;	Homo sapiens	QSQDYQCSALMGGRK	S178	N116	G1MTY6	Uncharacterized protein (Fragment)	KFGDYQCNSAMGITQ	9	9	3	1	--	--	no	0	0
P07948	Tyrosine-protein kinase Lyn; EC=2.7.10.2; Lck/Yes-related novel protein tyrosine kinase; V-yes-1 Yamaguchi sarcoma viral related oncogene homolog; p53Lyn; p56Lyn;	Homo sapiens	VIEDNEYTAREGAKF	T398	T60	G3UQP8	Uncharacterized protein (Fragment)	VIEDNEYTAREGAKF	0	0	0	0	--	--	no	0	1
P07948	Tyrosine-protein kinase Lyn; EC=2.7.10.2; Lck/Yes-related novel protein tyrosine kinase; V-yes-1 Yamaguchi sarcoma viral related oncogene homolog; p53Lyn; p56Lyn;	Homo sapiens	ILLYEIVTYGKIPYP	T438	T100	G3UQP8	Uncharacterized protein (Fragment)	ILLYEIVTYGKIPYP	0	0	0	0	--	--	no	0	0
P07948	Tyrosine-protein kinase Lyn; EC=2.7.10.2; Lck/Yes-related novel protein tyrosine kinase; V-yes-1 Yamaguchi sarcoma viral related oncogene homolog; p53Lyn; p56Lyn;	Homo sapiens	LLYEIVTYGKIPYPG	Y439	Y101	G3UQP8	Uncharacterized protein (Fragment)	LLYEIVTYGKIPYPG	0	0	0	0	--	--	no	0	0
P07948	Tyrosine-protein kinase Lyn; EC=2.7.10.2; Lck/Yes-related novel protein tyrosine kinase; V-yes-1 Yamaguchi sarcoma viral related oncogene homolog; p53Lyn; p56Lyn;	Homo sapiens	RVIEDNEYTAREGAK	Y397	Y59	G3UQP8	Uncharacterized protein (Fragment)	RVIEDNEYTAREGAK	0	0	0	0	--	--	no	8	23
P07948	Tyrosine-protein kinase Lyn; EC=2.7.10.2; Lck/Yes-related novel protein tyrosine kinase; V-yes-1 Yamaguchi sarcoma viral related oncogene homolog; p53Lyn; p56Lyn;	Homo sapiens	GAFLIRESETLKGSF	S158	S23	G1NER6	Uncharacterized protein (Fragment)	GAFLIRESETLKGSY	1	0	0	0	--	--	no	0	0
P07948	Tyrosine-protein kinase Lyn; EC=2.7.10.2; Lck/Yes-related novel protein tyrosine kinase; V-yes-1 Yamaguchi sarcoma viral related oncogene homolog; p53Lyn; p56Lyn;	Homo sapiens	SLDNGGYYISPRITF	Y194	Y59	G1NER6	Uncharacterized protein (Fragment)	SLDNGGFYISPRITF	1	0	1	0	--	--	no	0	13
P07948	Tyrosine-protein kinase Lyn; EC=2.7.10.2; Lck/Yes-related novel protein tyrosine kinase; V-yes-1 Yamaguchi sarcoma viral related oncogene homolog; p53Lyn; p56Lyn;	Homo sapiens	RSLDNGGYYISPRIT	Y193	F58	G1NER6	Uncharacterized protein (Fragment)	RSLDNGGFYISPRIT	1	0	1	0	--	--	no	0	8
P07948	Tyrosine-protein kinase Lyn; EC=2.7.10.2; Lck/Yes-related novel protein tyrosine kinase; V-yes-1 Yamaguchi sarcoma viral related oncogene homolog; p53Lyn; p56Lyn;	Homo sapiens	LDDFYTATEGQYQQQ	T504	T500	G3X8M0	Uncharacterized protein	LEDFFTATEGQYQQQ	2	0	1	0	1	0	yes	0	1
P07948	Tyrosine-protein kinase Lyn; EC=2.7.10.2; Lck/Yes-related novel protein tyrosine kinase; V-yes-1 Yamaguchi sarcoma viral related oncogene homolog; p53Lyn; p56Lyn;	Homo sapiens	SVLDDFYTATEGQYQ	T502	T498	G3X8M0	Uncharacterized protein	SVLEDFFTATEGQYQ	2	0	2	0	1	0	yes	0	1
P07948	Tyrosine-protein kinase Lyn; EC=2.7.10.2; Lck/Yes-related novel protein tyrosine kinase; V-yes-1 Yamaguchi sarcoma viral related oncogene homolog; p53Lyn; p56Lyn;	Homo sapiens	ESETLKGSFSLSVRD	S164	S29	G1NER6	Uncharacterized protein (Fragment)	ESETLKGSYSLSIRD	2	0	1	0	--	--	no	0	0
P07948	Tyrosine-protein kinase Lyn; EC=2.7.10.2; Lck/Yes-related novel protein tyrosine kinase; V-yes-1 Yamaguchi sarcoma viral related oncogene homolog; p53Lyn; p56Lyn;	Homo sapiens	DDFYTATEGQYQQQP	Y508	Y504	G3X8M0	Uncharacterized protein	EDFFTATEGQYQQQP	2	0	1	0	1	0	yes	5	17
P07948	Tyrosine-protein kinase Lyn; EC=2.7.10.2; Lck/Yes-related novel protein tyrosine kinase; V-yes-1 Yamaguchi sarcoma viral related oncogene homolog; p53Lyn; p56Lyn;	Homo sapiens	PIYIITEYMAKGSLL	Y321	Y340	G1MWN3	Uncharacterized protein	PIYIVTEYMSKGSLL	2	1	2	0	8	0	no	0	0
P07948	Tyrosine-protein kinase Lyn; EC=2.7.10.2; Lck/Yes-related novel protein tyrosine kinase; V-yes-1 Yamaguchi sarcoma viral related oncogene homolog; p53Lyn; p56Lyn;	Homo sapiens	HDKLVRLYAVVTREE	Y306	H246	G1N615	Uncharacterized protein (Fragment)	HDKLVRLHAVVTRED	2	1	1	0	1	0	yes	0	4
P07948	Tyrosine-protein kinase Lyn; EC=2.7.10.2; Lck/Yes-related novel protein tyrosine kinase; V-yes-1 Yamaguchi sarcoma viral related oncogene homolog; p53Lyn; p56Lyn;	Homo sapiens	EEPIYIITEYMAKGS	T319	T338	G1MWN3	Uncharacterized protein	EEPIYIVTEYMSKGS	2	1	2	0	8	0	no	0	0
P07948	Tyrosine-protein kinase Lyn; EC=2.7.10.2; Lck/Yes-related novel protein tyrosine kinase; V-yes-1 Yamaguchi sarcoma viral related oncogene homolog; p53Lyn; p56Lyn;	Homo sapiens	QSVLDDFYTATEGQY	Y501	Y438	G1NN27	Uncharacterized protein (Fragment)	QSVLEDFYTATEKQY	2	1	1	0	1	0	yes	0	1
P07948	Tyrosine-protein kinase Lyn; EC=2.7.10.2; Lck/Yes-related novel protein tyrosine kinase; V-yes-1 Yamaguchi sarcoma viral related oncogene homolog; p53Lyn; p56Lyn;	Homo sapiens	FGEVWMGYYNNSTKV	Y265	Y262	G3X8M0	Uncharacterized protein	FGEVWMGYYNGHTKV	2	2	2	2	1	0	yes	0	1
P07948	Tyrosine-protein kinase Lyn; EC=2.7.10.2; Lck/Yes-related novel protein tyrosine kinase; V-yes-1 Yamaguchi sarcoma viral related oncogene homolog; p53Lyn; p56Lyn;	Homo sapiens	QLLAPGNSAGAFLIR	S149	G14	G1NER6	Uncharacterized protein (Fragment)	QLLAPGNGPGAFLIR	2	2	2	2	--	--	no	0	0
P07948	Tyrosine-protein kinase Lyn; EC=2.7.10.2; Lck/Yes-related novel protein tyrosine kinase; V-yes-1 Yamaguchi sarcoma viral related oncogene homolog; p53Lyn; p56Lyn;	Homo sapiens	GEVWMGYYNNSTKVA	Y266	Y263	G3X8M0	Uncharacterized protein	GEVWMGYYNGHTKVA	2	2	2	2	1	0	yes	0	0
P07948	Tyrosine-protein kinase Lyn; EC=2.7.10.2; Lck/Yes-related novel protein tyrosine kinase; V-yes-1 Yamaguchi sarcoma viral related oncogene homolog; p53Lyn; p56Lyn;	Homo sapiens	WMGYYNNSTKVAVKT	S269	N207	G1NN27	Uncharacterized protein (Fragment)	WMGYYKNNFKVAVKT	3	3	3	2	1	0	yes	0	0
P07948	Tyrosine-protein kinase Lyn; EC=2.7.10.2; Lck/Yes-related novel protein tyrosine kinase; V-yes-1 Yamaguchi sarcoma viral related oncogene homolog; p53Lyn; p56Lyn;	Homo sapiens	ENCPDELYDIMKMCW	Y473	Y794	G1MVH9	Uncharacterized protein (Fragment)	ENCLDELYDIMSSCW	3	3	2	2	--	--	no	0	11
P07948	Tyrosine-protein kinase Lyn; EC=2.7.10.2; Lck/Yes-related novel protein tyrosine kinase; V-yes-1 Yamaguchi sarcoma viral related oncogene homolog; p53Lyn; p56Lyn;	Homo sapiens	AWEIPRESIKLVKRL	S246	S184	G1NN27	Uncharacterized protein (Fragment)	EWEIPRESLKLVKKL	3	3	1	0	1	0	yes	0	2
P07948	Tyrosine-protein kinase Lyn; EC=2.7.10.2; Lck/Yes-related novel protein tyrosine kinase; V-yes-1 Yamaguchi sarcoma viral related oncogene homolog; p53Lyn; p56Lyn;	Homo sapiens	VTREEPIYIITEYMA	Y316	Y335	G1MWN3	Uncharacterized protein	VVSEEPIYIVTEYMS	4	3	1	0	8	0	no	0	7
P07948	Tyrosine-protein kinase Lyn; EC=2.7.10.2; Lck/Yes-related novel protein tyrosine kinase; V-yes-1 Yamaguchi sarcoma viral related oncogene homolog; p53Lyn; p56Lyn;	Homo sapiens	RLEKACISPKPQKPW	S228	S93	G1NER6	Uncharacterized protein (Fragment)	LCRKLEKACISPKPQ	4	4	0	0	--	--	no	0	2
P07948	Tyrosine-protein kinase Lyn; EC=2.7.10.2; Lck/Yes-related novel protein tyrosine kinase; V-yes-1 Yamaguchi sarcoma viral related oncogene homolog; p53Lyn; p56Lyn;	Homo sapiens	EGFIPSNYVAKLNTL	Y117	F57	G1N615	Uncharacterized protein (Fragment)	KGFIPSNFVARANSL	5	4	3	1	1	0	yes	0	1
P07948	Tyrosine-protein kinase Lyn; EC=2.7.10.2; Lck/Yes-related novel protein tyrosine kinase; V-yes-1 Yamaguchi sarcoma viral related oncogene homolog; p53Lyn; p56Lyn;	Homo sapiens	MTALSQGYRMPRVEN	Y460	Y398	G1N615	Uncharacterized protein (Fragment)	IRALEHGYRMPRTES	6	5	2	2	1	0	yes	0	2
P07948	Tyrosine-protein kinase Lyn; EC=2.7.10.2; Lck/Yes-related novel protein tyrosine kinase; V-yes-1 Yamaguchi sarcoma viral related oncogene homolog; p53Lyn; p56Lyn;	Homo sapiens	IKSKGKDSLSDDGVD	S11	A211	G1NMV1	Uncharacterized protein	EPWKPKEALSDDGVI	7	6	3	1	--	--	no	0	5
P07948	Tyrosine-protein kinase Lyn; EC=2.7.10.2; Lck/Yes-related novel protein tyrosine kinase; V-yes-1 Yamaguchi sarcoma viral related oncogene homolog; p53Lyn; p56Lyn;	Homo sapiens	SKGKDSLSDDGVDLK	S13	S213	G1NMV1	Uncharacterized protein	WKPKEALSDDGVITD	7	6	2	0	--	--	no	0	16
P07948	Tyrosine-protein kinase Lyn; EC=2.7.10.2; Lck/Yes-related novel protein tyrosine kinase; V-yes-1 Yamaguchi sarcoma viral related oncogene homolog; p53Lyn; p56Lyn;	Homo sapiens	KIPYPGRTNADVMTA	T448	T444	G3X8M0	Uncharacterized protein	RIPYPGMTNPEVIQN	7	6	3	2	1	0	yes	0	0
P07948	Tyrosine-protein kinase Lyn; EC=2.7.10.2; Lck/Yes-related novel protein tyrosine kinase; V-yes-1 Yamaguchi sarcoma viral related oncogene homolog; p53Lyn; p56Lyn;	Homo sapiens	RNTERTIYVRDPTSN	Y32	ND	G1NM32	Uncharacterized protein (Fragment)	IYVRDP	9	9	--	--	--	--	no	1	5
P08069	Insulin-like growth factor 1 receptor; EC=2.7.10.1; Insulin-like growth factor I receptor; IGF-I receptor; CD_antigen=CD221; Contains: Insulin-like growth factor 1 receptor alpha chain; Contains: Insulin-like growth factor 1 receptor beta chain; Flags: Precursor;	Homo sapiens	DGVFTTYSDVWSFGV	S1193	S1163	G1N117	Tyrosine-protein kinase receptor (Fragment)	DGVFTTYSDVWSFGV	0	0	0	0	1	0	yes	0	0
P08069	Insulin-like growth factor 1 receptor; EC=2.7.10.1; Insulin-like growth factor I receptor; IGF-I receptor; CD_antigen=CD221; Contains: Insulin-like growth factor 1 receptor alpha chain; Contains: Insulin-like growth factor 1 receptor beta chain; Flags: Precursor;	Homo sapiens	MTRDIYETDYYRKGG	T1163	T1074	G1NMZ5	Tyrosine-protein kinase receptor	MTRDIYETDYYRKGG	0	0	0	0	1	0	yes	0	3
P08069	Insulin-like growth factor 1 receptor; EC=2.7.10.1; Insulin-like growth factor I receptor; IGF-I receptor; CD_antigen=CD221; Contains: Insulin-like growth factor 1 receptor alpha chain; Contains: Insulin-like growth factor 1 receptor beta chain; Flags: Precursor;	Homo sapiens	RLGNGVLYASVNPEY	Y973	Y760	G1NAI9	Uncharacterized protein (Fragment)	RLGNGVLYASVNPEY	0	0	0	0	1	0	yes	0	1
P08069	Insulin-like growth factor 1 receptor; EC=2.7.10.1; Insulin-like growth factor I receptor; IGF-I receptor; CD_antigen=CD221; Contains: Insulin-like growth factor 1 receptor alpha chain; Contains: Insulin-like growth factor 1 receptor beta chain; Flags: Precursor;	Homo sapiens	DIYETDYYRKGGKGL	Y1166	Y1077	G1NMZ5	Tyrosine-protein kinase receptor	DIYETDYYRKGGKGL	0	0	0	0	1	0	yes	5	7
P08069	Insulin-like growth factor 1 receptor; EC=2.7.10.1; Insulin-like growth factor I receptor; IGF-I receptor; CD_antigen=CD221; Contains: Insulin-like growth factor 1 receptor alpha chain; Contains: Insulin-like growth factor 1 receptor beta chain; Flags: Precursor;	Homo sapiens	RDIYETDYYRKGGKG	Y1165	Y1076	G1NMZ5	Tyrosine-protein kinase receptor	RDIYETDYYRKGGKG	0	0	0	0	1	0	yes	7	18
P08069	Insulin-like growth factor 1 receptor; EC=2.7.10.1; Insulin-like growth factor I receptor; IGF-I receptor; CD_antigen=CD221; Contains: Insulin-like growth factor 1 receptor alpha chain; Contains: Insulin-like growth factor 1 receptor beta chain; Flags: Precursor;	Homo sapiens	FGMTRDIYETDYYRK	Y1161	Y1072	G1NMZ5	Tyrosine-protein kinase receptor	FGMTRDIYETDYYRK	0	0	0	0	1	0	yes	11	11
P08069	Insulin-like growth factor 1 receptor; EC=2.7.10.1; Insulin-like growth factor I receptor; IGF-I receptor; CD_antigen=CD221; Contains: Insulin-like growth factor 1 receptor alpha chain; Contains: Insulin-like growth factor 1 receptor beta chain; Flags: Precursor;	Homo sapiens	GLKPWTQYAVYVKAV	Y577	Y362	G1NAI9	Uncharacterized protein (Fragment)	GLKPWTQYAIYVKAV	1	0	1	0	1	0	yes	0	1
P08069	Insulin-like growth factor 1 receptor; EC=2.7.10.1; Insulin-like growth factor I receptor; IGF-I receptor; CD_antigen=CD221; Contains: Insulin-like growth factor 1 receptor alpha chain; Contains: Insulin-like growth factor 1 receptor beta chain; Flags: Precursor;	Homo sapiens	ALVIFEMTNLKDIGL	T123	T25	G3UT20	Uncharacterized protein (Fragment)	ALVIFEMTNLKEIGL	1	0	1	0	--	--	no	0	0
P08069	Insulin-like growth factor 1 receptor; EC=2.7.10.1; Insulin-like growth factor I receptor; IGF-I receptor; CD_antigen=CD221; Contains: Insulin-like growth factor 1 receptor alpha chain; Contains: Insulin-like growth factor 1 receptor beta chain; Flags: Precursor;	Homo sapiens	SFDERQPYAHMNGGR	Y1346	Y1128	G1NAI9	Uncharacterized protein (Fragment)	SFEERQPYAHMNGGR	1	0	0	0	1	0	yes	2	4
P08069	Insulin-like growth factor 1 receptor; EC=2.7.10.1; Insulin-like growth factor I receptor; IGF-I receptor; CD_antigen=CD221; Contains: Insulin-like growth factor 1 receptor alpha chain; Contains: Insulin-like growth factor 1 receptor beta chain; Flags: Precursor;	Homo sapiens	QGSFGMVYEGVAKGV	Y1014	Y801	G1NAI9	Uncharacterized protein (Fragment)	QGSFGMVYEGIAKGV	1	0	1	0	1	0	yes	0	0
P08069	Insulin-like growth factor 1 receptor; EC=2.7.10.1; Insulin-like growth factor I receptor; IGF-I receptor; CD_antigen=CD221; Contains: Insulin-like growth factor 1 receptor alpha chain; Contains: Insulin-like growth factor 1 receptor beta chain; Flags: Precursor;	Homo sapiens	PWTQYAVYVKAVTLT	Y580	Y365	G1NAI9	Uncharacterized protein (Fragment)	PWTQYAIYVKAVTLT	1	0	1	0	1	0	yes	0	1
P08069	Insulin-like growth factor 1 receptor; EC=2.7.10.1; Insulin-like growth factor I receptor; IGF-I receptor; CD_antigen=CD221; Contains: Insulin-like growth factor 1 receptor alpha chain; Contains: Insulin-like growth factor 1 receptor beta chain; Flags: Precursor;	Homo sapiens	SVNPEYFSAADVYVP	S982	S769	G1NAI9	Uncharacterized protein (Fragment)	SVNPEYFSASDVYVP	1	1	1	0	1	0	yes	1	0
P08069	Insulin-like growth factor 1 receptor; EC=2.7.10.1; Insulin-like growth factor I receptor; IGF-I receptor; CD_antigen=CD221; Contains: Insulin-like growth factor 1 receptor alpha chain; Contains: Insulin-like growth factor 1 receptor beta chain; Flags: Precursor;	Homo sapiens	YASVNPEYFSAADVY	Y980	Y767	G1NAI9	Uncharacterized protein (Fragment)	YASVNPEYFSASDVY	1	1	1	0	1	0	yes	4	0
P08069	Insulin-like growth factor 1 receptor; EC=2.7.10.1; Insulin-like growth factor I receptor; IGF-I receptor; CD_antigen=CD221; Contains: Insulin-like growth factor 1 receptor alpha chain; Contains: Insulin-like growth factor 1 receptor beta chain; Flags: Precursor;	Homo sapiens	RKNERALPLPQSSTC	T1366	A1148	G1NAI9	Uncharacterized protein (Fragment)	RKNERALPLPQSSAC	1	1	0	0	1	0	yes	0	3
P08069	Insulin-like growth factor 1 receptor; EC=2.7.10.1; Insulin-like growth factor I receptor; IGF-I receptor; CD_antigen=CD221; Contains: Insulin-like growth factor 1 receptor alpha chain; Contains: Insulin-like growth factor 1 receptor beta chain; Flags: Precursor;	Homo sapiens	VLSASNSSSQLIVKW	S624	S409	G1NAI9	Uncharacterized protein (Fragment)	VISASNSSSQLIVKW	1	1	0	0	1	0	yes	0	0
P08069	Insulin-like growth factor 1 receptor; EC=2.7.10.1; Insulin-like growth factor I receptor; IGF-I receptor; CD_antigen=CD221; Contains: Insulin-like growth factor 1 receptor alpha chain; Contains: Insulin-like growth factor 1 receptor beta chain; Flags: Precursor;	Homo sapiens	DVLSASNSSSQLIVK	S623	S408	G1NAI9	Uncharacterized protein (Fragment)	DVISASNSSSQLIVK	1	1	0	0	1	0	yes	0	0
P08069	Insulin-like growth factor 1 receptor; EC=2.7.10.1; Insulin-like growth factor I receptor; IGF-I receptor; CD_antigen=CD221; Contains: Insulin-like growth factor 1 receptor alpha chain; Contains: Insulin-like growth factor 1 receptor beta chain; Flags: Precursor;	Homo sapiens	NLKDIGLYNLRNITR	Y131	H33	G3UT20	Uncharacterized protein (Fragment)	NLKEIGLHNLRNITR	2	1	2	0	--	--	no	0	1
P08069	Insulin-like growth factor 1 receptor; EC=2.7.10.1; Insulin-like growth factor I receptor; IGF-I receptor; CD_antigen=CD221; Contains: Insulin-like growth factor 1 receptor alpha chain; Contains: Insulin-like growth factor 1 receptor beta chain; Flags: Precursor;	Homo sapiens	GVLVLRASFDERQPY	S1339	S1121	G1NAI9	Uncharacterized protein (Fragment)	GVVVLRASFEERQPY	2	1	1	0	1	0	yes	0	3
P08069	Insulin-like growth factor 1 receptor; EC=2.7.10.1; Insulin-like growth factor I receptor; IGF-I receptor; CD_antigen=CD221; Contains: Insulin-like growth factor 1 receptor alpha chain; Contains: Insulin-like growth factor 1 receptor beta chain; Flags: Precursor;	Homo sapiens	IRGWKLFYNYALVIF	Y113	Y15	G3UT20	Uncharacterized protein (Fragment)	IRGRNLFYNYALVIF	2	2	2	2	--	--	no	0	0
P08069	Insulin-like growth factor 1 receptor; EC=2.7.10.1; Insulin-like growth factor I receptor; IGF-I receptor; CD_antigen=CD221; Contains: Insulin-like growth factor 1 receptor alpha chain; Contains: Insulin-like growth factor 1 receptor beta chain; Flags: Precursor;	Homo sapiens	GWKLFYNYALVIFEM	Y115	Y17	G3UT20	Uncharacterized protein (Fragment)	GRNLFYNYALVIFEM	2	2	0	0	--	--	no	0	0
P08069	Insulin-like growth factor 1 receptor; EC=2.7.10.1; Insulin-like growth factor I receptor; IGF-I receptor; CD_antigen=CD221; Contains: Insulin-like growth factor 1 receptor alpha chain; Contains: Insulin-like growth factor 1 receptor beta chain; Flags: Precursor;	Homo sapiens	FREVSFYYSEENKLP	Y1281	Y1068	G1NAI9	Uncharacterized protein (Fragment)	FKEVSFFYSEENKPP	3	2	1	0	1	0	yes	4	0
P08069	Insulin-like growth factor 1 receptor; EC=2.7.10.1; Insulin-like growth factor I receptor; IGF-I receptor; CD_antigen=CD221; Contains: Insulin-like growth factor 1 receptor alpha chain; Contains: Insulin-like growth factor 1 receptor beta chain; Flags: Precursor;	Homo sapiens	EPGFREVSFYYSEEN	S1278	S1065	G1NAI9	Uncharacterized protein (Fragment)	DPAFKEVSFFYSEEN	4	2	2	0	1	0	yes	1	0
P08069	Insulin-like growth factor 1 receptor; EC=2.7.10.1; Insulin-like growth factor I receptor; IGF-I receptor; CD_antigen=CD221; Contains: Insulin-like growth factor 1 receptor alpha chain; Contains: Insulin-like growth factor 1 receptor beta chain; Flags: Precursor;	Homo sapiens	GFREVSFYYSEENKL	Y1280	F1067	G1NAI9	Uncharacterized protein (Fragment)	AFKEVSFFYSEENKP	4	3	1	0	1	0	yes	4	0
P08069	Insulin-like growth factor 1 receptor; EC=2.7.10.1; Insulin-like growth factor I receptor; IGF-I receptor; CD_antigen=CD221; Contains: Insulin-like growth factor 1 receptor alpha chain; Contains: Insulin-like growth factor 1 receptor beta chain; Flags: Precursor;	Homo sapiens	LDPSASSSSLPLPDR	S1312	S46	G1NFD8	Uncharacterized protein (Fragment)	LDSSCSSSSPPLPVL	5	5	2	2	--	--	no	2	0
P08069	Insulin-like growth factor 1 receptor; EC=2.7.10.1; Insulin-like growth factor I receptor; IGF-I receptor; CD_antigen=CD221; Contains: Insulin-like growth factor 1 receptor alpha chain; Contains: Insulin-like growth factor 1 receptor beta chain; Flags: Precursor;	Homo sapiens	LPLPDRHSGHKAENG	S1321	S1105	G1NAI9	Uncharacterized protein (Fragment)	LQPTDKHSGHKAENG	5	5	1	1	1	0	yes	1	0
P08069	Insulin-like growth factor 1 receptor; EC=2.7.10.1; Insulin-like growth factor I receptor; IGF-I receptor; CD_antigen=CD221; Contains: Insulin-like growth factor 1 receptor alpha chain; Contains: Insulin-like growth factor 1 receptor beta chain; Flags: Precursor;	Homo sapiens	VPLDPSASSSSLPLP	S1310	S449	G1N141	Uncharacterized protein	KPLAPSASSSSESIV	6	6	1	1	--	--	no	2	0
P08069	Insulin-like growth factor 1 receptor; EC=2.7.10.1; Insulin-like growth factor I receptor; IGF-I receptor; CD_antigen=CD221; Contains: Insulin-like growth factor 1 receptor alpha chain; Contains: Insulin-like growth factor 1 receptor beta chain; Flags: Precursor;	Homo sapiens	PLDPSASSSSLPLPD	S1311	S450	G1N141	Uncharacterized protein	PLAPSASSSSESIVP	6	6	0	0	--	--	no	2	0
P08069	Insulin-like growth factor 1 receptor; EC=2.7.10.1; Insulin-like growth factor I receptor; IGF-I receptor; CD_antigen=CD221; Contains: Insulin-like growth factor 1 receptor alpha chain; Contains: Insulin-like growth factor 1 receptor beta chain; Flags: Precursor;	Homo sapiens	DPSASSSSLPLPDRH	S1313	S87	G1NC94	Uncharacterized protein	VGKRNSSSLPLPEFV	8	7	2	2	--	--	no	2	0
P08069	Insulin-like growth factor 1 receptor; EC=2.7.10.1; Insulin-like growth factor I receptor; IGF-I receptor; CD_antigen=CD221; Contains: Insulin-like growth factor 1 receptor alpha chain; Contains: Insulin-like growth factor 1 receptor beta chain; Flags: Precursor;	Homo sapiens	AALSLWPTSGEICGP	T28	T32	G1N244	Uncharacterized protein (Fragment)	GDATNWPTPGEIAHK	9	9	2	1	--	--	no	0	1
P08069	Insulin-like growth factor 1 receptor; EC=2.7.10.1; Insulin-like growth factor I receptor; IGF-I receptor; CD_antigen=CD221; Contains: Insulin-like growth factor 1 receptor alpha chain; Contains: Insulin-like growth factor 1 receptor beta chain; Flags: Precursor;	Homo sapiens	GSGGGSPTSLWGLLF	T11	ND	G1NPZ0	Uncharacterized protein (Fragment)	SPTSLW	9	9	--	--	--	--	no	0	1
P08069	Insulin-like growth factor 1 receptor; EC=2.7.10.1; Insulin-like growth factor I receptor; IGF-I receptor; CD_antigen=CD221; Contains: Insulin-like growth factor 1 receptor alpha chain; Contains: Insulin-like growth factor 1 receptor beta chain; Flags: Precursor;	Homo sapiens	KSGSGGGSPTSLWGL	S9	ND	G1NPZ0	Uncharacterized protein (Fragment)	SPTSLW	9	9	--	--	--	--	no	0	1
P08069	Insulin-like growth factor 1 receptor; EC=2.7.10.1; Insulin-like growth factor I receptor; IGF-I receptor; CD_antigen=CD221; Contains: Insulin-like growth factor 1 receptor alpha chain; Contains: Insulin-like growth factor 1 receptor beta chain; Flags: Precursor;	Homo sapiens	MKSGSGGGSPTSLWG	S5	ND	G1NPZ0	Uncharacterized protein (Fragment)	SPTSLW	9	9	--	--	--	--	no	0	1
P08069	Insulin-like growth factor 1 receptor; EC=2.7.10.1; Insulin-like growth factor I receptor; IGF-I receptor; CD_antigen=CD221; Contains: Insulin-like growth factor 1 receptor alpha chain; Contains: Insulin-like growth factor 1 receptor beta chain; Flags: Precursor;	Homo sapiens	MKSGSGGGSPTSLWG	S5	ND	G1NPZ0	Uncharacterized protein (Fragment)	SPTSLW	9	9	--	--	--	--	no	0	1
P08069	Insulin-like growth factor 1 receptor; EC=2.7.10.1; Insulin-like growth factor I receptor; IGF-I receptor; CD_antigen=CD221; Contains: Insulin-like growth factor 1 receptor alpha chain; Contains: Insulin-like growth factor 1 receptor beta chain; Flags: Precursor;	Homo sapiens	ALSLWPTSGEICGPG	S29	P33	G1N244	Uncharacterized protein (Fragment)	DATNWPTPGEIAHKS	9	9	1	0	--	--	no	0	1
P08069	Insulin-like growth factor 1 receptor; EC=2.7.10.1; Insulin-like growth factor I receptor; IGF-I receptor; CD_antigen=CD221; Contains: Insulin-like growth factor 1 receptor alpha chain; Contains: Insulin-like growth factor 1 receptor beta chain; Flags: Precursor;	Homo sapiens	SGGGSPTSLWGLLFL	S12	ND	G1NPP5	Uncharacterized protein	WGLLFL	9	9	--	--	--	--	no	0	1
P08107	Heat shock 70 kDa protein 1A/1B; Heat shock 70 kDa protein 1/2; HSP70-1/HSP70-2; HSP70.1/HSP70.2;	Homo sapiens	QGNRTTPSYVAFTDT	S40	S40	G1MSW3	Uncharacterized protein	QGNRTTPSYVAFTDT	0	0	0	0	1	0	yes	0	0
P08107	Heat shock 70 kDa protein 1A/1B; Heat shock 70 kDa protein 1/2; HSP70-1/HSP70-2; HSP70.1/HSP70.2;	Homo sapiens	NDQGNRTTPSYVAFT	T38	T38	G1MSW3	Uncharacterized protein	NDQGNRTTPSYVAFT	0	0	0	0	1	0	yes	0	0
P08107	Heat shock 70 kDa protein 1A/1B; Heat shock 70 kDa protein 1/2; HSP70-1/HSP70-2; HSP70.1/HSP70.2;	Homo sapiens	GNRTTPSYVAFTDTE	Y41	Y41	G1MSW3	Uncharacterized protein	GNRTTPSYVAFTDTE	0	0	0	0	1	0	yes	0	12
P08107	Heat shock 70 kDa protein 1A/1B; Heat shock 70 kDa protein 1/2; HSP70-1/HSP70-2; HSP70.1/HSP70.2;	Homo sapiens	VPAYFNDSQRQATKD	S153	S153	G1MSW3	Uncharacterized protein	VPAYFNDSQRQATKD	0	0	0	0	1	0	yes	0	1
P08107	Heat shock 70 kDa protein 1A/1B; Heat shock 70 kDa protein 1/2; HSP70-1/HSP70-2; HSP70.1/HSP70.2;	Homo sapiens	FYPEEISSMVLTKMK	S121	S121	G1MSW3	Uncharacterized protein	FYPEEISSMVLTKMK	0	0	0	0	1	0	yes	0	0
P08107	Heat shock 70 kDa protein 1A/1B; Heat shock 70 kDa protein 1/2; HSP70-1/HSP70-2; HSP70.1/HSP70.2;	Homo sapiens	GIDLGTTYSCVGVFQ	Y15	Y15	G1MSW3	Uncharacterized protein	GIDLGTTYSCVGVFQ	0	0	0	0	1	0	yes	0	0
P08107	Heat shock 70 kDa protein 1A/1B; Heat shock 70 kDa protein 1/2; HSP70-1/HSP70-2; HSP70.1/HSP70.2;	Homo sapiens	IDFYTSITRARFEEL	T298	T298	G1MSW3	Uncharacterized protein	IDFYTSITRARFEEL	0	0	0	0	1	0	yes	0	0
P08107	Heat shock 70 kDa protein 1A/1B; Heat shock 70 kDa protein 1/2; HSP70-1/HSP70-2; HSP70.1/HSP70.2;	Homo sapiens	RAVRRLRTACERAKR	T265	T265	G1MSW3	Uncharacterized protein	RAVRRLRTACERAKR	0	0	0	0	1	0	yes	0	1
P08107	Heat shock 70 kDa protein 1A/1B; Heat shock 70 kDa protein 1/2; HSP70-1/HSP70-2; HSP70.1/HSP70.2;	Homo sapiens	EISSMVLTKMKEIAE	T125	T125	G1MSW3	Uncharacterized protein	EISSMVLTKMKEIAE	0	0	0	0	1	0	yes	0	0
P08107	Heat shock 70 kDa protein 1A/1B; Heat shock 70 kDa protein 1/2; HSP70-1/HSP70-2; HSP70.1/HSP70.2;	Homo sapiens	IDLGTTYSCVGVFQH	S16	S16	G1MSW3	Uncharacterized protein	IDLGTTYSCVGVFQH	0	0	0	0	1	0	yes	0	0
P08107	Heat shock 70 kDa protein 1A/1B; Heat shock 70 kDa protein 1/2; HSP70-1/HSP70-2; HSP70.1/HSP70.2;	Homo sapiens	RKHKKDISQNKRAVR	S254	S254	G1MSW3	Uncharacterized protein	RKHKKDISENKRAVR	1	0	1	0	1	0	yes	0	1
P08107	Heat shock 70 kDa protein 1A/1B; Heat shock 70 kDa protein 1/2; HSP70-1/HSP70-2; HSP70.1/HSP70.2;	Homo sapiens	AFYPEEISSMVLTKM	S120	S120	G1MSW3	Uncharacterized protein	SFYPEEISSMVLTKM	1	1	0	0	1	0	yes	0	0
P08107	Heat shock 70 kDa protein 1A/1B; Heat shock 70 kDa protein 1/2; HSP70-1/HSP70-2; HSP70.1/HSP70.2;	Homo sapiens	TALIKRNSTIPTKQT	S418	T421	G1NR17	Uncharacterized protein	TALIKRNTTIPTKQT	1	1	1	0	1	0	yes	0	0
P08107	Heat shock 70 kDa protein 1A/1B; Heat shock 70 kDa protein 1/2; HSP70-1/HSP70-2; HSP70.1/HSP70.2;	Homo sapiens	KGETKAFYPEEISSM	Y115	Y115	G1MSW3	Uncharacterized protein	KGETKSFYPEEISSM	1	1	1	0	1	0	yes	0	0
P08107	Heat shock 70 kDa protein 1A/1B; Heat shock 70 kDa protein 1/2; HSP70-1/HSP70-2; HSP70.1/HSP70.2;	Homo sapiens	TGKANKITITNDKGR	T502	T502	G1MSW3	Uncharacterized protein	TGKENKITITNDKGR	1	1	1	1	1	0	yes	0	1
P08107	Heat shock 70 kDa protein 1A/1B; Heat shock 70 kDa protein 1/2; HSP70-1/HSP70-2; HSP70.1/HSP70.2;	Homo sapiens	NGRDLNKSINPDEAV	S362	S362	G1MSW3	Uncharacterized protein	NGKELNKSINPDEAV	2	1	1	0	1	0	yes	0	2
P08107	Heat shock 70 kDa protein 1A/1B; Heat shock 70 kDa protein 1/2; HSP70-1/HSP70-2; HSP70.1/HSP70.2;	Homo sapiens	MVQEAEKYKAEDEVQ	Y525	Y525	G1MSW3	Uncharacterized protein	MVQEAEKYKAEDEKQ	2	2	0	0	1	0	yes	1	2
P08107	Heat shock 70 kDa protein 1A/1B; Heat shock 70 kDa protein 1/2; HSP70-1/HSP70-2; HSP70.1/HSP70.2;	Homo sapiens	PKGGSGSGPTIEEVD	T636	T641	G1MSW3	Uncharacterized protein	PSGGASSGPTIEEVD	3	3	2	1	1	0	yes	1	3
P08107	Heat shock 70 kDa protein 1A/1B; Heat shock 70 kDa protein 1/2; HSP70-1/HSP70-2; HSP70.1/HSP70.2;	Homo sapiens	KPKVQVSYKGETKAF	Y107	Y107	G1MSW3	Uncharacterized protein	RPKVQVEYKGETKSF	3	3	1	1	1	0	yes	0	1
P08107	Heat shock 70 kDa protein 1A/1B; Heat shock 70 kDa protein 1/2; HSP70-1/HSP70-2; HSP70.1/HSP70.2;	Homo sapiens	CSDLFRSTLEPVEKA	T313	T316	G1NR17	Uncharacterized protein	NADLFRGTLEPVEKA	3	3	1	1	1	0	yes	0	0
P08107	Heat shock 70 kDa protein 1A/1B; Heat shock 70 kDa protein 1/2; HSP70-1/HSP70-2; HSP70.1/HSP70.2;	Homo sapiens	NPIISGLYQGAGGPG	Y611	Y614	G1NR17	Uncharacterized protein	NPIVTKLYQGAGGAG	4	3	3	1	1	0	yes	0	4
P08107	Heat shock 70 kDa protein 1A/1B; Heat shock 70 kDa protein 1/2; HSP70-1/HSP70-2; HSP70.1/HSP70.2;	Homo sapiens	DKPKVQVSYKGETKA	S106	E106	G1MSW3	Uncharacterized protein	GRPKVQVEYKGETKS	4	4	1	1	1	0	yes	0	0
P08107	Heat shock 70 kDa protein 1A/1B; Heat shock 70 kDa protein 1/2; HSP70-1/HSP70-2; HSP70.1/HSP70.2;	Homo sapiens	GPKGGSGSGPTIEEV	S633	S638	G1MSW3	Uncharacterized protein	PPSGGASSGPTIEEV	4	4	2	1	1	0	yes	0	4
P08107	Heat shock 70 kDa protein 1A/1B; Heat shock 70 kDa protein 1/2; HSP70-1/HSP70-2; HSP70.1/HSP70.2;	Homo sapiens	QVCNPIISGLYQGAG	S608	T608	G1MSW3	Uncharacterized protein	KVCNPIITKLYQSAG	4	4	2	1	1	0	yes	0	0
P08107	Heat shock 70 kDa protein 1A/1B; Heat shock 70 kDa protein 1/2; HSP70-1/HSP70-2; HSP70.1/HSP70.2;	Homo sapiens	LCSDLFRSTLEPVEK	S312	G315	G1NR17	Uncharacterized protein	LNADLFRGTLEPVEK	4	4	1	1	1	0	yes	0	0
P08107	Heat shock 70 kDa protein 1A/1B; Heat shock 70 kDa protein 1/2; HSP70-1/HSP70-2; HSP70.1/HSP70.2;	Homo sapiens	AQGPKGGSGSGPTIE	S631	A636	G1MSW3	Uncharacterized protein	GAPPSGGASSGPTIE	6	6	3	2	1	0	yes	0	5
P08138	Tumor necrosis factor receptor superfamily member 16; Gp80-LNGFR; Low affinity neurotrophin receptor p75NTR; Low-affinity nerve growth factor receptor; NGF receptor; p75 ICD; CD_antigen=CD271; Flags: Precursor;	Homo sapiens	IAFKRWNSCKQNKQG	S277	S272	G1MTF9	Uncharacterized protein (Fragment)	IAFKRWNSCKQNKQG	0	0	0	0	1	0	yes	1	0
P08138	Tumor necrosis factor receptor superfamily member 16; Gp80-LNGFR; Low affinity neurotrophin receptor p75NTR; Low-affinity nerve growth factor receptor; NGF receptor; p75 ICD; CD_antigen=CD271; Flags: Precursor;	Homo sapiens	PEGEKLHSDSGISVD	S303	S298	G1MTF9	Uncharacterized protein (Fragment)	PEGEKLHSDSGISVD	0	0	0	0	1	0	yes	1	0
P08138	Tumor necrosis factor receptor superfamily member 16; Gp80-LNGFR; Low affinity neurotrophin receptor p75NTR; Low-affinity nerve growth factor receptor; NGF receptor; p75 ICD; CD_antigen=CD271; Flags: Precursor;	Homo sapiens	GISVDSQSLHDQQPH	S313	S308	G1MTF9	Uncharacterized protein (Fragment)	GISVDSQSLHDQQPP	1	1	0	0	1	0	yes	0	1
P08138	Tumor necrosis factor receptor superfamily member 16; Gp80-LNGFR; Low affinity neurotrophin receptor p75NTR; Low-affinity nerve growth factor receptor; NGF receptor; p75 ICD; CD_antigen=CD271; Flags: Precursor;	Homo sapiens	LKGDGGLYSSLPPAK	Y336	Y331	G1MTF9	Uncharacterized protein (Fragment)	PKGDGNLYASLPPSK	4	4	2	1	1	0	yes	0	0
P08238	Heat shock protein HSP 90-beta; HSP 90; Heat shock 84 kDa; HSP 84; HSP84;	Homo sapiens	PCCIVTSTYGWTANM	T595	T599	G1NKX1	Uncharacterized protein	PCCIVTSTYGWTANM	0	0	0	0	1	0	yes	0	0
P08238	Heat shock protein HSP 90-beta; HSP 90; Heat shock 84 kDa; HSP 84; HSP84;	Homo sapiens	RRVFIMDSCDELIPE	S365	S366	G1NEA9	Uncharacterized protein	RRVFIMDSCDELIPE	0	0	0	0	1	0	yes	0	0
P08238	Heat shock protein HSP 90-beta; HSP 90; Heat shock 84 kDa; HSP 84; HSP84;	Homo sapiens	KENYKKFYEAFSKNL	Y430	Y431	G1NEA9	Uncharacterized protein	KENYKKFYEAFSKNL	0	0	0	0	1	0	yes	0	0
P08238	Heat shock protein HSP 90-beta; HSP 90; Heat shock 84 kDa; HSP 84; HSP84;	Homo sapiens	LKEDQTEYLEERRVK	Y192	Y192	G1NEA9	Uncharacterized protein	LKEDQTEYLEERRVK	0	0	0	0	1	0	yes	0	2
P08238	Heat shock protein HSP 90-beta; HSP 90; Heat shock 84 kDa; HSP 84; HSP84;	Homo sapiens	EYGEFYKSLTNDWED	S307	S311	G1NKX1	Uncharacterized protein	EYGEFYKSLTNDWED	0	0	0	0	1	0	yes	0	2
P08238	Heat shock protein HSP 90-beta; HSP 90; Heat shock 84 kDa; HSP 84; HSP84;	Homo sapiens	VTSTYGWTANMERIM	T599	T603	G1NKX1	Uncharacterized protein	VTSTYGWTANMERIM	0	0	0	0	1	0	yes	0	0
P08238	Heat shock protein HSP 90-beta; HSP 90; Heat shock 84 kDa; HSP 84; HSP84;	Homo sapiens	GEFYKSLTNDWEDHL	T309	T313	G1NKX1	Uncharacterized protein	GEFYKSLTNDWEDHL	0	0	0	0	1	0	yes	0	1
P08238	Heat shock protein HSP 90-beta; HSP 90; Heat shock 84 kDa; HSP 84; HSP84;	Homo sapiens	DDITQEEYGEFYKSL	Y301	Y302	G1NEA9	Uncharacterized protein	DDITQEEYGEFYKSL	0	0	0	0	1	0	yes	1	0
P08238	Heat shock protein HSP 90-beta; HSP 90; Heat shock 84 kDa; HSP 84; HSP84;	Homo sapiens	CCIVTSTYGWTANME	Y596	Y600	G1NKX1	Uncharacterized protein	CCIVTSTYGWTANME	0	0	0	0	1	0	yes	0	6
P08238	Heat shock protein HSP 90-beta; HSP 90; Heat shock 84 kDa; HSP 84; HSP84;	Homo sapiens	ISNRLVSSPCCIVTS	S587	S588	G1NEA9	Uncharacterized protein	ISNRLVSSPCCIVTS	0	0	0	0	1	0	yes	0	0
P08238	Heat shock protein HSP 90-beta; HSP 90; Heat shock 84 kDa; HSP 84; HSP84;	Homo sapiens	SPCCIVTSTYGWTAN	S594	S598	G1NKX1	Uncharacterized protein	SPCCIVTSTYGWTAN	0	0	0	0	1	0	yes	0	0
P08238	Heat shock protein HSP 90-beta; HSP 90; Heat shock 84 kDa; HSP 84; HSP84;	Homo sapiens	TKKIKEKYIDQEELN	Y276	Y277	G1NEA9	Uncharacterized protein	TKKIKEKYIDQEELN	0	0	0	0	1	0	yes	0	2
P08238	Heat shock protein HSP 90-beta; HSP 90; Heat shock 84 kDa; HSP 84; HSP84;	Homo sapiens	DQEELNKTKPIWTRN	T285	T286	G1NEA9	Uncharacterized protein	DQEELNKTKPIWTRN	0	0	0	0	1	0	yes	0	1
P08238	Heat shock protein HSP 90-beta; HSP 90; Heat shock 84 kDa; HSP 84; HSP84;	Homo sapiens	SREMLQQSKILKVIR	S398	S402	G1NKX1	Uncharacterized protein	SREMLQQSKILKVIR	0	0	0	0	1	0	yes	0	0
P08238	Heat shock protein HSP 90-beta; HSP 90; Heat shock 84 kDa; HSP 84; HSP84;	Homo sapiens	ELLRYHTSQSGDEMT	S460	S461	G1NEA9	Uncharacterized protein	ELLRYHTSQSGDEMT	0	0	0	0	1	0	yes	0	0
P08238	Heat shock protein HSP 90-beta; HSP 90; Heat shock 84 kDa; HSP 84; HSP84;	Homo sapiens	DLINNLGTIAKSGTK	T104	T104	G1NEA9	Uncharacterized protein	DLINNLGTIAKSGTK	0	0	0	0	1	0	yes	0	1
P08238	Heat shock protein HSP 90-beta; HSP 90; Heat shock 84 kDa; HSP 84; HSP84;	Homo sapiens	RDNSTMGYMMAKKHL	Y619	Y620	G1NEA9	Uncharacterized protein	RDNSTMGYMMAKKHL	0	0	0	0	1	0	yes	0	3
P08238	Heat shock protein HSP 90-beta; HSP 90; Heat shock 84 kDa; HSP 84; HSP84;	Homo sapiens	QALRDNSTMGYMMAK	T616	T617	G1NEA9	Uncharacterized protein	QALRDNSTMGYMMAK	0	0	0	0	1	0	yes	0	0
P08238	Heat shock protein HSP 90-beta; HSP 90; Heat shock 84 kDa; HSP 84; HSP84;	Homo sapiens	TRNPDDITQEEYGEF	T297	T298	G1NEA9	Uncharacterized protein	TRNPDDITQEEYGEF	0	0	0	0	1	0	yes	0	1
P08238	Heat shock protein HSP 90-beta; HSP 90; Heat shock 84 kDa; HSP 84; HSP84;	Homo sapiens	SELLRYHTSQSGDEM	T459	T460	G1NEA9	Uncharacterized protein	SELLRYHTSQSGDEM	0	0	0	0	1	0	yes	0	0
P08238	Heat shock protein HSP 90-beta; HSP 90; Heat shock 84 kDa; HSP 84; HSP84;	Homo sapiens	DKKVEKVTISNRLVS	T579	T580	G1NEA9	Uncharacterized protein	DKKVEKVTISNRLVS	0	0	0	0	1	0	yes	0	0
P08238	Heat shock protein HSP 90-beta; HSP 90; Heat shock 84 kDa; HSP 84; HSP84;	Homo sapiens	AQALRDNSTMGYMMA	S615	S616	G1NEA9	Uncharacterized protein	AQALRDNSTMGYMMA	0	0	0	0	1	0	yes	0	0
P08238	Heat shock protein HSP 90-beta; HSP 90; Heat shock 84 kDa; HSP 84; HSP84;	Homo sapiens	KRGFEVVYMTEPIDE	Y512	Y513	G1NEA9	Uncharacterized protein	KRGFEVVYMTEPIDE	0	0	0	0	1	0	yes	0	0
P08238	Heat shock protein HSP 90-beta; HSP 90; Heat shock 84 kDa; HSP 84; HSP84;	Homo sapiens	QEEYGEFYKSLTNDW	Y305	Y306	G1NEA9	Uncharacterized protein	QEEYGEFYKSLTNDW	0	0	0	0	1	0	yes	0	0
P08238	Heat shock protein HSP 90-beta; HSP 90; Heat shock 84 kDa; HSP 84; HSP84;	Homo sapiens	EDLPLNISREMLQQS	S391	S395	G1NKX1	Uncharacterized protein	EDLPLNISREMLQQS	0	0	0	0	1	0	yes	0	1
P08238	Heat shock protein HSP 90-beta; HSP 90; Heat shock 84 kDa; HSP 84; HSP84;	Homo sapiens	MTEPIDEYCVQQLKE	Y520	Y521	G1NEA9	Uncharacterized protein	MTEPIDEYCVQQLKE	0	0	0	0	1	0	yes	0	0
P08238	Heat shock protein HSP 90-beta; HSP 90; Heat shock 84 kDa; HSP 84; HSP84;	Homo sapiens	NLGTIAKSGTKAFME	S108	S112	G3UP92	Uncharacterized protein	NLGTIAKSGTKAFME	0	0	0	0	3	7e-141	no	0	0
P08238	Heat shock protein HSP 90-beta; HSP 90; Heat shock 84 kDa; HSP 84; HSP84;	Homo sapiens	IFLRELISNASDALD	S45	S105	G1NK19	Uncharacterized protein	IFLRELISNASDALD	0	0	0	0	4	3e-134	no	0	1
P08238	Heat shock protein HSP 90-beta; HSP 90; Heat shock 84 kDa; HSP 84; HSP84;	Homo sapiens	DALDKIRYESLTDPS	Y56	Y60	G3UP92	Uncharacterized protein	DALDKIRYESLTDPS	0	0	0	0	3	7e-141	no	0	3
P08238	Heat shock protein HSP 90-beta; HSP 90; Heat shock 84 kDa; HSP 84; HSP84;	Homo sapiens	KIRYESLTDPSKLDS	T60	T64	G3UP92	Uncharacterized protein	KIRYESLTDPSKLDS	0	0	0	0	3	7e-141	no	0	0
P08238	Heat shock protein HSP 90-beta; HSP 90; Heat shock 84 kDa; HSP 84; HSP84;	Homo sapiens	SLIINTFYSNKEIFL	Y33	Y37	G3UP92	Uncharacterized protein	SLIINTFYSNKEIFL	0	0	0	0	3	7e-141	no	0	0
P08238	Heat shock protein HSP 90-beta; HSP 90; Heat shock 84 kDa; HSP 84; HSP84;	Homo sapiens	LQAGADISMIGQFGV	S124	S128	G3UP92	Uncharacterized protein	LQAGADISMIGQFGV	0	0	0	0	3	7e-141	no	0	0
P08238	Heat shock protein HSP 90-beta; HSP 90; Heat shock 84 kDa; HSP 84; HSP84;	Homo sapiens	LHLKEDQTEYLEERR	T190	T194	G3UP92	Uncharacterized protein	LHLKEDQTEYLEERR	0	0	0	0	3	7e-141	no	0	0
P08238	Heat shock protein HSP 90-beta; HSP 90; Heat shock 84 kDa; HSP 84; HSP84;	Homo sapiens	LDKIRYESLTDPSKL	S58	S62	G3UP92	Uncharacterized protein	LDKIRYESLTDPSKL	0	0	0	0	3	7e-141	no	0	0
P08238	Heat shock protein HSP 90-beta; HSP 90; Heat shock 84 kDa; HSP 84; HSP84;	Homo sapiens	RELISNASDALDKIR	S48	S108	G1NK19	Uncharacterized protein	RELISNASDALDKIR	0	0	0	0	4	3e-134	no	0	1
P08238	Heat shock protein HSP 90-beta; HSP 90; Heat shock 84 kDa; HSP 84; HSP84;	Homo sapiens	PDHPIVETLRQKAEA	T637	T638	G1NEA9	Uncharacterized protein	PDHPIVETLRQKADA	1	0	0	0	1	0	yes	0	0
P08238	Heat shock protein HSP 90-beta; HSP 90; Heat shock 84 kDa; HSP 84; HSP84;	Homo sapiens	VDTGIGMTKADLINN	T94	T98	G3UP92	Uncharacterized protein	VDTGIGMTKADLVNN	1	0	0	0	3	7e-141	no	0	0
P08238	Heat shock protein HSP 90-beta; HSP 90; Heat shock 84 kDa; HSP 84; HSP84;	Homo sapiens	RMKETQKSIYYITGE	S482	S483	G1NEA9	Uncharacterized protein	RMKESQKSIYYITGE	1	1	1	0	1	0	yes	0	1
P08238	Heat shock protein HSP 90-beta; HSP 90; Heat shock 84 kDa; HSP 84; HSP84;	Homo sapiens	LKEFDGKSLVSVTKE	S532	T533	G1NEA9	Uncharacterized protein	LKEFDGKTLVSVTKE	1	1	1	0	1	0	yes	0	2
P08238	Heat shock protein HSP 90-beta; HSP 90; Heat shock 84 kDa; HSP 84; HSP84;	Homo sapiens	KEREKEISDDEAEEE	S226	S226	G1NEA9	Uncharacterized protein	KEREKEISDDETEEE	1	1	1	1	1	0	yes	3	26
P08238	Heat shock protein HSP 90-beta; HSP 90; Heat shock 84 kDa; HSP 84; HSP84;	Homo sapiens	RTLTLVDTGIGMTKA	T89	T93	G3UP92	Uncharacterized protein	RTLTIVDTGIGMTKA	1	1	1	0	3	7e-141	no	1	1
P08238	Heat shock protein HSP 90-beta; HSP 90; Heat shock 84 kDa; HSP 84; HSP84;	Homo sapiens	LGIHEDSTNRRRLSE	T446	T447	G1NEA9	Uncharacterized protein	LGIHEDSTNRKRLSE	1	1	1	0	1	0	yes	0	0
P08238	Heat shock protein HSP 90-beta; HSP 90; Heat shock 84 kDa; HSP 84; HSP84;	Homo sapiens	ETQKSIYYITGESKE	Y485	Y486	G1NEA9	Uncharacterized protein	ESQKSIYYITGESKE	1	1	0	0	1	0	yes	0	3
P08238	Heat shock protein HSP 90-beta; HSP 90; Heat shock 84 kDa; HSP 84; HSP84;	Homo sapiens	STNRRRLSELLRYHT	S452	S453	G1NEA9	Uncharacterized protein	STNRKRLSELLRYHT	1	1	1	0	1	0	yes	0	5
P08238	Heat shock protein HSP 90-beta; HSP 90; Heat shock 84 kDa; HSP 84; HSP84;	Homo sapiens	GKSLVSVTKEGLELP	T537	T541	G1NKX1	Uncharacterized protein	GKTLVSVTKEGLELP	1	1	0	0	1	0	yes	0	0
P08238	Heat shock protein HSP 90-beta; HSP 90; Heat shock 84 kDa; HSP 84; HSP84;	Homo sapiens	PLEGDEDASRMEEVD	S718	S719	G1NEA9	Uncharacterized protein	PLEGDEDTSRMEEVD	1	1	1	1	1	0	yes	1	2
P08238	Heat shock protein HSP 90-beta; HSP 90; Heat shock 84 kDa; HSP 84; HSP84;	Homo sapiens	IGYPITLYLEKEREK	Y216	Y216	G1NEA9	Uncharacterized protein	IGYPITLYVEKEREK	1	1	1	0	1	0	yes	0	0
P08238	Heat shock protein HSP 90-beta; HSP 90; Heat shock 84 kDa; HSP 84; HSP84;	Homo sapiens	KETQKSIYYITGESK	Y484	Y485	G1NEA9	Uncharacterized protein	KESQKSIYYITGESK	1	1	0	0	1	0	yes	0	15
P08238	Heat shock protein HSP 90-beta; HSP 90; Heat shock 84 kDa; HSP 84; HSP84;	Homo sapiens	QFIGYPITLYLEKER	T214	T214	G1NEA9	Uncharacterized protein	QFIGYPITLYVEKER	1	1	1	0	1	0	yes	0	0
P08238	Heat shock protein HSP 90-beta; HSP 90; Heat shock 84 kDa; HSP 84; HSP84;	Homo sapiens	TDPSKLDSGKELKID	S67	S71	G3UP92	Uncharacterized protein	TDPSKLDSGKDLKIN	2	0	1	0	3	7e-141	no	0	1
P08238	Heat shock protein HSP 90-beta; HSP 90; Heat shock 84 kDa; HSP 84; HSP84;	Homo sapiens	PKIEDVGSDEEDDSG	S255	S254	G1NEA9	Uncharacterized protein	PKIEDVGSDEEEEEE	4	2	1	0	1	0	yes	3	39
P08238	Heat shock protein HSP 90-beta; HSP 90; Heat shock 84 kDa; HSP 84; HSP84;	Homo sapiens	GSDEEDDSGKDKKKK	S261	Q840	G1N7B7	Uncharacterized protein (Fragment)	EEDEEDDQGEDKKSP	6	6	2	1	--	--	no	0	13
P08575	Receptor-type tyrosine-protein phosphatase C; EC=3.1.3.48; Leukocyte common antigen; L-CA; T200; CD_antigen=CD45; Flags: Precursor;	Homo sapiens	GVGRTGTYIGIDAML	Y861	Y794	G1N2H4	Uncharacterized protein	GVGRTGTYIGIDAML	0	0	0	0	1	0	yes	0	0
P08575	Receptor-type tyrosine-protein phosphatase C; EC=3.1.3.48; Leukocyte common antigen; L-CA; T200; CD_antigen=CD45; Flags: Precursor;	Homo sapiens	AGVGRTGTYIGIDAM	T860	T793	G1N2H4	Uncharacterized protein	AGVGRTGTYIGIDAM	0	0	0	0	1	0	yes	0	0
P08575	Receptor-type tyrosine-protein phosphatase C; EC=3.1.3.48; Leukocyte common antigen; L-CA; T200; CD_antigen=CD45; Flags: Precursor;	Homo sapiens	CSAGVGRTGTYIGID	T858	T791	G1N2H4	Uncharacterized protein	CSAGVGRTGTYIGID	0	0	0	0	1	0	yes	0	0
P08575	Receptor-type tyrosine-protein phosphatase C; EC=3.1.3.48; Leukocyte common antigen; L-CA; T200; CD_antigen=CD45; Flags: Precursor;	Homo sapiens	SNYINASYIDGFKEP	Y710	Y643	G1N2H4	Uncharacterized protein	SDYINASYIDGFKEP	1	0	0	0	1	0	yes	0	0
P08575	Receptor-type tyrosine-protein phosphatase C; EC=3.1.3.48; Leukocyte common antigen; L-CA; T200; CD_antigen=CD45; Flags: Precursor;	Homo sapiens	MVQVEAQYILIHQAL	Y900	Y833	G1N2H4	Uncharacterized protein	MVQVESQYILIHQAL	1	1	1	0	1	0	yes	0	0
P08575	Receptor-type tyrosine-protein phosphatase C; EC=3.1.3.48; Leukocyte common antigen; L-CA; T200; CD_antigen=CD45; Flags: Precursor;	Homo sapiens	VDILPYDYNRVELSE	Y689	H622	G1N2H4	Uncharacterized protein	IDILPYDHNRVELSE	2	1	1	0	1	0	yes	0	0
P08575	Receptor-type tyrosine-protein phosphatase C; EC=3.1.3.48; Leukocyte common antigen; L-CA; T200; CD_antigen=CD45; Flags: Precursor;	Homo sapiens	NRNKCAEYWPSMEEG	Y763	Y696	G1N2H4	Uncharacterized protein	NRNKCAQYWPSMENG	2	1	1	0	1	0	yes	0	0
P08575	Receptor-type tyrosine-protein phosphatase C; EC=3.1.3.48; Leukocyte common antigen; L-CA; T200; CD_antigen=CD45; Flags: Precursor;	Homo sapiens	RYVDILPYDYNRVEL	Y687	Y620	G1N2H4	Uncharacterized protein	RYIDILPYDHNRVEL	2	1	1	0	1	0	yes	0	0
P08575	Receptor-type tyrosine-protein phosphatase C; EC=3.1.3.48; Leukocyte common antigen; L-CA; T200; CD_antigen=CD45; Flags: Precursor;	Homo sapiens	FNQNKNRYVDILPYD	Y681	Y614	G1N2H4	Uncharacterized protein	HNQNKNRYIDILPYD	2	1	1	0	1	0	yes	0	0
P08575	Receptor-type tyrosine-protein phosphatase C; EC=3.1.3.48; Leukocyte common antigen; L-CA; T200; CD_antigen=CD45; Flags: Precursor;	Homo sapiens	AEFQRLPSYRSWRTQ	S951	S884	G1N2H4	Uncharacterized protein	AEFQRLPSYKGWRTQ	2	2	2	1	1	0	yes	0	0
P08575	Receptor-type tyrosine-protein phosphatase C; EC=3.1.3.48; Leukocyte common antigen; L-CA; T200; CD_antigen=CD45; Flags: Precursor;	Homo sapiens	AENKVDVYGYVVKLR	Y880	Y813	G1N2H4	Uncharacterized protein	AEGRVDVYGYVVKLR	2	2	1	0	1	0	yes	0	0
P08575	Receptor-type tyrosine-protein phosphatase C; EC=3.1.3.48; Leukocyte common antigen; L-CA; T200; CD_antigen=CD45; Flags: Precursor;	Homo sapiens	MVSTFEQYQFLYDVI	Y1216	Y1149	G1N2H4	Uncharacterized protein	VVSTFEHYQFLYDTI	3	2	1	1	1	0	yes	1	0
P08575	Receptor-type tyrosine-protein phosphatase C; EC=3.1.3.48; Leukocyte common antigen; L-CA; T200; CD_antigen=CD45; Flags: Precursor;	Homo sapiens	LFLAEFQSIPRVFSK	S657	S590	G1N2H4	Uncharacterized protein	LFLDEFQSIPRIFTK	3	2	2	1	1	0	yes	0	0
P08575	Receptor-type tyrosine-protein phosphatase C; EC=3.1.3.48; Leukocyte common antigen; L-CA; T200; CD_antigen=CD45; Flags: Precursor;	Homo sapiens	NGDAGSNYINASYID	Y705	Y638	G1N2H4	Uncharacterized protein	PGDPGSDYINASYID	3	2	2	1	1	0	yes	0	0
P08575	Receptor-type tyrosine-protein phosphatase C; EC=3.1.3.48; Leukocyte common antigen; L-CA; T200; CD_antigen=CD45; Flags: Precursor;	Homo sapiens	FEQYQFLYDVIASTY	Y1220	Y1153	G1N2H4	Uncharacterized protein	FEHYQFLYDTIARTY	3	2	1	1	1	0	yes	0	0
P08575	Receptor-type tyrosine-protein phosphatase C; EC=3.1.3.48; Leukocyte common antigen; L-CA; T200; CD_antigen=CD45; Flags: Precursor;	Homo sapiens	EHDSDESSDDDSDSE	S1003	S936	G1N2H4	Uncharacterized protein	EHDSEDSSDEDSDCE	4	1	3	0	1	0	yes	0	1
P08575	Receptor-type tyrosine-protein phosphatase C; EC=3.1.3.48; Leukocyte common antigen; L-CA; T200; CD_antigen=CD45; Flags: Precursor;	Homo sapiens	QHKRCPDYIIQKLNI	Y790	Y723	G1N2H4	Uncharacterized protein	ESKMCPDYIIQKLHI	4	4	1	1	1	0	yes	0	0
P08575	Receptor-type tyrosine-protein phosphatase C; EC=3.1.3.48; Leukocyte common antigen; L-CA; T200; CD_antigen=CD45; Flags: Precursor;	Homo sapiens	DESSDDDSDSEEPSK	S1007	S940	G1N2H4	Uncharacterized protein	EDSSDEDSDCEESSK	5	2	2	1	1	0	yes	0	1
P08575	Receptor-type tyrosine-protein phosphatase C; EC=3.1.3.48; Leukocyte common antigen; L-CA; T200; CD_antigen=CD45; Flags: Precursor;	Homo sapiens	RNSNVIPYDYNRVPL	Y978	Y911	G1N2H4	Uncharacterized protein	RSANTIPYDFNRVPI	5	4	2	1	1	0	yes	0	1
P08575	Receptor-type tyrosine-protein phosphatase C; EC=3.1.3.48; Leukocyte common antigen; L-CA; T200; CD_antigen=CD45; Flags: Precursor;	Homo sapiens	NKSKNRNSNVIPYDY	S973	A906	G1N2H4	Uncharacterized protein	NKNKNRSANTIPYDF	5	4	3	1	1	0	yes	0	7
P08575	Receptor-type tyrosine-protein phosphatase C; EC=3.1.3.48; Leukocyte common antigen; L-CA; T200; CD_antigen=CD45; Flags: Precursor;	Homo sapiens	NLKPYTKYVLSLHAY	Y453	Y1218	G1NB54	Uncharacterized protein (Fragment)	NLMPFTKYVFSVQAC	6	4	3	1	--	--	no	0	0
P08575	Receptor-type tyrosine-protein phosphatase C; EC=3.1.3.48; Leukocyte common antigen; L-CA; T200; CD_antigen=CD45; Flags: Precursor;	Homo sapiens	ELEMSKESEHDSDES	S995	G928	G1N2H4	Uncharacterized protein	EEEQSKEGEHDSEDS	6	4	2	2	1	0	yes	0	1
P08575	Receptor-type tyrosine-protein phosphatase C; EC=3.1.3.48; Leukocyte common antigen; L-CA; T200; CD_antigen=CD45; Flags: Precursor;	Homo sapiens	NLSELHPYLHNMKKR	Y926	Y859	G1N2H4	Uncharacterized protein	SLSELHSYLNNLKRK	6	5	3	1	1	0	yes	0	0
P08575	Receptor-type tyrosine-protein phosphatase C; EC=3.1.3.48; Leukocyte common antigen; L-CA; T200; CD_antigen=CD45; Flags: Precursor;	Homo sapiens	SNVIPYDYNRVPLKH	Y980	F913	G1N2H4	Uncharacterized protein	ANTIPYDFNRVPIRN	6	5	1	0	1	0	yes	0	1
P08575	Receptor-type tyrosine-protein phosphatase C; EC=3.1.3.48; Leukocyte common antigen; L-CA; T200; CD_antigen=CD45; Flags: Precursor;	Homo sapiens	AKEQAEGSEPTSGTE	S1279	S293	G1N9Z3	Uncharacterized protein (Fragment)	QTDQAEASKPTWGTQ	7	5	3	2	--	--	no	0	1
P08575	Receptor-type tyrosine-protein phosphatase C; EC=3.1.3.48; Leukocyte common antigen; L-CA; T200; CD_antigen=CD45; Flags: Precursor;	Homo sapiens	GSEPTSGTEGPEHSV	T1285	T253	G3UU33	Uncharacterized protein (Fragment)	DTLKTSGTENPEHIF	7	7	1	1	--	--	no	0	0
P08575	Receptor-type tyrosine-protein phosphatase C; EC=3.1.3.48; Leukocyte common antigen; L-CA; T200; CD_antigen=CD45; Flags: Precursor;	Homo sapiens	LKHELEMSKESEHDS	S992	S925	G1N2H4	Uncharacterized protein	IRNEEEQSKEGEHDS	7	7	2	1	1	0	yes	0	1
P08575	Receptor-type tyrosine-protein phosphatase C; EC=3.1.3.48; Leukocyte common antigen; L-CA; T200; CD_antigen=CD45; Flags: Precursor;	Homo sapiens	HSVNGPASPALNQGS	S1297	T644	G1NBF4	Uncharacterized protein (Fragment)	KAVNGPATPAVDEPS	8	6	3	0	--	--	no	0	2
P08575	Receptor-type tyrosine-protein phosphatase C; EC=3.1.3.48; Leukocyte common antigen; L-CA; T200; CD_antigen=CD45; Flags: Precursor;	Homo sapiens	GTEGPEHSVNGPASP	S1291	S100	G1N9M7	Uncharacterized protein (Fragment)	GSAGSEHSINGKRFP	8	7	2	1	--	--	no	0	0
P08575	Receptor-type tyrosine-protein phosphatase C; EC=3.1.3.48; Leukocyte common antigen; L-CA; T200; CD_antigen=CD45; Flags: Precursor;	Homo sapiens	PYTKYVLSLHAYIIA	S456	S63	G1NJI4	Uncharacterized protein	IYTRYVLSLLLHDSY	8	8	1	0	--	--	no	0	0
P08575	Receptor-type tyrosine-protein phosphatase C; EC=3.1.3.48; Leukocyte common antigen; L-CA; T200; CD_antigen=CD45; Flags: Precursor;	Homo sapiens	FRVKDLQYSTDYTFK	Y544	Y226	G1N4E2	Uncharacterized protein	TVLESLEYTSDYTFS	9	8	2	2	--	--	no	0	0
P08575	Receptor-type tyrosine-protein phosphatase C; EC=3.1.3.48; Leukocyte common antigen; L-CA; T200; CD_antigen=CD45; Flags: Precursor;	Homo sapiens	LTECKNASVSISHNS	S278	S301	G1N8M3	Uncharacterized protein (Fragment)	LHLHLSISISISHNK	9	8	4	3	--	--	no	0	0
P08575	Receptor-type tyrosine-protein phosphatase C; EC=3.1.3.48; Leukocyte common antigen; L-CA; T200; CD_antigen=CD45; Flags: Precursor;	Homo sapiens	DLQYSTDYTFKAYFH	Y548	Y230	G1N4E2	Uncharacterized protein	SLEYTSDYTFSNGCR	9	8	2	0	--	--	no	0	0
P08575	Receptor-type tyrosine-protein phosphatase C; EC=3.1.3.48; Leukocyte common antigen; L-CA; T200; CD_antigen=CD45; Flags: Precursor;	Homo sapiens	AYFHNGDYPGEPFIL	Y559	ND	G1N467	Uncharacterized protein (Fragment)	PGEPFI	9	9	--	--	--	--	no	0	0
P08581	Hepatocyte growth factor receptor; HGF receptor; EC=2.7.10.1; HGF/SF receptor; Proto-oncogene c-Met; Scatter factor receptor; SF receptor; Tyrosine-protein kinase Met; Flags: Precursor;	Homo sapiens	LVSARSVSPTTEMVS	S990	S991	G1N9U2	Uncharacterized protein	LVSARSVSPTTEMVS	0	0	0	0	1	0	yes	0	7
P08581	Hepatocyte growth factor receptor; HGF receptor; EC=2.7.10.1; HGF/SF receptor; Proto-oncogene c-Met; Scatter factor receptor; SF receptor; Tyrosine-protein kinase Met; Flags: Precursor;	Homo sapiens	YVHVNATYVNVKCVA	Y1356	Y1357	G1N9U2	Uncharacterized protein	YVHVNATYVNVKCVA	0	0	0	0	1	0	yes	20	4
P08581	Hepatocyte growth factor receptor; HGF receptor; EC=2.7.10.1; HGF/SF receptor; Proto-oncogene c-Met; Scatter factor receptor; SF receptor; Tyrosine-protein kinase Met; Flags: Precursor;	Homo sapiens	STFIGEHYVHVNATY	Y1349	Y1350	G1N9U2	Uncharacterized protein	STFIGEHYVHVNATY	0	0	0	0	1	0	yes	21	5
P08581	Hepatocyte growth factor receptor; HGF receptor; EC=2.7.10.1; HGF/SF receptor; Proto-oncogene c-Met; Scatter factor receptor; SF receptor; Tyrosine-protein kinase Met; Flags: Precursor;	Homo sapiens	DRLVSARSVSPTTEM	S988	S989	G1N9U2	Uncharacterized protein	DRLVSARSVSPTTEM	0	0	0	0	1	0	yes	0	7
P08581	Hepatocyte growth factor receptor; HGF receptor; EC=2.7.10.1; HGF/SF receptor; Proto-oncogene c-Met; Scatter factor receptor; SF receptor; Tyrosine-protein kinase Met; Flags: Precursor;	Homo sapiens	RRLLQPEYCPDPLYE	Y1307	Y1308	G1N9U2	Uncharacterized protein	RRLLQPEYCPDPLYE	0	0	0	0	1	0	yes	0	0
P08581	Hepatocyte growth factor receptor; HGF receptor; EC=2.7.10.1; HGF/SF receptor; Proto-oncogene c-Met; Scatter factor receptor; SF receptor; Tyrosine-protein kinase Met; Flags: Precursor;	Homo sapiens	EYCPDPLYEVMLKCW	Y1313	Y1314	G1N9U2	Uncharacterized protein	EYCPDPLYEVMLKCW	0	0	0	0	1	0	yes	3	1
P08581	Hepatocyte growth factor receptor; HGF receptor; EC=2.7.10.1; HGF/SF receptor; Proto-oncogene c-Met; Scatter factor receptor; SF receptor; Tyrosine-protein kinase Met; Flags: Precursor;	Homo sapiens	PHLDRLVSARSVSPT	S985	S986	G1N9U2	Uncharacterized protein	PHLDRLVSARSVSPT	0	0	0	0	1	0	yes	3	0
P08581	Hepatocyte growth factor receptor; HGF receptor; EC=2.7.10.1; HGF/SF receptor; Proto-oncogene c-Met; Scatter factor receptor; SF receptor; Tyrosine-protein kinase Met; Flags: Precursor;	Homo sapiens	YYSVHNKTGAKLPVK	T1241	T1242	G1N9U2	Uncharacterized protein	YYSVHNKTGAKLPVK	0	0	0	0	1	0	yes	0	0
P08581	Hepatocyte growth factor receptor; HGF receptor; EC=2.7.10.1; HGF/SF receptor; Proto-oncogene c-Met; Scatter factor receptor; SF receptor; Tyrosine-protein kinase Met; Flags: Precursor;	Homo sapiens	RGHFGCVYHGTLLDN	Y1093	Y1094	G1N9U2	Uncharacterized protein	RGHFGCVYHGTLLDN	0	0	0	0	1	0	yes	0	1
P08581	Hepatocyte growth factor receptor; HGF receptor; EC=2.7.10.1; HGF/SF receptor; Proto-oncogene c-Met; Scatter factor receptor; SF receptor; Tyrosine-protein kinase Met; Flags: Precursor;	Homo sapiens	HYVHVNATYVNVKCV	T1355	T1356	G1N9U2	Uncharacterized protein	HYVHVNATYVNVKCV	0	0	0	0	1	0	yes	0	2
P08581	Hepatocyte growth factor receptor; HGF receptor; EC=2.7.10.1; HGF/SF receptor; Proto-oncogene c-Met; Scatter factor receptor; SF receptor; Tyrosine-protein kinase Met; Flags: Precursor;	Homo sapiens	QVAKGMKYLASKKFV	Y1194	Y1195	G1N9U2	Uncharacterized protein	QVAKGMKYLASKKFV	0	0	0	0	1	0	yes	0	0
P08581	Hepatocyte growth factor receptor; HGF receptor; EC=2.7.10.1; HGF/SF receptor; Proto-oncogene c-Met; Scatter factor receptor; SF receptor; Tyrosine-protein kinase Met; Flags: Precursor;	Homo sapiens	SPLVVLPYMKHGDLR	Y1159	Y1160	G1N9U2	Uncharacterized protein	SPLVVLPYMKHGDLR	0	0	0	0	1	0	yes	0	0
P08581	Hepatocyte growth factor receptor; HGF receptor; EC=2.7.10.1; HGF/SF receptor; Proto-oncogene c-Met; Scatter factor receptor; SF receptor; Tyrosine-protein kinase Met; Flags: Precursor;	Homo sapiens	RYDARVHTPHLDRLV	T977	T978	G1N9U2	Uncharacterized protein	RYDGRVHTPHLDRLV	1	1	1	1	1	0	yes	0	5
P08581	Hepatocyte growth factor receptor; HGF receptor; EC=2.7.10.1; HGF/SF receptor; Proto-oncogene c-Met; Scatter factor receptor; SF receptor; Tyrosine-protein kinase Met; Flags: Precursor;	Homo sapiens	LGSELVRYDARVHTP	Y971	Y972	G1N9U2	Uncharacterized protein	LGSELVRYDGRVHTP	1	1	1	1	1	0	yes	0	0
P08581	Hepatocyte growth factor receptor; HGF receptor; EC=2.7.10.1; HGF/SF receptor; Proto-oncogene c-Met; Scatter factor receptor; SF receptor; Tyrosine-protein kinase Met; Flags: Precursor;	Homo sapiens	MYDKEYYSVHNKTGA	S1236	S1237	G1N9U2	Uncharacterized protein	VYDKEYYSVHNKTGA	1	1	0	0	1	0	yes	0	3
P08581	Hepatocyte growth factor receptor; HGF receptor; EC=2.7.10.1; HGF/SF receptor; Proto-oncogene c-Met; Scatter factor receptor; SF receptor; Tyrosine-protein kinase Met; Flags: Precursor;	Homo sapiens	ARSVSPTTEMVSNES	T993	T994	G1N9U2	Uncharacterized protein	ARSVSPTTEMVSSES	1	1	0	0	1	0	yes	0	2
P08581	Hepatocyte growth factor receptor; HGF receptor; EC=2.7.10.1; HGF/SF receptor; Proto-oncogene c-Met; Scatter factor receptor; SF receptor; Tyrosine-protein kinase Met; Flags: Precursor;	Homo sapiens	FGCVYHGTLLDNDGK	T1096	T1097	G1N9U2	Uncharacterized protein	FGCVYHGTLLDNDGR	1	1	0	0	1	0	yes	0	0
P08581	Hepatocyte growth factor receptor; HGF receptor; EC=2.7.10.1; HGF/SF receptor; Proto-oncogene c-Met; Scatter factor receptor; SF receptor; Tyrosine-protein kinase Met; Flags: Precursor;	Homo sapiens	SARSVSPTTEMVSNE	T992	T993	G1N9U2	Uncharacterized protein	SARSVSPTTEMVSSE	1	1	0	0	1	0	yes	0	2
P08581	Hepatocyte growth factor receptor; HGF receptor; EC=2.7.10.1; HGF/SF receptor; Proto-oncogene c-Met; Scatter factor receptor; SF receptor; Tyrosine-protein kinase Met; Flags: Precursor;	Homo sapiens	KQIKDLGSELVRYDA	S966	S967	G1N9U2	Uncharacterized protein	KQIKDLGSELVRYDG	1	1	0	0	1	0	yes	0	3
P08581	Hepatocyte growth factor receptor; HGF receptor; EC=2.7.10.1; HGF/SF receptor; Proto-oncogene c-Met; Scatter factor receptor; SF receptor; Tyrosine-protein kinase Met; Flags: Precursor;	Homo sapiens	SPTTEMVSNESVDYR	S997	S998	G1N9U2	Uncharacterized protein	SPTTEMVSSESVDYR	1	1	1	0	1	0	yes	0	5
P08581	Hepatocyte growth factor receptor; HGF receptor; EC=2.7.10.1; HGF/SF receptor; Proto-oncogene c-Met; Scatter factor receptor; SF receptor; Tyrosine-protein kinase Met; Flags: Precursor;	Homo sapiens	DMYDKEYYSVHNKTG	Y1235	Y1236	G1N9U2	Uncharacterized protein	DVYDKEYYSVHNKTG	1	1	0	0	1	0	yes	29	8
P08581	Hepatocyte growth factor receptor; HGF receptor; EC=2.7.10.1; HGF/SF receptor; Proto-oncogene c-Met; Scatter factor receptor; SF receptor; Tyrosine-protein kinase Met; Flags: Precursor;	Homo sapiens	PPYPDVNTFDITVYL	T1289	S1290	G1N9U2	Uncharacterized protein	PPYPDVNSFDITVYL	1	1	1	0	1	0	yes	0	1
P08581	Hepatocyte growth factor receptor; HGF receptor; EC=2.7.10.1; HGF/SF receptor; Proto-oncogene c-Met; Scatter factor receptor; SF receptor; Tyrosine-protein kinase Met; Flags: Precursor;	Homo sapiens	FGLARDMYDKEYYSV	Y1230	Y1231	G1N9U2	Uncharacterized protein	FGLARDVYDKEYYSV	1	1	1	0	1	0	yes	3	6
P08581	Hepatocyte growth factor receptor; HGF receptor; EC=2.7.10.1; HGF/SF receptor; Proto-oncogene c-Met; Scatter factor receptor; SF receptor; Tyrosine-protein kinase Met; Flags: Precursor;	Homo sapiens	RDMYDKEYYSVHNKT	Y1234	Y1235	G1N9U2	Uncharacterized protein	RDVYDKEYYSVHNKT	1	1	0	0	1	0	yes	28	17
P08581	Hepatocyte growth factor receptor; HGF receptor; EC=2.7.10.1; HGF/SF receptor; Proto-oncogene c-Met; Scatter factor receptor; SF receptor; Tyrosine-protein kinase Met; Flags: Precursor;	Homo sapiens	NVKCVAPYPSLLSSE	Y1365	Y1366	G1N9U2	Uncharacterized protein	NVKCVAPYPSLLSTQ	2	1	0	0	1	0	yes	5	4
P08581	Hepatocyte growth factor receptor; HGF receptor; EC=2.7.10.1; HGF/SF receptor; Proto-oncogene c-Met; Scatter factor receptor; SF receptor; Tyrosine-protein kinase Met; Flags: Precursor;	Homo sapiens	KCVAPYPSLLSSEDN	S1367	S1368	G1N9U2	Uncharacterized protein	KCVAPYPSLLSTQDN	2	1	1	0	1	0	yes	0	0
P08581	Hepatocyte growth factor receptor; HGF receptor; EC=2.7.10.1; HGF/SF receptor; Proto-oncogene c-Met; Scatter factor receptor; SF receptor; Tyrosine-protein kinase Met; Flags: Precursor;	Homo sapiens	ESVDYRATFPEDQFP	T1006	T1007	G1N9U2	Uncharacterized protein	ESVDYRSTFLEDQFP	2	2	2	1	1	0	yes	0	0
P08581	Hepatocyte growth factor receptor; HGF receptor; EC=2.7.10.1; HGF/SF receptor; Proto-oncogene c-Met; Scatter factor receptor; SF receptor; Tyrosine-protein kinase Met; Flags: Precursor;	Homo sapiens	TEMVSNESVDYRATF	S1000	S1001	G1N9U2	Uncharacterized protein	TEMVSSESVDYRSTF	2	2	1	0	1	0	yes	1	5
P08581	Hepatocyte growth factor receptor; HGF receptor; EC=2.7.10.1; HGF/SF receptor; Proto-oncogene c-Met; Scatter factor receptor; SF receptor; Tyrosine-protein kinase Met; Flags: Precursor;	Homo sapiens	SRISAIFSTFIGEHY	S1342	S1343	G1N9U2	Uncharacterized protein	SKISTIFSTFIGEHY	2	2	1	1	1	0	yes	0	0
P08581	Hepatocyte growth factor receptor; HGF receptor; EC=2.7.10.1; HGF/SF receptor; Proto-oncogene c-Met; Scatter factor receptor; SF receptor; Tyrosine-protein kinase Met; Flags: Precursor;	Homo sapiens	RISAIFSTFIGEHYV	T1343	T1344	G1N9U2	Uncharacterized protein	KISTIFSTFIGEHYV	2	2	1	1	1	0	yes	0	0
P08581	Hepatocyte growth factor receptor; HGF receptor; EC=2.7.10.1; HGF/SF receptor; Proto-oncogene c-Met; Scatter factor receptor; SF receptor; Tyrosine-protein kinase Met; Flags: Precursor;	Homo sapiens	EDQFPNSSQNGSCRQ	S1016	S1017	G1N9U2	Uncharacterized protein	EDQFPSMSQNGSCRP	3	3	2	1	1	0	yes	0	0
P08581	Hepatocyte growth factor receptor; HGF receptor; EC=2.7.10.1; HGF/SF receptor; Proto-oncogene c-Met; Scatter factor receptor; SF receptor; Tyrosine-protein kinase Met; Flags: Precursor;	Homo sapiens	VSNESVDYRATFPED	Y1003	Y1004	G1N9U2	Uncharacterized protein	VSSESVDYRSTFLED	3	3	1	0	1	0	yes	7	13
P08581	Hepatocyte growth factor receptor; HGF receptor; EC=2.7.10.1; HGF/SF receptor; Proto-oncogene c-Met; Scatter factor receptor; SF receptor; Tyrosine-protein kinase Met; Flags: Precursor;	Homo sapiens	YREDPIVYEIHPTKS	Y745	L746	G1N9U2	Uncharacterized protein	YREDPVVLKIHPAKS	4	3	3	1	1	0	yes	0	1
P08581	Hepatocyte growth factor receptor; HGF receptor; EC=2.7.10.1; HGF/SF receptor; Proto-oncogene c-Met; Scatter factor receptor; SF receptor; Tyrosine-protein kinase Met; Flags: Precursor;	Homo sapiens	APYPSLLSSEDNADD	S1370	S1371	G1N9U2	Uncharacterized protein	APYPSLLSTQDNTDM	4	3	2	0	1	0	yes	0	0
P08581	Hepatocyte growth factor receptor; HGF receptor; EC=2.7.10.1; HGF/SF receptor; Proto-oncogene c-Met; Scatter factor receptor; SF receptor; Tyrosine-protein kinase Met; Flags: Precursor;	Homo sapiens	PNSSQNGSCRQVQYP	S1020	S1021	G1N9U2	Uncharacterized protein	PSMSQNGSCRPAQYP	4	4	2	2	1	0	yes	0	0
P08581	Hepatocyte growth factor receptor; HGF receptor; EC=2.7.10.1; HGF/SF receptor; Proto-oncogene c-Met; Scatter factor receptor; SF receptor; Tyrosine-protein kinase Met; Flags: Precursor;	Homo sapiens	GSCRQVQYPLTDMSP	Y1026	Y1027	G1N9U2	Uncharacterized protein	GSCRPAQYPHSDLSP	5	4	4	3	1	0	yes	0	0
P08581	Hepatocyte growth factor receptor; HGF receptor; EC=2.7.10.1; HGF/SF receptor; Proto-oncogene c-Met; Scatter factor receptor; SF receptor; Tyrosine-protein kinase Met; Flags: Precursor;	Homo sapiens	PYPSLLSSEDNADDE	S1371	T1372	G1N9U2	Uncharacterized protein	PYPSLLSTQDNTDMD	5	4	3	1	1	0	yes	0	0
P08581	Hepatocyte growth factor receptor; HGF receptor; EC=2.7.10.1; HGF/SF receptor; Proto-oncogene c-Met; Scatter factor receptor; SF receptor; Tyrosine-protein kinase Met; Flags: Precursor;	Homo sapiens	IVYEIHPTKSFISGG	T750	A751	G1N9U2	Uncharacterized protein	VVLKIHPAKSFLSGG	6	6	1	1	1	0	yes	0	1
P08581	Hepatocyte growth factor receptor; HGF receptor; EC=2.7.10.1; HGF/SF receptor; Proto-oncogene c-Met; Scatter factor receptor; SF receptor; Tyrosine-protein kinase Met; Flags: Precursor;	Homo sapiens	GILVLLFTLVQRSNG	T17	A17	G1N9U2	Uncharacterized protein	GIILFLFALLQRSHG	6	6	4	2	1	0	yes	0	0
P08581	Hepatocyte growth factor receptor; HGF receptor; EC=2.7.10.1; HGF/SF receptor; Proto-oncogene c-Met; Scatter factor receptor; SF receptor; Tyrosine-protein kinase Met; Flags: Precursor;	Homo sapiens	FNMSIIISNGHGTTQ	S641	?	G1NGX7	Uncharacterized protein	FNMFIII	9	9	1	1	--	--	no	0	0
P08581	Hepatocyte growth factor receptor; HGF receptor; EC=2.7.10.1; HGF/SF receptor; Proto-oncogene c-Met; Scatter factor receptor; SF receptor; Tyrosine-protein kinase Met; Flags: Precursor;	Homo sapiens	LDGILSKYFDLIYVH	Y830	ND	G1MWL5	Uncharacterized protein (Fragment)	LSKYFD	9	9	--	--	--	--	no	1	0
P08581	Hepatocyte growth factor receptor; HGF receptor; EC=2.7.10.1; HGF/SF receptor; Proto-oncogene c-Met; Scatter factor receptor; SF receptor; Tyrosine-protein kinase Met; Flags: Precursor;	Homo sapiens	MNKHFNMSIIISNGH	S637	F178	G1NGX7	Uncharacterized protein	GSAAFNMFIIIAICV	9	9	1	1	--	--	no	0	0
P08670	Vimentin;	Homo sapiens	KRTLLIKTVETRDGQ	T446	T239	G1N6W4	Uncharacterized protein (Fragment)	KRTLLIKTVETRDGQ	0	0	0	0	1	2e-176	yes	0	0
P08670	Vimentin;	Homo sapiens	KSKFADLSEAANRNN	S299	S92	G1N6W4	Uncharacterized protein (Fragment)	KSKFADLSEAANRNN	0	0	0	0	1	2e-176	yes	0	3
P08670	Vimentin;	Homo sapiens	FAVEAANYQDTIGRL	Y358	Y151	G1N6W4	Uncharacterized protein (Fragment)	FAVEAANYQDTIGRL	0	0	0	0	1	2e-176	yes	0	0
P08670	Vimentin;	Homo sapiens	DGQVINETSQHHDDL	T458	T251	G1N6W4	Uncharacterized protein (Fragment)	DGQVINETSQHHDDL	0	0	0	0	1	2e-176	yes	1	3
P08670	Vimentin;	Homo sapiens	VDTHSKRTLLIKTVE	T441	T234	G1N6W4	Uncharacterized protein (Fragment)	VDTHSKRTLLIKTVE	0	0	0	0	1	2e-176	yes	0	0
P08670	Vimentin;	Homo sapiens	LQEAEEWYKSKFADL	Y291	Y84	G1N6W4	Uncharacterized protein (Fragment)	LQEAEEWYKSKFADL	0	0	0	0	1	2e-176	yes	0	0
P08670	Vimentin;	Homo sapiens	GQVINETSQHHDDLE	S459	S252	G1N6W4	Uncharacterized protein (Fragment)	GQVINETSQHHDDLE	0	0	0	0	1	2e-176	yes	2	17
P08670	Vimentin;	Homo sapiens	LRDVRQQYESVAAKN	Y276	Y69	G1N6W4	Uncharacterized protein (Fragment)	LRDVRQQYESVAAKN	0	0	0	0	1	2e-176	yes	0	1
P08670	Vimentin;	Homo sapiens	MARHLREYQDLLNVK	Y383	Y379	G1MQU5	Uncharacterized protein	MARHLREYQDLLNVK	0	0	0	0	5	1e-108	no	0	1
P08670	Vimentin;	Homo sapiens	LDIEIATYRKLLEGE	Y400	Y475	G1NEY4	Uncharacterized protein	LDIEIATYRKLLEGE	0	0	0	0	10	5e-68	no	0	0
P08670	Vimentin;	Homo sapiens	LNDRFANYIDKVRFL	Y117	Y113	G1NFL3	Uncharacterized protein (Fragment)	LNDRFANYIEKVRFL	1	0	1	0	3	2e-138	no	0	7
P08670	Vimentin;	Homo sapiens	EYRRQVQSLTCEVDA	S325	S118	G1N6W4	Uncharacterized protein (Fragment)	EYRRQIQSLTCEVDA	1	0	1	0	1	2e-176	yes	0	3
P08670	Vimentin;	Homo sapiens	RRQVQSLTCEVDALK	T327	T120	G1N6W4	Uncharacterized protein (Fragment)	RRQIQSLTCEVDALK	1	0	1	0	1	2e-176	yes	0	1
P08670	Vimentin;	Homo sapiens	RQDVDNASLARLDLE	S214	S7	G1N6W4	Uncharacterized protein (Fragment)	QDVDNASLARLDLER	1	1	0	0	1	2e-176	yes	0	6
P08670	Vimentin;	Homo sapiens	DLERKVESLQEEIAF	S226	S19	G1N6W4	Uncharacterized protein (Fragment)	DLERKVESLQEEIVF	1	1	0	0	1	2e-176	yes	0	2
P08670	Vimentin;	Homo sapiens	ALKGTNESLERQMRE	S339	S132	G1N6W4	Uncharacterized protein (Fragment)	ALKGSNESLERQMRE	1	1	1	0	1	2e-176	yes	0	2
P08670	Vimentin;	Homo sapiens	VQIDVDVSKPDLTAA	S261	S54	G1N6W4	Uncharacterized protein (Fragment)	IQIDMDVSKPDLTAA	2	1	1	0	1	2e-176	yes	0	1
P08670	Vimentin;	Homo sapiens	LPLVDTHSKRTLLIK	S438	S231	G1N6W4	Uncharacterized protein (Fragment)	QPMVDTHSKRTLLIK	2	1	0	0	1	2e-176	yes	0	2
P08670	Vimentin;	Homo sapiens	DSLPLVDTHSKRTLL	T436	T229	G1N6W4	Uncharacterized protein (Fragment)	ESQPMVDTHSKRTLL	3	1	1	0	1	2e-176	yes	0	2
P08670	Vimentin;	Homo sapiens	RQAKQESTEYRRQVQ	T317	N110	G1N6W4	Uncharacterized protein (Fragment)	RQAKQEANEYRRQIQ	3	2	2	1	1	2e-176	yes	0	0
P08670	Vimentin;	Homo sapiens	LRQAKQESTEYRRQV	S316	A109	G1N6W4	Uncharacterized protein (Fragment)	LRQAKQEANEYRRQI	3	2	2	1	1	2e-176	yes	0	1
P08670	Vimentin;	Homo sapiens	KLLEGEESRISLPLP	S409	S202	G1N6W4	Uncharacterized protein (Fragment)	KLLEGEESRINMPIP	3	2	2	0	1	2e-176	yes	0	2
P08670	Vimentin;	Homo sapiens	LRETNLDSLPLVDTH	S430	S223	G1N6W4	Uncharacterized protein (Fragment)	LRETNIESQPMVDTH	4	2	4	1	1	2e-176	yes	2	8
P08670	Vimentin;	Homo sapiens	LPLPNFSSLNLRETN	S420	S213	G1N6W4	Uncharacterized protein (Fragment)	MPIPTFASLNLRETN	4	3	2	1	1	2e-176	yes	0	5
P08670	Vimentin;	Homo sapiens	INTEFKNTRTNEKVE	T99	T67	G1MPT3	Uncharacterized protein (Fragment)	LNSEFRETRTNEKVE	4	4	2	1	2	9e-172	no	0	1
P08670	Vimentin;	Homo sapiens	SSLNLRETNLDSLPL	T426	T219	G1N6W4	Uncharacterized protein (Fragment)	ASLNLRETNIESQPM	5	3	2	0	1	2e-176	yes	0	5
P08670	Vimentin;	Homo sapiens	KSRLGDLYEEEMREL	Y150	Y118	G1MPT3	Uncharacterized protein (Fragment)	PSRLADVYQEELREL	5	3	4	1	2	9e-172	no	0	2
P08670	Vimentin;	Homo sapiens	SLPLPNFSSLNLRET	S419	A212	G1N6W4	Uncharacterized protein (Fragment)	NMPIPTFASLNLRET	5	4	3	1	1	2e-176	yes	1	8
P08670	Vimentin;	Homo sapiens	EGEESRISLPLPNFS	S412	N205	G1N6W4	Uncharacterized protein (Fragment)	EGEESRINMPIPTFA	5	4	3	0	1	2e-176	yes	0	7
P08670	Vimentin;	Homo sapiens	EAENTLQSFRQDVDN	S205	A173	G1MPT3	Uncharacterized protein (Fragment)	EAESTLAAYRQDVDA	5	4	4	1	2	9e-172	no	0	1
P08670	Vimentin;	Homo sapiens	FGGPGTASRPSSSRS	S22	S8	G1N1L2	Uncharacterized protein (Fragment)	XGGPPTSSSSSSSRS	5	5	4	3	--	--	no	0	1
P08670	Vimentin;	Homo sapiens	SRPSSSRSYVTTSTR	S29	G7	G1MU71	Ubiquitin carboxyl-terminal hydrolase (Fragment)	TPSSPSGYVSTSTLL	7	7	4	3	--	--	no	0	1
P08670	Vimentin;	Homo sapiens	TRSVSSSSYRRMFGG	S10	S12	G1NFL3	Uncharacterized protein (Fragment)	SSSQRVSSYRRTFGG	7	7	3	3	3	2e-138	no	2	3
P08670	Vimentin;	Homo sapiens	RPSSSRSYVTTSTRT	Y30	Y8	G1MU71	Ubiquitin carboxyl-terminal hydrolase (Fragment)	TPSSPSGYVSTSTLL	7	7	4	3	--	--	no	0	2
P08670	Vimentin;	Homo sapiens	RSVSSSSYRRMFGGP	Y11	Y13	G1NFL3	Uncharacterized protein (Fragment)	SSQRVSSYRRTFGGG	7	7	2	2	3	2e-138	no	0	0
P08670	Vimentin;	Homo sapiens	GGVYATRSSAVRLRS	S65	S387	G1MY97	Uncharacterized protein (Fragment)	KSPSRTRSPARRLRS	7	7	2	1	--	--	no	0	1
P08670	Vimentin;	Homo sapiens	TTSTRTYSLGSALRP	S39	S261	G1NQ02	Uncharacterized protein (Fragment)	QGGARTYSLGSITSP	8	8	1	0	--	--	no	7	13
P08670	Vimentin;	Homo sapiens	MSTRSVSSSSYRRMF	S8	S532	G1NJ78	Uncharacterized protein	IPRNSDISQSYRRMF	8	8	3	2	--	--	no	2	1
P08670	Vimentin;	Homo sapiens	MSTRSVSSSSYRRMF	S8	S532	G1NJ78	Uncharacterized protein	IPRNSDISQSYRRMF	8	8	3	2	--	--	no	2	1
P08670	Vimentin;	Homo sapiens	MSTRSVSSSSYRRMF	S8	S532	G1NJ78	Uncharacterized protein	IPRNSDISQSYRRMF	8	8	3	2	--	--	no	2	1
P08670	Vimentin;	Homo sapiens	MSTRSVSSSSYRRMF	S8	S532	G1NJ78	Uncharacterized protein	IPRNSDISQSYRRMF	8	8	3	2	--	--	no	2	1
P08670	Vimentin;	Homo sapiens	GVYATRSSAVRLRSS	S66	S421	G1MQC7	Uncharacterized protein	GMNLSSAPAVRLRSS	8	8	2	2	--	--	no	1	2
P08670	Vimentin;	Homo sapiens	VTTSTRTYSLGSALR	Y38	Y260	G1NQ02	Uncharacterized protein (Fragment)	IQGGARTYSLGSITS	8	8	2	1	--	--	no	0	3
P08670	Vimentin;	Homo sapiens	YVTTSTRTYSLGSAL	T37	T259	G1NQ02	Uncharacterized protein (Fragment)	PIQGGARTYSLGSIT	8	8	3	2	--	--	no	0	0
P08670	Vimentin;	Homo sapiens	RMFGGPGTASRPSSS	T20	N346	G1MTW1	Uncharacterized protein (Fragment)	TSSCSPGNSSRPSSP	8	8	2	2	--	--	no	1	4
P08670	Vimentin;	Homo sapiens	SSAVRLRSSVPGVRL	S72	S427	G1MQC7	Uncharacterized protein	APAVRLRSSTQQRAL	8	8	0	0	--	--	no	7	6
P08670	Vimentin;	Homo sapiens	PGTASRPSSSRSYVT	S25	S304	G1NFE8	Uncharacterized protein (Fragment)	VAPSSRPSSSRLIEH	8	8	1	1	--	--	no	0	3
P08670	Vimentin;	Homo sapiens	STRSVSSSSYRRMFG	S9	Q533	G1NJ78	Uncharacterized protein	PRNSDISQSYRRMFQ	8	8	3	2	--	--	no	2	2
P08670	Vimentin;	Homo sapiens	GVRLLQDSVDFSLAD	S83	S247	G1NIN9	Uncharacterized protein	LSVSLQDSVDFLSLS	8	8	1	1	--	--	no	5	7
P08670	Vimentin;	Homo sapiens	RSYVTTSTRTYSLGS	T35	S257	G1NQ02	Uncharacterized protein (Fragment)	SSPIQGGARTYSLGS	8	8	5	3	--	--	no	0	1
P08670	Vimentin;	Homo sapiens	GTASRPSSSRSYVTT	S26	S305	G1NFE8	Uncharacterized protein (Fragment)	APSSRPSSSRLIEHE	8	8	0	0	--	--	no	1	2
P08670	Vimentin;	Homo sapiens	SAVRLRSSVPGVRLL	S73	S428	G1MQC7	Uncharacterized protein	PAVRLRSSTQQRALR	8	8	0	0	--	--	no	7	12
P08670	Vimentin;	Homo sapiens	TASRPSSSRSYVTTS	S27	S306	G1NFE8	Uncharacterized protein (Fragment)	PSSRPSSSRLIEHEI	8	8	0	0	--	--	no	0	1
P08670	Vimentin;	Homo sapiens	TRTYSLGSALRPSTS	S42	S264	G1NQ02	Uncharacterized protein (Fragment)	ARTYSLGSITSPSFP	8	8	0	0	--	--	no	1	10
P08670	Vimentin;	Homo sapiens	QLKGQGKSRLGDLYE	S144	T437	G1MS73	Uncharacterized protein (Fragment)	LSKGQGKTRDDTADY	9	9	1	0	--	--	no	0	4
P08670	Vimentin;	Homo sapiens	SSSRSYVTTSTRTYS	T32	ND	G1MXL6	Uncharacterized protein (Fragment)	SSRSYV	9	9	--	--	--	--	no	0	1
P08670	Vimentin;	Homo sapiens	PSTSRSLYASSPGGV	Y53	?	G1MZY7	Uncharacterized protein (Fragment)	PSTSRAL	9	9	1	0	--	--	no	0	16
P08670	Vimentin;	Homo sapiens	LRPSTSRSLYASSPG	S51	A157	G1MZY7	Uncharacterized protein (Fragment)	PSPSTSRALSELQRF	9	9	1	0	--	--	no	1	15
P08670	Vimentin;	Homo sapiens	SPGGVYATRSSAVRL	T63	ND	G1N5R1	Uncharacterized protein	GVYATR	9	9	--	--	--	--	no	0	0
P08670	Vimentin;	Homo sapiens	SRSYVTTSTRTYSLG	S34	ND	G1NQ02	Uncharacterized protein (Fragment)	RTYSLG	9	9	--	--	--	--	no	0	1
P08670	Vimentin;	Homo sapiens	ASSPGGVYATRSSAV	Y61	ND	G1N5R1	Uncharacterized protein	GVYATR	9	9	--	--	--	--	no	0	24
P08670	Vimentin;	Homo sapiens	TSRSLYASSPGGVYA	S55	T390	G1ND67	Uncharacterized protein (Fragment)	LPRSLYSTSPRGTMM	9	9	2	0	--	--	no	2	6
P08670	Vimentin;	Homo sapiens	SRSLYASSPGGVYAT	S56	S391	G1ND67	Uncharacterized protein (Fragment)	PRSLYSTSPRGTMMR	9	9	2	0	--	--	no	12	27
P08670	Vimentin;	Homo sapiens	GSALRPSTSRSLYAS	T48	ND	G3UQU9	Uncharacterized protein	SRSLY	10	10	--	--	--	--	no	0	3
P08670	Vimentin;	Homo sapiens	LGSALRPSTSRSLYA	S47	ND	G3UQU9	Uncharacterized protein	SRSLY	10	10	--	--	--	--	no	0	3
P09619	Platelet-derived growth factor receptor beta; PDGF-R-beta; PDGFR-beta; EC=2.7.10.1; Beta platelet-derived growth factor receptor; Beta-type platelet-derived growth factor receptor; CD140 antigen-like family member B; Platelet-derived growth factor receptor 1; PDGFR-1; CD_antigen=CD140b; Flags: Precursor;	Homo sapiens	IITEYCRYGDLVDYL	Y686	Y688	G1N4V8	Tyrosine-protein kinase receptor (Fragment)	IITEYCRYGDLVDYL	0	0	0	0	1	0	yes	1	1
P09619	Platelet-derived growth factor receptor beta; PDGF-R-beta; PDGFR-beta; EC=2.7.10.1; Beta platelet-derived growth factor receptor; Beta-type platelet-derived growth factor receptor; CD140 antigen-like family member B; Platelet-derived growth factor receptor 1; PDGFR-1; CD_antigen=CD140b; Flags: Precursor;	Homo sapiens	VSSDGHEYIYVDPMQ	Y579	Y581	G1N4V8	Tyrosine-protein kinase receptor (Fragment)	VSSDGHEYIYVDPMQ	0	0	0	0	1	0	yes	7	0
P09619	Platelet-derived growth factor receptor beta; PDGF-R-beta; PDGFR-beta; EC=2.7.10.1; Beta platelet-derived growth factor receptor; Beta-type platelet-derived growth factor receptor; CD140 antigen-like family member B; Platelet-derived growth factor receptor 1; PDGFR-1; CD_antigen=CD140b; Flags: Precursor;	Homo sapiens	DIMRDSNYISKGSTF	Y857	Y860	G1N4V8	Tyrosine-protein kinase receptor (Fragment)	DIMRDSNYISKGSTF	0	0	0	0	1	0	yes	9	0
P09619	Platelet-derived growth factor receptor beta; PDGF-R-beta; PDGFR-beta; EC=2.7.10.1; Beta platelet-derived growth factor receptor; Beta-type platelet-derived growth factor receptor; CD140 antigen-like family member B; Platelet-derived growth factor receptor 1; PDGFR-1; CD_antigen=CD140b; Flags: Precursor;	Homo sapiens	LWQKKPRYEIRWKVI	Y562	Y564	G1N4V8	Tyrosine-protein kinase receptor (Fragment)	LWQKKPRYEIRWKVI	0	0	0	0	1	0	yes	2	0
P09619	Platelet-derived growth factor receptor beta; PDGF-R-beta; PDGFR-beta; EC=2.7.10.1; Beta platelet-derived growth factor receptor; Beta-type platelet-derived growth factor receptor; CD140 antigen-like family member B; Platelet-derived growth factor receptor 1; PDGFR-1; CD_antigen=CD140b; Flags: Precursor;	Homo sapiens	RYGDLVDYLHRNKHT	Y692	Y694	G1N4V8	Tyrosine-protein kinase receptor (Fragment)	RYGDLVDYLHRNKHT	0	0	0	0	1	0	yes	0	0
P09619	Platelet-derived growth factor receptor beta; PDGF-R-beta; PDGFR-beta; EC=2.7.10.1; Beta platelet-derived growth factor receptor; Beta-type platelet-derived growth factor receptor; CD140 antigen-like family member B; Platelet-derived growth factor receptor 1; PDGFR-1; CD_antigen=CD140b; Flags: Precursor;	Homo sapiens	CTKGGPIYIITEYCR	Y678	Y680	G1N4V8	Tyrosine-protein kinase receptor (Fragment)	CTKGGPIYIITEYCR	0	0	0	0	1	0	yes	0	0
P09619	Platelet-derived growth factor receptor beta; PDGF-R-beta; PDGFR-beta; EC=2.7.10.1; Beta platelet-derived growth factor receptor; Beta-type platelet-derived growth factor receptor; CD140 antigen-like family member B; Platelet-derived growth factor receptor 1; PDGFR-1; CD_antigen=CD140b; Flags: Precursor;	Homo sapiens	SDGHEYIYVDPMQLP	Y581	Y583	G1N4V8	Tyrosine-protein kinase receptor (Fragment)	SDGHEYIYVDPMQLP	0	0	0	0	1	0	yes	5	0
P09619	Platelet-derived growth factor receptor beta; PDGF-R-beta; PDGFR-beta; EC=2.7.10.1; Beta platelet-derived growth factor receptor; Beta-type platelet-derived growth factor receptor; CD140 antigen-like family member B; Platelet-derived growth factor receptor 1; PDGFR-1; CD_antigen=CD140b; Flags: Precursor;	Homo sapiens	DMKGDVKYADIESSN	Y763	Y764	G1N4V8	Tyrosine-protein kinase receptor (Fragment)	DMKGEVKYADIESSN	1	0	1	0	1	0	yes	6	0
P09619	Platelet-derived growth factor receptor beta; PDGF-R-beta; PDGFR-beta; EC=2.7.10.1; Beta platelet-derived growth factor receptor; Beta-type platelet-derived growth factor receptor; CD140 antigen-like family member B; Platelet-derived growth factor receptor 1; PDGFR-1; CD_antigen=CD140b; Flags: Precursor;	Homo sapiens	DQLVLGRTLGSGAFG	T605	T607	G1N4V8	Tyrosine-protein kinase receptor (Fragment)	DKLVLGRTLGSGAFG	1	1	0	0	1	0	yes	0	0
P09619	Platelet-derived growth factor receptor beta; PDGF-R-beta; PDGFR-beta; EC=2.7.10.1; Beta platelet-derived growth factor receptor; Beta-type platelet-derived growth factor receptor; CD140 antigen-like family member B; Platelet-derived growth factor receptor 1; PDGFR-1; CD_antigen=CD140b; Flags: Precursor;	Homo sapiens	VLGRTLGSGAFGQVV	S608	S610	G1N4V8	Tyrosine-protein kinase receptor (Fragment)	VLGRTLGSGAFGRVV	1	1	0	0	1	0	yes	0	0
P09619	Platelet-derived growth factor receptor beta; PDGF-R-beta; PDGFR-beta; EC=2.7.10.1; Beta platelet-derived growth factor receptor; Beta-type platelet-derived growth factor receptor; CD140 antigen-like family member B; Platelet-derived growth factor receptor 1; PDGFR-1; CD_antigen=CD140b; Flags: Precursor;	Homo sapiens	AHASDEIYEIMQKCW	Y934	Y937	G1N4V8	Tyrosine-protein kinase receptor (Fragment)	THASDEIYDIMQKCW	2	1	1	0	1	0	yes	1	2
P09619	Platelet-derived growth factor receptor beta; PDGF-R-beta; PDGFR-beta; EC=2.7.10.1; Beta platelet-derived growth factor receptor; Beta-type platelet-derived growth factor receptor; CD140 antigen-like family member B; Platelet-derived growth factor receptor 1; PDGFR-1; CD_antigen=CD140b; Flags: Precursor;	Homo sapiens	SKDESVDYVPMLDMK	Y751	Y752	G1N4V8	Tyrosine-protein kinase receptor (Fragment)	SKDESLDYVPMSDMK	2	2	2	1	1	0	yes	17	0
P09619	Platelet-derived growth factor receptor beta; PDGF-R-beta; PDGFR-beta; EC=2.7.10.1; Beta platelet-derived growth factor receptor; Beta-type platelet-derived growth factor receptor; CD140 antigen-like family member B; Platelet-derived growth factor receptor 1; PDGFR-1; CD_antigen=CD140b; Flags: Precursor;	Homo sapiens	TGESDGGYMDMSKDE	Y740	Y741	G1N4V8	Tyrosine-protein kinase receptor (Fragment)	SVESDGGYMDMSKDE	2	2	0	0	1	0	yes	9	0
P09619	Platelet-derived growth factor receptor beta; PDGF-R-beta; PDGFR-beta; EC=2.7.10.1; Beta platelet-derived growth factor receptor; Beta-type platelet-derived growth factor receptor; CD140 antigen-like family member B; Platelet-derived growth factor receptor 1; PDGFR-1; CD_antigen=CD140b; Flags: Precursor;	Homo sapiens	PNEGDNDYIIPLPDP	Y1021	Y1023	G1N4V8	Tyrosine-protein kinase receptor (Fragment)	QNGGENDYIIPLPDP	3	2	1	0	1	0	yes	13	0
P09619	Platelet-derived growth factor receptor beta; PDGF-R-beta; PDGFR-beta; EC=2.7.10.1; Beta platelet-derived growth factor receptor; Beta-type platelet-derived growth factor receptor; CD140 antigen-like family member B; Platelet-derived growth factor receptor 1; PDGFR-1; CD_antigen=CD140b; Flags: Precursor;	Homo sapiens	YNAIKRGYRMAQPAH	Y921	Y924	G1N4V8	Tyrosine-protein kinase receptor (Fragment)	YNAIKRGYRMSKPTH	3	3	2	0	1	0	yes	0	0
P09619	Platelet-derived growth factor receptor beta; PDGF-R-beta; PDGFR-beta; EC=2.7.10.1; Beta platelet-derived growth factor receptor; Beta-type platelet-derived growth factor receptor; CD140 antigen-like family member B; Platelet-derived growth factor receptor 1; PDGFR-1; CD_antigen=CD140b; Flags: Precursor;	Homo sapiens	MAQPAHASDEIYEIM	S930	S933	G1N4V8	Tyrosine-protein kinase receptor (Fragment)	MSKPTHASDEIYDIM	4	3	1	1	1	0	yes	0	0
P09619	Platelet-derived growth factor receptor beta; PDGF-R-beta; PDGFR-beta; EC=2.7.10.1; Beta platelet-derived growth factor receptor; Beta-type platelet-derived growth factor receptor; CD140 antigen-like family member B; Platelet-derived growth factor receptor 1; PDGFR-1; CD_antigen=CD140b; Flags: Precursor;	Homo sapiens	ADIESSNYMAPYDNY	Y771	Y772	G1N4V8	Tyrosine-protein kinase receptor (Fragment)	ADIESSNYGTPYELD	5	4	2	2	1	0	yes	11	1
P09619	Platelet-derived growth factor receptor beta; PDGF-R-beta; PDGFR-beta; EC=2.7.10.1; Beta platelet-derived growth factor receptor; Beta-type platelet-derived growth factor receptor; CD140 antigen-like family member B; Platelet-derived growth factor receptor 1; PDGFR-1; CD_antigen=CD140b; Flags: Precursor;	Homo sapiens	GEGYKKKYQQVDEEF	Y970	Y973	G1N4V8	Tyrosine-protein kinase receptor (Fragment)	VDCYRKRYQQVDEEF	5	5	2	0	1	0	yes	1	1
P09619	Platelet-derived growth factor receptor beta; PDGF-R-beta; PDGFR-beta; EC=2.7.10.1; Beta platelet-derived growth factor receptor; Beta-type platelet-derived growth factor receptor; CD140 antigen-like family member B; Platelet-derived growth factor receptor 1; PDGFR-1; CD_antigen=CD140b; Flags: Precursor;	Homo sapiens	LDTSSVLYTAVQPNE	Y1009	Y13	G1N5F0	Uncharacterized protein	ETFSSVLYTAVLNNF	7	7	0	0	--	--	no	14	0
P09619	Platelet-derived growth factor receptor beta; PDGF-R-beta; PDGFR-beta; EC=2.7.10.1; Beta platelet-derived growth factor receptor; Beta-type platelet-derived growth factor receptor; CD140 antigen-like family member B; Platelet-derived growth factor receptor 1; PDGFR-1; CD_antigen=CD140b; Flags: Precursor;	Homo sapiens	YMAPYDNYVPSAPER	Y778	Y781	G1N4V8	Tyrosine-protein kinase receptor (Fragment)	TPYELDSYSPSAPER	7	7	2	2	1	0	yes	2	1
P09619	Platelet-derived growth factor receptor beta; PDGF-R-beta; PDGFR-beta; EC=2.7.10.1; Beta platelet-derived growth factor receptor; Beta-type platelet-derived growth factor receptor; CD140 antigen-like family member B; Platelet-derived growth factor receptor 1; PDGFR-1; CD_antigen=CD140b; Flags: Precursor;	Homo sapiens	RPPSAELYSNALPVG	Y716	F614	G1MWG8	Uncharacterized protein (Fragment)	RPPSAELFHYDSTNA	8	7	1	0	--	--	no	4	0
P09619	Platelet-derived growth factor receptor beta; PDGF-R-beta; PDGFR-beta; EC=2.7.10.1; Beta platelet-derived growth factor receptor; Beta-type platelet-derived growth factor receptor; CD140 antigen-like family member B; Platelet-derived growth factor receptor 1; PDGFR-1; CD_antigen=CD140b; Flags: Precursor;	Homo sapiens	SGCPAPRAEAEDSFL	S1104	E1105	G1MVL0	Uncharacterized protein (Fragment)	PKPEAEDEFLRMCRL	8	8	2	2	--	--	no	1	0
P09619	Platelet-derived growth factor receptor beta; PDGF-R-beta; PDGFR-beta; EC=2.7.10.1; Beta platelet-derived growth factor receptor; Beta-type platelet-derived growth factor receptor; CD140 antigen-like family member B; Platelet-derived growth factor receptor 1; PDGFR-1; CD_antigen=CD140b; Flags: Precursor;	Homo sapiens	SSNYMAPYDNYVPSA	Y775	Y1960	G1N988	Uncharacterized protein	GKSYKAPYDNCTQYT	9	9	1	1	--	--	no	3	0
P10398	Serine/threonine-protein kinase A-Raf; EC=2.7.11.1; Proto-oncogene A-Raf; Proto-oncogene A-Raf-1; Proto-oncogene Pks;	Homo sapiens	QTAQGMDYLHAKNII	Y419	Y458	G1N0N1	Uncharacterized protein	QTAQGMDYLHAKNII	0	0	0	0	1	0	yes	0	1
P10398	Serine/threonine-protein kinase A-Raf; EC=2.7.11.1; Proto-oncogene A-Raf; Proto-oncogene A-Raf-1; Proto-oncogene Pks;	Homo sapiens	IFLHEGLTVKIGDFG	T442	T481	G1N0N1	Uncharacterized protein	IFLHEGLTVKIGDFG	0	0	0	0	1	0	yes	0	1
P10398	Serine/threonine-protein kinase A-Raf; EC=2.7.11.1; Proto-oncogene A-Raf; Proto-oncogene A-Raf-1; Proto-oncogene Pks;	Homo sapiens	IIHRDLKSNNIFLHE	S432	S525	G3USZ3	Uncharacterized protein (Fragment)	IIHRDLKSNNIFLHE	0	0	0	0	3	0	no	1	1
P10398	Serine/threonine-protein kinase A-Raf; EC=2.7.11.1; Proto-oncogene A-Raf; Proto-oncogene A-Raf-1; Proto-oncogene Pks;	Homo sapiens	LIDVARQTAQGMDYL	T413	T452	G1N0N1	Uncharacterized protein	LIDIARQTAQGMDYL	1	0	1	0	1	0	yes	0	1
P10398	Serine/threonine-protein kinase A-Raf; EC=2.7.11.1; Proto-oncogene A-Raf; Proto-oncogene A-Raf-1; Proto-oncogene Pks;	Homo sapiens	QRIRSTSTPNVHMVS	T215	T260	G1N0N1	Uncharacterized protein	QRQRSTSTPNVHMVS	1	1	0	0	1	0	yes	0	4
P10398	Serine/threonine-protein kinase A-Raf; EC=2.7.11.1; Proto-oncogene A-Raf; Proto-oncogene A-Raf-1; Proto-oncogene Pks;	Homo sapiens	SLPKIERSASEPSLH	S580	S619	G1N0N1	Uncharacterized protein	SLPKINRSASEPSLH	1	1	1	1	1	0	yes	0	3
P10398	Serine/threonine-protein kinase A-Raf; EC=2.7.11.1; Proto-oncogene A-Raf; Proto-oncogene A-Raf-1; Proto-oncogene Pks;	Homo sapiens	IGDFGLATVKTRWSG	T452	T491	G1N0N1	Uncharacterized protein	IGDFGLATVKSRWSG	1	1	1	0	1	0	yes	0	1
P10398	Serine/threonine-protein kinase A-Raf; EC=2.7.11.1; Proto-oncogene A-Raf; Proto-oncogene A-Raf-1; Proto-oncogene Pks;	Homo sapiens	IFMVGRGYLSPDLSK	Y526	Y565	G1N0N1	Uncharacterized protein	IFMVGRGYASPDLSK	1	1	1	1	1	0	yes	0	1
P10398	Serine/threonine-protein kinase A-Raf; EC=2.7.11.1; Proto-oncogene A-Raf; Proto-oncogene A-Raf-1; Proto-oncogene Pks;	Homo sapiens	PKIERSASEPSLHRT	S582	S621	G1N0N1	Uncharacterized protein	PKINRSASEPSLHRA	2	2	1	1	1	0	yes	1	15
P10398	Serine/threonine-protein kinase A-Raf; EC=2.7.11.1; Proto-oncogene A-Raf; Proto-oncogene A-Raf-1; Proto-oncogene Pks;	Homo sapiens	TPNVHMVSTTAPMDS	S222	S267	G1N0N1	Uncharacterized protein	TPNVHMVSTTMPVDS	2	2	1	1	1	0	yes	0	0
P10398	Serine/threonine-protein kinase A-Raf; EC=2.7.11.1; Proto-oncogene A-Raf; Proto-oncogene A-Raf-1; Proto-oncogene Pks;	Homo sapiens	LQRIRSTSTPNVHMV	S214	S259	G1N0N1	Uncharacterized protein	SQRQRSTSTPNVHMV	2	2	1	1	1	0	yes	1	2
P10398	Serine/threonine-protein kinase A-Raf; EC=2.7.11.1; Proto-oncogene A-Raf; Proto-oncogene A-Raf-1; Proto-oncogene Pks;	Homo sapiens	PLQRIRSTSTPNVHM	T213	T258	G1N0N1	Uncharacterized protein	LSQRQRSTSTPNVHM	3	3	1	1	1	0	yes	0	2
P10398	Serine/threonine-protein kinase A-Raf; EC=2.7.11.1; Proto-oncogene A-Raf; Proto-oncogene A-Raf-1; Proto-oncogene Pks;	Homo sapiens	PNVHMVSTTAPMDSN	T223	T268	G1N0N1	Uncharacterized protein	PNVHMVSTTMPVDSR	3	3	2	1	1	0	yes	0	0
P10398	Serine/threonine-protein kinase A-Raf; EC=2.7.11.1; Proto-oncogene A-Raf; Proto-oncogene A-Raf-1; Proto-oncogene Pks;	Homo sapiens	TIELLQRSLPKIERS	S573	S612	G1N0N1	Uncharacterized protein	SIELLQHSLPKINRS	3	3	1	1	1	0	yes	0	1
P10398	Serine/threonine-protein kinase A-Raf; EC=2.7.11.1; Proto-oncogene A-Raf; Proto-oncogene A-Raf-1; Proto-oncogene Pks;	Homo sapiens	SPDLSKISSNCPKAM	S535	Y574	G1N0N1	Uncharacterized protein	SPDLSKLYKNCPKAM	3	3	3	2	1	0	yes	0	1
P10398	Serine/threonine-protein kinase A-Raf; EC=2.7.11.1; Proto-oncogene A-Raf; Proto-oncogene A-Raf-1; Proto-oncogene Pks;	Homo sapiens	MVGRGYLSPDLSKIS	S528	S567	G1N0N1	Uncharacterized protein	MVGRGYASPDLSKLY	3	3	1	1	1	0	yes	0	1
P10398	Serine/threonine-protein kinase A-Raf; EC=2.7.11.1; Proto-oncogene A-Raf; Proto-oncogene A-Raf-1; Proto-oncogene Pks;	Homo sapiens	FGLATVKTRWSGAQP	T455	S494	G1N0N1	Uncharacterized protein	FGLATVKSRWSGSQQ	3	3	1	0	1	0	yes	0	1
P10398	Serine/threonine-protein kinase A-Raf; EC=2.7.11.1; Proto-oncogene A-Raf; Proto-oncogene A-Raf-1; Proto-oncogene Pks;	Homo sapiens	IGTGSFGTVFRGRWH	T323	T362	G1N0N1	Uncharacterized protein	IGSGSFGTVYKGKWH	4	3	2	0	1	0	yes	0	1
P10398	Serine/threonine-protein kinase A-Raf; EC=2.7.11.1; Proto-oncogene A-Raf; Proto-oncogene A-Raf-1; Proto-oncogene Pks;	Homo sapiens	APLQRIRSTSTPNVH	S212	S257	G1N0N1	Uncharacterized protein	TLSQRQRSTSTPNVH	4	4	1	1	1	0	yes	0	2
P10398	Serine/threonine-protein kinase A-Raf; EC=2.7.11.1; Proto-oncogene A-Raf; Proto-oncogene A-Raf-1; Proto-oncogene Pks;	Homo sapiens	NVHMVSTTAPMDSNL	T224	T269	G1N0N1	Uncharacterized protein	NVHMVSTTMPVDSRI	4	4	2	1	1	0	yes	0	0
P10398	Serine/threonine-protein kinase A-Raf; EC=2.7.11.1; Proto-oncogene A-Raf; Proto-oncogene A-Raf-1; Proto-oncogene Pks;	Homo sapiens	ATVKTRWSGAQPLEQ	S458	S497	G1N0N1	Uncharacterized protein	ATVKSRWSGSQQVEQ	4	4	3	1	1	0	yes	0	0
P10398	Serine/threonine-protein kinase A-Raf; EC=2.7.11.1; Proto-oncogene A-Raf; Proto-oncogene A-Raf-1; Proto-oncogene Pks;	Homo sapiens	GYLSPDLSKISSNCP	S532	S571	G1N0N1	Uncharacterized protein	GYASPDLSKLYKNCP	4	4	3	2	1	0	yes	0	1
P10398	Serine/threonine-protein kinase A-Raf; EC=2.7.11.1; Proto-oncogene A-Raf; Proto-oncogene A-Raf-1; Proto-oncogene Pks;	Homo sapiens	PDLSKISSNCPKAMR	S536	K575	G1N0N1	Uncharacterized protein	PDLSKLYKNCPKAMK	4	4	3	2	1	0	yes	0	1
P10398	Serine/threonine-protein kinase A-Raf; EC=2.7.11.1; Proto-oncogene A-Raf; Proto-oncogene A-Raf-1; Proto-oncogene Pks;	Homo sapiens	AVKVLKVSQPTAEQA	S341	V380	G1N0N1	Uncharacterized protein	AVKILKVVDPTPEQF	5	4	4	3	1	0	yes	0	1
P10398	Serine/threonine-protein kinase A-Raf; EC=2.7.11.1; Proto-oncogene A-Raf; Proto-oncogene A-Raf-1; Proto-oncogene Pks;	Homo sapiens	VLKVSQPTAEQAQAF	T344	T383	G1N0N1	Uncharacterized protein	ILKVVDPTPEQFQAF	5	4	4	4	1	0	yes	0	1
P10398	Serine/threonine-protein kinase A-Raf; EC=2.7.11.1; Proto-oncogene A-Raf; Proto-oncogene A-Raf-1; Proto-oncogene Pks;	Homo sapiens	LKRIGTGSFGTVFRG	S320	S359	G1N0N1	Uncharacterized protein	STRIGSGSFGTVYKG	5	4	1	0	1	0	yes	0	1
P10398	Serine/threonine-protein kinase A-Raf; EC=2.7.11.1; Proto-oncogene A-Raf; Proto-oncogene A-Raf-1; Proto-oncogene Pks;	Homo sapiens	ERSASEPSLHRTQAD	S585	S624	G1N0N1	Uncharacterized protein	NRSASEPSLHRASHT	5	5	0	0	1	0	yes	0	3
P10398	Serine/threonine-protein kinase A-Raf; EC=2.7.11.1; Proto-oncogene A-Raf; Proto-oncogene A-Raf-1; Proto-oncogene Pks;	Homo sapiens	AVGTVKVYLPNKQRT	Y24	F61	G1N0N1	Uncharacterized protein	TSNTIRVFLPNKQRT	6	4	3	0	1	0	yes	0	1
P10398	Serine/threonine-protein kinase A-Raf; EC=2.7.11.1; Proto-oncogene A-Raf; Proto-oncogene A-Raf-1; Proto-oncogene Pks;	Homo sapiens	VRDGMSVYDSLDKAL	Y42	H79	G1N0N1	Uncharacterized protein	VRNGMTLHDCLMKAL	6	5	5	2	1	0	yes	0	0
P10398	Serine/threonine-protein kinase A-Raf; EC=2.7.11.1; Proto-oncogene A-Raf; Proto-oncogene A-Raf-1; Proto-oncogene Pks;	Homo sapiens	GYRDSGYYWEVPPSE	Y302	Y341	G1N0N1	Uncharacterized protein	GQRDSSYYWEIEASE	6	5	3	2	1	0	yes	1	4
P10398	Serine/threonine-protein kinase A-Raf; EC=2.7.11.1; Proto-oncogene A-Raf; Proto-oncogene A-Raf-1; Proto-oncogene Pks;	Homo sapiens	QLLKRIGTGSFGTVF	T318	S357	G1N0N1	Uncharacterized protein	MLSTRIGSGSFGTVY	6	5	1	1	1	0	yes	0	2
P10398	Serine/threonine-protein kinase A-Raf; EC=2.7.11.1; Proto-oncogene A-Raf; Proto-oncogene A-Raf-1; Proto-oncogene Pks;	Homo sapiens	SRGGSDGTPRGSPSP	T253	T29	G3URI3	Uncharacterized protein (Fragment)	SPAGSDGTPKGSRPP	6	6	1	0	--	--	no	0	1
P10398	Serine/threonine-protein kinase A-Raf; EC=2.7.11.1; Proto-oncogene A-Raf; Proto-oncogene A-Raf-1; Proto-oncogene Pks;	Homo sapiens	KAMRRLLSDCLKFQR	S547	A586	G1N0N1	Uncharacterized protein	KAMKRLVADCLKKVR	6	6	3	0	1	0	yes	0	1
P10398	Serine/threonine-protein kinase A-Raf; EC=2.7.11.1; Proto-oncogene A-Raf; Proto-oncogene A-Raf-1; Proto-oncogene Pks;	Homo sapiens	AEQRERKSLADDKKK	S283	S383	G1NQF6	Uncharacterized protein (Fragment)	QIERERKSLAEDYIM	7	5	1	0	--	--	no	0	1
P10398	Serine/threonine-protein kinase A-Raf; EC=2.7.11.1; Proto-oncogene A-Raf; Proto-oncogene A-Raf-1; Proto-oncogene Pks;	Homo sapiens	AAGSRGGSDGTPRGS	S250	S26	G3URI3	Uncharacterized protein (Fragment)	SVCSPAGSDGTPKGS	7	7	3	3	--	--	no	0	1
P10398	Serine/threonine-protein kinase A-Raf; EC=2.7.11.1; Proto-oncogene A-Raf; Proto-oncogene A-Raf-1; Proto-oncogene Pks;	Homo sapiens	SGRKSPHSKSPAEQR	S272	S1423	G1NMI1	Uncharacterized protein	SGRSSPHSSSAFYMG	7	7	2	2	--	--	no	0	2
P10398	Serine/threonine-protein kinase A-Raf; EC=2.7.11.1; Proto-oncogene A-Raf; Proto-oncogene A-Raf-1; Proto-oncogene Pks;	Homo sapiens	GTPRGSPSPASVSSG	S259	S258	G1N0X3	Uncharacterized protein	SADRNSPSPSSVASS	7	7	2	1	--	--	no	1	1
P10398	Serine/threonine-protein kinase A-Raf; EC=2.7.11.1; Proto-oncogene A-Raf; Proto-oncogene A-Raf-1; Proto-oncogene Pks;	Homo sapiens	RGSPSPASVSSGRKS	S262	S261	G1N0X3	Uncharacterized protein	RNSPSPSSVASSDSG	7	7	2	0	--	--	no	1	1
P10398	Serine/threonine-protein kinase A-Raf; EC=2.7.11.1; Proto-oncogene A-Raf; Proto-oncogene A-Raf-1; Proto-oncogene Pks;	Homo sapiens	SVSSGRKSPHSKSPA	S269	S1420	G1NMI1	Uncharacterized protein	TTVSGRSSPHSSSAF	7	7	2	2	--	--	no	0	2
P10398	Serine/threonine-protein kinase A-Raf; EC=2.7.11.1; Proto-oncogene A-Raf; Proto-oncogene A-Raf-1; Proto-oncogene Pks;	Homo sapiens	LGYRDSGYYWEVPPS	Y301	Y340	G1N0N1	Uncharacterized protein	RGQRDSSYYWEIEAS	8	7	2	1	1	0	yes	1	1
P10398	Serine/threonine-protein kinase A-Raf; EC=2.7.11.1; Proto-oncogene A-Raf; Proto-oncogene A-Raf-1; Proto-oncogene Pks;	Homo sapiens	KNLGYRDSGYYWEVP	S299	S338	G1N0N1	Uncharacterized protein	RPRGQRDSSYYWEIE	8	7	2	2	1	0	yes	1	1
P10398	Serine/threonine-protein kinase A-Raf; EC=2.7.11.1; Proto-oncogene A-Raf; Proto-oncogene A-Raf-1; Proto-oncogene Pks;	Homo sapiens	PSPASVSSGRKSPHS	S265	S717	G1MY24	Uncharacterized protein (Fragment)	LQVQSVPSGRRSPTS	8	8	1	1	--	--	no	0	1
P10398	Serine/threonine-protein kinase A-Raf; EC=2.7.11.1; Proto-oncogene A-Raf; Proto-oncogene A-Raf-1; Proto-oncogene Pks;	Homo sapiens	SEPSLHRTQADELPA	T589	?	G1N0N1	Uncharacterized protein	SEPSLHR	8	8	0	0	1	0	yes	0	1
P10398	Serine/threonine-protein kinase A-Raf; EC=2.7.11.1; Proto-oncogene A-Raf; Proto-oncogene A-Raf-1; Proto-oncogene Pks;	Homo sapiens	STTAPMDSNLIQLTG	S229	S1372	G1N248	Uncharacterized protein	GASQMMDSQLTQLTM	8	8	2	2	--	--	no	0	0
P10398	Serine/threonine-protein kinase A-Raf; EC=2.7.11.1; Proto-oncogene A-Raf; Proto-oncogene A-Raf-1; Proto-oncogene Pks;	Homo sapiens	RPLNELLTPQGPSPR	T181	S132	G1NLF8	Uncharacterized protein (Fragment)	KPLTELLSPQPHKVD	8	8	2	1	--	--	no	0	1
P10398	Serine/threonine-protein kinase A-Raf; EC=2.7.11.1; Proto-oncogene A-Raf; Proto-oncogene A-Raf-1; Proto-oncogene Pks;	Homo sapiens	SPSPASVSSGRKSPH	S264	R136	G3UR50	Uncharacterized protein (Fragment)	SSSPASVRSLTRFSE	8	8	1	1	--	--	no	1	1
P10398	Serine/threonine-protein kinase A-Raf; EC=2.7.11.1; Proto-oncogene A-Raf; Proto-oncogene A-Raf-1; Proto-oncogene Pks;	Homo sapiens	PANGAEPSRAVGTVK	S15	S60	G5E7Q2	Uncharacterized protein (Fragment)	GGVSAVPSRAVSAVK	8	8	3	2	--	--	no	0	1
P10398	Serine/threonine-protein kinase A-Raf; EC=2.7.11.1; Proto-oncogene A-Raf; Proto-oncogene A-Raf-1; Proto-oncogene Pks;	Homo sapiens	DELPACLLSAARLVP	S600	?	G1N286	Uncharacterized protein	QLPACLL	9	8	0	0	--	--	no	0	1
P10398	Serine/threonine-protein kinase A-Raf; EC=2.7.11.1; Proto-oncogene A-Raf; Proto-oncogene A-Raf-1; Proto-oncogene Pks;	Homo sapiens	NRQQFYHSVQDLSGG	S157	K177	G1MQL6	Uncharacterized protein	IFQQFFHKVQATKPQ	9	8	2	1	--	--	no	0	0
P10398	Serine/threonine-protein kinase A-Raf; EC=2.7.11.1; Proto-oncogene A-Raf; Proto-oncogene A-Raf-1; Proto-oncogene Pks;	Homo sapiens	KKVKNLGYRDSGYYW	Y296	W335	G1N0N1	Uncharacterized protein	NKIRPRGQRDSSYYW	9	9	5	3	1	0	yes	0	1
P10398	Serine/threonine-protein kinase A-Raf; EC=2.7.11.1; Proto-oncogene A-Raf; Proto-oncogene A-Raf-1; Proto-oncogene Pks;	Homo sapiens	EPSRAVGTVKVYLPN	T20	ND	G1MZH2	Uncharacterized protein (Fragment)	VKVYLP	9	9	--	--	--	--	no	0	1
P10398	Serine/threonine-protein kinase A-Raf; EC=2.7.11.1; Proto-oncogene A-Raf; Proto-oncogene A-Raf-1; Proto-oncogene Pks;	Homo sapiens	LLTPQGPSPRTQHCD	S186	D513	G1MSK3	Uncharacterized protein (Fragment)	SEECLCVQPNTQHCD	9	9	4	4	--	--	no	0	3
P10398	Serine/threonine-protein kinase A-Raf; EC=2.7.11.1; Proto-oncogene A-Raf; Proto-oncogene A-Raf-1; Proto-oncogene Pks;	Homo sapiens	SDGTPRGSPSPASVS	S257	ND	G1N7K1	Uncharacterized protein	SPSPAS	9	9	--	--	--	--	no	2	4
P10398	Serine/threonine-protein kinase A-Raf; EC=2.7.11.1; Proto-oncogene A-Raf; Proto-oncogene A-Raf-1; Proto-oncogene Pks;	Homo sapiens	STNRQQFYHSVQDLS	Y155	Y420	G1NLZ2	Uncharacterized protein (Fragment)	SINKQQFYIQFSGTE	9	9	1	0	--	--	no	0	1
P10398	Serine/threonine-protein kinase A-Raf; EC=2.7.11.1; Proto-oncogene A-Raf; Proto-oncogene A-Raf-1; Proto-oncogene Pks;	Homo sapiens	RKSPHSKSPAEQRER	S274	ND	G3UU19	Uncharacterized protein	EQRER	10	10	--	--	--	--	no	0	1
P10644	cAMP-dependent protein kinase type I-alpha regulatory subunit; Tissue-specific extinguisher 1; TSE1; Contains: cAMP-dependent protein kinase type I-alpha regulatory subunit, N-terminally processed;	Homo sapiens	LKRNIQQYNSFVSLS	Y373	Y374	G1N579	Uncharacterized protein	LKRNIQQYNSFVSLS	0	0	0	0	1	0	yes	0	0
P10644	cAMP-dependent protein kinase type I-alpha regulatory subunit; Tissue-specific extinguisher 1; TSE1; Contains: cAMP-dependent protein kinase type I-alpha regulatory subunit, N-terminally processed;	Homo sapiens	FGELALIYGTPRAAT	Y207	Y207	G1MSK2	Uncharacterized protein	FGELALIYGTPRAAT	0	0	0	0	1	0	yes	0	0
P10644	cAMP-dependent protein kinase type I-alpha regulatory subunit; Tissue-specific extinguisher 1; TSE1; Contains: cAMP-dependent protein kinase type I-alpha regulatory subunit, N-terminally processed;	Homo sapiens	RRILMGSTLRKRKMY	T239	T239	G1MSK2	Uncharacterized protein	RRILMGSTLRKRKMY	0	0	0	0	1	0	yes	0	0
P10644	cAMP-dependent protein kinase type I-alpha regulatory subunit; Tissue-specific extinguisher 1; TSE1; Contains: cAMP-dependent protein kinase type I-alpha regulatory subunit, N-terminally processed;	Homo sapiens	KRNIQQYNSFVSLSV	S375	S376	G1N579	Uncharacterized protein	KRNIQQYNSFVSLSV	0	0	0	0	1	0	yes	0	1
P10644	cAMP-dependent protein kinase type I-alpha regulatory subunit; Tissue-specific extinguisher 1; TSE1; Contains: cAMP-dependent protein kinase type I-alpha regulatory subunit, N-terminally processed;	Homo sapiens	RKVIPKDYKTMAALA	Y122	Y123	G3UQQ9	Uncharacterized protein	RKVIPKDYKTMAALA	0	0	0	0	2	0	no	0	0
P10644	cAMP-dependent protein kinase type I-alpha regulatory subunit; Tissue-specific extinguisher 1; TSE1; Contains: cAMP-dependent protein kinase type I-alpha regulatory subunit, N-terminally processed;	Homo sapiens	DSREDEISPPPPNPV	S83	S83	G1MSK2	Uncharacterized protein	DSHDDEISPPPPNPV	2	1	1	0	1	0	yes	2	29
P10644	cAMP-dependent protein kinase type I-alpha regulatory subunit; Tissue-specific extinguisher 1; TSE1; Contains: cAMP-dependent protein kinase type I-alpha regulatory subunit, N-terminally processed;	Homo sapiens	KAGTRTDSREDEISP	S77	S77	G3UQQ9	Uncharacterized protein	KSGSRSDSREDEISP	3	3	2	0	2	0	no	1	4
P10644	cAMP-dependent protein kinase type I-alpha regulatory subunit; Tissue-specific extinguisher 1; TSE1; Contains: cAMP-dependent protein kinase type I-alpha regulatory subunit, N-terminally processed;	Homo sapiens	LQKAGTRTDSREDEI	T75	S75	G3UQQ9	Uncharacterized protein	QQKSGSRSDSREDEI	4	4	3	0	2	0	no	0	2
P10644	cAMP-dependent protein kinase type I-alpha regulatory subunit; Tissue-specific extinguisher 1; TSE1; Contains: cAMP-dependent protein kinase type I-alpha regulatory subunit, N-terminally processed;	Homo sapiens	QNLQKAGTRTDSRED	T73	S73	G3UQQ9	Uncharacterized protein	LNQQKSGSRSDSRED	5	5	3	0	2	0	no	0	0
P10721	Mast/stem cell growth factor receptor Kit; SCFR; EC=2.7.10.1; Piebald trait protein; PBT; Proto-oncogene c-Kit; Tyrosine-protein kinase Kit; p145 c-kit; v-kit Hardy-Zuckerman 4 feline sarcoma viral oncogene homolog; CD_antigen=CD117; Flags: Precursor;	Homo sapiens	AARNILLTHGRITKI	T801	T768	G3UPP3	Uncharacterized protein (Fragment)	AARNILLTHGRITKI	0	0	0	0	2	0	no	0	0
P10721	Mast/stem cell growth factor receptor Kit; SCFR; EC=2.7.10.1; Piebald trait protein; PBT; Proto-oncogene c-Kit; Tyrosine-protein kinase Kit; p145 c-kit; v-kit Hardy-Zuckerman 4 feline sarcoma viral oncogene homolog; CD_antigen=CD117; Flags: Precursor;	Homo sapiens	IDPTQLPYDHKWEFP	Y578	Y546	G3UPP3	Uncharacterized protein (Fragment)	IDPTQLPYDHKWEFP	0	0	0	0	2	0	no	0	0
P10721	Mast/stem cell growth factor receptor Kit; SCFR; EC=2.7.10.1; Piebald trait protein; PBT; Proto-oncogene c-Kit; Tyrosine-protein kinase Kit; p145 c-kit; v-kit Hardy-Zuckerman 4 feline sarcoma viral oncogene homolog; CD_antigen=CD117; Flags: Precursor;	Homo sapiens	INGNNYVYIDPTQLP	Y570	Y538	G3UPP3	Uncharacterized protein (Fragment)	INGNNYVYIDPTQLP	0	0	0	0	2	0	no	4	1
P10721	Mast/stem cell growth factor receptor Kit; SCFR; EC=2.7.10.1; Piebald trait protein; PBT; Proto-oncogene c-Kit; Tyrosine-protein kinase Kit; p145 c-kit; v-kit Hardy-Zuckerman 4 feline sarcoma viral oncogene homolog; CD_antigen=CD117; Flags: Precursor;	Homo sapiens	EEINGNNYVYIDPTQ	Y568	Y536	G3UPP3	Uncharacterized protein (Fragment)	EEINGNNYVYIDPTQ	0	0	0	0	2	0	no	6	1
P10721	Mast/stem cell growth factor receptor Kit; SCFR; EC=2.7.10.1; Piebald trait protein; PBT; Proto-oncogene c-Kit; Tyrosine-protein kinase Kit; p145 c-kit; v-kit Hardy-Zuckerman 4 feline sarcoma viral oncogene homolog; CD_antigen=CD117; Flags: Precursor;	Homo sapiens	ARDIKNDSNYVVKGN	S821	S788	G3UPP3	Uncharacterized protein (Fragment)	ARDIRNDSNYVVKGN	1	1	1	0	2	0	no	1	0
P10721	Mast/stem cell growth factor receptor Kit; SCFR; EC=2.7.10.1; Piebald trait protein; PBT; Proto-oncogene c-Kit; Tyrosine-protein kinase Kit; p145 c-kit; v-kit Hardy-Zuckerman 4 feline sarcoma viral oncogene homolog; CD_antigen=CD117; Flags: Precursor;	Homo sapiens	KVVEATAYGLIKSDA	Y609	Y577	G3UPP3	Uncharacterized protein (Fragment)	KVVEATAYGLFKSDA	1	1	1	1	2	0	no	0	0
P10721	Mast/stem cell growth factor receptor Kit; SCFR; EC=2.7.10.1; Piebald trait protein; PBT; Proto-oncogene c-Kit; Tyrosine-protein kinase Kit; p145 c-kit; v-kit Hardy-Zuckerman 4 feline sarcoma viral oncogene homolog; CD_antigen=CD117; Flags: Precursor;	Homo sapiens	DHSVRINSVGSTASS	S959	S925	G3UPP3	Uncharacterized protein (Fragment)	DHSVRINSVGSSASS	1	1	1	0	2	0	no	1	1
P10721	Mast/stem cell growth factor receptor Kit; SCFR; EC=2.7.10.1; Piebald trait protein; PBT; Proto-oncogene c-Kit; Tyrosine-protein kinase Kit; p145 c-kit; v-kit Hardy-Zuckerman 4 feline sarcoma viral oncogene homolog; CD_antigen=CD117; Flags: Precursor;	Homo sapiens	DIKNDSNYVVKGNAR	Y823	Y790	G3UPP3	Uncharacterized protein (Fragment)	DIRNDSNYVVKGNAR	1	1	0	0	2	0	no	2	1
P10721	Mast/stem cell growth factor receptor Kit; SCFR; EC=2.7.10.1; Piebald trait protein; PBT; Proto-oncogene c-Kit; Tyrosine-protein kinase Kit; p145 c-kit; v-kit Hardy-Zuckerman 4 feline sarcoma viral oncogene homolog; CD_antigen=CD117; Flags: Precursor;	Homo sapiens	DMKPGVSYVVPTKAD	Y730	Y697	G3UPP3	Uncharacterized protein (Fragment)	DMKPGVSYAVPPKAD	2	2	2	2	2	0	no	0	3
P10721	Mast/stem cell growth factor receptor Kit; SCFR; EC=2.7.10.1; Piebald trait protein; PBT; Proto-oncogene c-Kit; Tyrosine-protein kinase Kit; p145 c-kit; v-kit Hardy-Zuckerman 4 feline sarcoma viral oncogene homolog; CD_antigen=CD117; Flags: Precursor;	Homo sapiens	KYLQKPMYEVQWKVV	Y553	Y521	G3UPP3	Uncharacterized protein (Fragment)	IYLQKPKYEVQWKVV	2	2	1	1	2	0	no	0	1
P10721	Mast/stem cell growth factor receptor Kit; SCFR; EC=2.7.10.1; Piebald trait protein; PBT; Proto-oncogene c-Kit; Tyrosine-protein kinase Kit; p145 c-kit; v-kit Hardy-Zuckerman 4 feline sarcoma viral oncogene homolog; CD_antigen=CD117; Flags: Precursor;	Homo sapiens	MDMKPGVSYVVPTKA	S729	S696	G3UPP3	Uncharacterized protein (Fragment)	MDMKPGVSYAVPPKA	2	2	1	1	2	0	no	0	0
P10721	Mast/stem cell growth factor receptor Kit; SCFR; EC=2.7.10.1; Piebald trait protein; PBT; Proto-oncogene c-Kit; Tyrosine-protein kinase Kit; p145 c-kit; v-kit Hardy-Zuckerman 4 feline sarcoma viral oncogene homolog; CD_antigen=CD117; Flags: Precursor;	Homo sapiens	CSDSTNEYMDMKPGV	Y721	Y689	G1NH11	Uncharacterized protein (Fragment)	CRDAVNEYMDMKPGV	3	3	2	1	1	0	yes	8	4
P10721	Mast/stem cell growth factor receptor Kit; SCFR; EC=2.7.10.1; Piebald trait protein; PBT; Proto-oncogene c-Kit; Tyrosine-protein kinase Kit; p145 c-kit; v-kit Hardy-Zuckerman 4 feline sarcoma viral oncogene homolog; CD_antigen=CD117; Flags: Precursor;	Homo sapiens	VMILTYKYLQKPMYE	Y547	Y515	G3UPP3	Uncharacterized protein (Fragment)	VMILVYIYLQKPKYE	3	3	2	2	2	0	no	0	1
P10721	Mast/stem cell growth factor receptor Kit; SCFR; EC=2.7.10.1; Piebald trait protein; PBT; Proto-oncogene c-Kit; Tyrosine-protein kinase Kit; p145 c-kit; v-kit Hardy-Zuckerman 4 feline sarcoma viral oncogene homolog; CD_antigen=CD117; Flags: Precursor;	Homo sapiens	EGEEFTVTCTIKDVS	T232	T199	G3UPP3	Uncharacterized protein (Fragment)	EGEEFEVTCIIMDVD	4	4	3	3	2	0	no	0	0
P10721	Mast/stem cell growth factor receptor Kit; SCFR; EC=2.7.10.1; Piebald trait protein; PBT; Proto-oncogene c-Kit; Tyrosine-protein kinase Kit; p145 c-kit; v-kit Hardy-Zuckerman 4 feline sarcoma viral oncogene homolog; CD_antigen=CD117; Flags: Precursor;	Homo sapiens	EHAPAEMYDIMKTCW	Y900	Y867	G3UPP3	Uncharacterized protein (Fragment)	ECSPPEMYDIMKSCW	4	4	1	1	2	0	no	1	0
P10721	Mast/stem cell growth factor receptor Kit; SCFR; EC=2.7.10.1; Piebald trait protein; PBT; Proto-oncogene c-Kit; Tyrosine-protein kinase Kit; p145 c-kit; v-kit Hardy-Zuckerman 4 feline sarcoma viral oncogene homolog; CD_antigen=CD117; Flags: Precursor;	Homo sapiens	KEGFRMLSPEHAPAE	S891	S858	G3UPP3	Uncharacterized protein (Fragment)	KEGYRMFSPECSPPE	5	4	4	2	2	0	no	1	0
P10721	Mast/stem cell growth factor receptor Kit; SCFR; EC=2.7.10.1; Piebald trait protein; PBT; Proto-oncogene c-Kit; Tyrosine-protein kinase Kit; p145 c-kit; v-kit Hardy-Zuckerman 4 feline sarcoma viral oncogene homolog; CD_antigen=CD117; Flags: Precursor;	Homo sapiens	DHAEAALYKNLLHSK	Y703	Y671	G3UPP3	Uncharacterized protein (Fragment)	EHTEAAVYENLLHQA	6	5	2	0	2	0	no	4	2
P10721	Mast/stem cell growth factor receptor Kit; SCFR; EC=2.7.10.1; Piebald trait protein; PBT; Proto-oncogene c-Kit; Tyrosine-protein kinase Kit; p145 c-kit; v-kit Hardy-Zuckerman 4 feline sarcoma viral oncogene homolog; CD_antigen=CD117; Flags: Precursor;	Homo sapiens	ESSCSDSTNEYMDMK	T718	V686	G1NH11	Uncharacterized protein (Fragment)	CCLCRDAVNEYMDMK	6	6	3	2	1	0	yes	0	0
P10721	Mast/stem cell growth factor receptor Kit; SCFR; EC=2.7.10.1; Piebald trait protein; PBT; Proto-oncogene c-Kit; Tyrosine-protein kinase Kit; p145 c-kit; v-kit Hardy-Zuckerman 4 feline sarcoma viral oncogene homolog; CD_antigen=CD117; Flags: Precursor;	Homo sapiens	TKADKRRSVRIGSYI	S741	P708	G3UPP3	Uncharacterized protein (Fragment)	PKADKKRPVKSGSYT	6	6	4	2	2	0	no	1	0
P10721	Mast/stem cell growth factor receptor Kit; SCFR; EC=2.7.10.1; Piebald trait protein; PBT; Proto-oncogene c-Kit; Tyrosine-protein kinase Kit; p145 c-kit; v-kit Hardy-Zuckerman 4 feline sarcoma viral oncogene homolog; CD_antigen=CD117; Flags: Precursor;	Homo sapiens	FKAVPVVSVSKASYL	S215	G348	G1NQT8	Uncharacterized protein (Fragment)	AKSVPVVGVSMALGT	7	7	2	2	--	--	no	0	0
P10721	Mast/stem cell growth factor receptor Kit; SCFR; EC=2.7.10.1; Piebald trait protein; PBT; Proto-oncogene c-Kit; Tyrosine-protein kinase Kit; p145 c-kit; v-kit Hardy-Zuckerman 4 feline sarcoma viral oncogene homolog; CD_antigen=CD117; Flags: Precursor;	Homo sapiens	IEKQISESTNHIYSN	S931	S250	G1MWJ3	Uncharacterized protein	ISKEISESTSQPIVK	8	6	3	1	--	--	no	0	0
P10721	Mast/stem cell growth factor receptor Kit; SCFR; EC=2.7.10.1; Piebald trait protein; PBT; Proto-oncogene c-Kit; Tyrosine-protein kinase Kit; p145 c-kit; v-kit Hardy-Zuckerman 4 feline sarcoma viral oncogene homolog; CD_antigen=CD117; Flags: Precursor;	Homo sapiens	TIKDVSSSVYSTWKR	S241	S403	G1MR11	Uncharacterized protein (Fragment)	KRLYVSSSLYSGWDK	8	8	1	1	--	--	no	0	0
P10721	Mast/stem cell growth factor receptor Kit; SCFR; EC=2.7.10.1; Piebald trait protein; PBT; Proto-oncogene c-Kit; Tyrosine-protein kinase Kit; p145 c-kit; v-kit Hardy-Zuckerman 4 feline sarcoma viral oncogene homolog; CD_antigen=CD117; Flags: Precursor;	Homo sapiens	RRSVRIGSYIERDVT	S746	S200	G1N520	Uncharacterized protein	RHLPRIVSYIERGLF	8	8	1	1	--	--	no	2	0
P10721	Mast/stem cell growth factor receptor Kit; SCFR; EC=2.7.10.1; Piebald trait protein; PBT; Proto-oncogene c-Kit; Tyrosine-protein kinase Kit; p145 c-kit; v-kit Hardy-Zuckerman 4 feline sarcoma viral oncogene homolog; CD_antigen=CD117; Flags: Precursor;	Homo sapiens	CTIKDVSSSVYSTWK	S240	S402	G1MR11	Uncharacterized protein (Fragment)	GKRLYVSSSLYSGWD	8	8	2	2	--	--	no	0	0
P10721	Mast/stem cell growth factor receptor Kit; SCFR; EC=2.7.10.1; Piebald trait protein; PBT; Proto-oncogene c-Kit; Tyrosine-protein kinase Kit; p145 c-kit; v-kit Hardy-Zuckerman 4 feline sarcoma viral oncogene homolog; CD_antigen=CD117; Flags: Precursor;	Homo sapiens	RSVRIGSYIERDVTP	Y747	Y201	G1N520	Uncharacterized protein	HLPRIVSYIERGLFK	8	8	1	1	--	--	no	0	0
P10721	Mast/stem cell growth factor receptor Kit; SCFR; EC=2.7.10.1; Piebald trait protein; PBT; Proto-oncogene c-Kit; Tyrosine-protein kinase Kit; p145 c-kit; v-kit Hardy-Zuckerman 4 feline sarcoma viral oncogene homolog; CD_antigen=CD117; Flags: Precursor;	Homo sapiens	ESTNHIYSNLANCSP	S937	S392	G1NK26	Uncharacterized protein (Fragment)	YFGDHIYSDLADLTL	9	6	3	0	--	--	no	0	0
P10721	Mast/stem cell growth factor receptor Kit; SCFR; EC=2.7.10.1; Piebald trait protein; PBT; Proto-oncogene c-Kit; Tyrosine-protein kinase Kit; p145 c-kit; v-kit Hardy-Zuckerman 4 feline sarcoma viral oncogene homolog; CD_antigen=CD117; Flags: Precursor;	Homo sapiens	SESTNHIYSNLANCS	Y936	Y391	G1NK26	Uncharacterized protein (Fragment)	LYFGDHIYSDLADLT	9	6	1	1	--	--	no	4	3
P10721	Mast/stem cell growth factor receptor Kit; SCFR; EC=2.7.10.1; Piebald trait protein; PBT; Proto-oncogene c-Kit; Tyrosine-protein kinase Kit; p145 c-kit; v-kit Hardy-Zuckerman 4 feline sarcoma viral oncogene homolog; CD_antigen=CD117; Flags: Precursor;	Homo sapiens	YSNLANCSPNRQKPV	S943	?	G1N135	Uncharacterized protein (Fragment)	YSNLADC	9	8	1	0	--	--	no	0	1
P10721	Mast/stem cell growth factor receptor Kit; SCFR; EC=2.7.10.1; Piebald trait protein; PBT; Proto-oncogene c-Kit; Tyrosine-protein kinase Kit; p145 c-kit; v-kit Hardy-Zuckerman 4 feline sarcoma viral oncogene homolog; CD_antigen=CD117; Flags: Precursor;	Homo sapiens	FTDKWEDYPKSENES	Y362	ND	G1N1N8	Uncharacterized protein (Fragment)	KWEDY	10	10	--	--	--	--	no	0	1
P10721	Mast/stem cell growth factor receptor Kit; SCFR; EC=2.7.10.1; Piebald trait protein; PBT; Proto-oncogene c-Kit; Tyrosine-protein kinase Kit; p145 c-kit; v-kit Hardy-Zuckerman 4 feline sarcoma viral oncogene homolog; CD_antigen=CD117; Flags: Precursor;	Homo sapiens	QWIYMNRTFTDKWED	T354	ND	G1N237	Uncharacterized protein (Fragment)	QWIYM	10	10	--	--	--	--	no	0	1
P10747	T-cell-specific surface glycoprotein CD28; TP44; CD_antigen=CD28; Flags: Precursor;	Homo sapiens	HSDYMNMTPRRPGPT	T195	T198	G3UTA0	Uncharacterized protein (Fragment)	QSDYMNMTPRHPPHQ	5	4	1	1	2	2e-67	no	0	0
P10747	T-cell-specific surface glycoprotein CD28; TP44; CD_antigen=CD28; Flags: Precursor;	Homo sapiens	YQPYAPPRDFAAYRS	S220	S224	G3UTA0	Uncharacterized protein (Fragment)	YAPTRDYTAYRSWQP	5	4	3	2	2	2e-67	no	0	1
P10747	T-cell-specific surface glycoprotein CD28; TP44; CD_antigen=CD28; Flags: Precursor;	Homo sapiens	YQPYAPPRDFAAYRS	S220	S224	G3UTA0	Uncharacterized protein (Fragment)	YAPTRDYTAYRSWQP	5	4	3	2	2	2e-67	no	0	1
P10747	T-cell-specific surface glycoprotein CD28; TP44; CD_antigen=CD28; Flags: Precursor;	Homo sapiens	SRLLHSDYMNMTPRR	Y191	Y194	G3UTA0	Uncharacterized protein (Fragment)	NRYRQSDYMNMTPRH	6	5	1	1	2	2e-67	no	3	4
[truncated: 6,142 more rows]
